# Supplementary material for: Designing narcissistic self-sorting terpyridine moieties with high coordination selectivity for complex metallo-supramolecules
Source: Commun Chem. 2021 Sep 24;4:136. doi: 10.1038/s42004-021-00577-0 (PMC9814872; doi:10.1038/s42004-021-00577-0)
Supplement: Supplementary file 4 — Supplementary Data 1 [file 42004_2021_577_MOESM4_ESM.cif]

data_111
_audit_creation_date               2019-08-20
_audit_creation_method
;
Olex2 1.2
(compiled 2018.05.29 svn.r3508 for OlexSys, GUI svn.r5506)
;
_audit_contact_author_address      ?
_audit_contact_author_email        ?
_audit_contact_author_name         ''
_audit_contact_author_phone        ?
_publ_contact_author_id_orcid      ?
_publ_section_references
;
Dolomanov, O.V., Bourhis, L.J., Gildea, R.J, Howard, J.A.K. & Puschmann, H.
 (2009), J. Appl. Cryst. 42, 339-341.

Sheldrick, G.M. (2008). Acta Cryst. A64, 112-122.

Sheldrick, G.M. (2015). Acta Cryst. A71, 3-8.
;
_chemical_name_common              ?
_chemical_name_systematic
;
 ? 
;
_chemical_formula_moiety           'C42 H28 N6 Zn, 2(F6 P), 2(C2 H3 N)'
_chemical_formula_sum              'C46 H34 F12 N8 P2 Zn'
_chemical_formula_weight           1054.12
_chemical_melting_point            ?
loop_
  _atom_type_symbol
  _atom_type_description
  _atom_type_scat_dispersion_real
  _atom_type_scat_dispersion_imag
  _atom_type_scat_source
 'C' 'C' 0.0033 0.0016 'International Tables Vol C Tables 4.2.6.8 and 6.1.1.4'
 'H' 'H' 0.0000 0.0000 'International Tables Vol C Tables 4.2.6.8 and 6.1.1.4'
 'F' 'F' 0.0171 0.0103 'International Tables Vol C Tables 4.2.6.8 and 6.1.1.4'
 'N' 'N' 0.0061 0.0033 'International Tables Vol C Tables 4.2.6.8 and 6.1.1.4'
 'P' 'P' 0.1023 0.0942 'International Tables Vol C Tables 4.2.6.8 and 6.1.1.4'
 'Zn' 'Zn' 0.2839 1.4301 'International Tables Vol C Tables 4.2.6.8 and 6.1.1.4'

_space_group_crystal_system        'monoclinic'
_space_group_IT_number             14
_space_group_name_H-M_alt          'P 1 21/c 1'
_space_group_name_Hall             '-P 2ybc'
loop_
  _space_group_symop_id
  _space_group_symop_operation_xyz
 1 'x, y, z'
 2 '-x, y+1/2, -z+1/2'
 3 '-x, -y, -z'
 4 'x, -y-1/2, z-1/2'

_cell_length_a                     17.5341(5)
_cell_length_b                     14.7590(4)
_cell_length_c                     16.3938(4)
_cell_angle_alpha                  90.00
_cell_angle_beta                   91.5110(10)
_cell_angle_gamma                  90.00
_cell_volume                       4241.0(2)
_cell_formula_units_Z              4
_cell_measurement_reflns_used      9924
_cell_measurement_temperature      110(2)
_cell_measurement_theta_max        27.04
_cell_measurement_theta_min        2.95
_exptl_absorpt_coefficient_mu      0.755
_exptl_absorpt_correction_T_max    0.9283
_exptl_absorpt_correction_T_min    0.9149
_exptl_absorpt_correction_type     'none'
_exptl_absorpt_process_details     ?
_exptl_crystal_colour              'clear yellowish yellow'
_exptl_crystal_colour_lustre       clear
_exptl_crystal_colour_modifier     yellowish
_exptl_crystal_colour_primary      yellow
_exptl_crystal_density_diffrn      1.651
_exptl_crystal_density_meas        ?
_exptl_crystal_density_method      'not measured'
_exptl_crystal_description         block
_exptl_crystal_F_000               2136
_exptl_crystal_size_max            0.12
_exptl_crystal_size_mid            0.11
_exptl_crystal_size_min            0.1
_exptl_special_details
;
 ? 
;
_diffrn_reflns_av_R_equivalents    0.0479
_diffrn_reflns_av_unetI/netI       0.0293
_diffrn_reflns_limit_h_max         22
_diffrn_reflns_limit_h_min         -22
_diffrn_reflns_limit_k_max         18
_diffrn_reflns_limit_k_min         -18
_diffrn_reflns_limit_l_max         21
_diffrn_reflns_limit_l_min         -21
_diffrn_reflns_number              60690
_diffrn_reflns_theta_full          27.11
_diffrn_reflns_theta_max           27.11
_diffrn_reflns_theta_min           2.95
_diffrn_ambient_temperature        110.0
_diffrn_detector_area_resol_mean   ?
_diffrn_measured_fraction_theta_full  0.997
_diffrn_measured_fraction_theta_max  0.997
_diffrn_measurement_device_type    'Bruker APEX-II CCD'
_diffrn_measurement_method         '\f and \w scans'
_diffrn_radiation_monochromator    graphite
_diffrn_radiation_type             MoK\a
_diffrn_radiation_wavelength       0.71073
_diffrn_source                     'fine-focus sealed tube'
_diffrn_standards_number           0
_reflns_number_gt                  7520
_reflns_number_total               9345
_reflns_threshold_expression       >2sigma(I)
_computing_cell_refinement         'SAINT V8.38A (?, 2016)'
_computing_data_collection         ?
_computing_data_reduction          'SAINT V8.38A (?, 2016)'
_computing_molecular_graphics      'Olex2 (Dolomanov et al., 2009)'
_computing_publication_material    'Olex2 (Dolomanov et al., 2009)'
_computing_structure_refinement    'XL (Sheldrick, 2008)'
_computing_structure_solution      'XT (Sheldrick, 2015)'
_refine_diff_density_max           1.031
_refine_diff_density_min           -0.721
_refine_diff_density_rms           0.098
_refine_ls_extinction_coef         ?
_refine_ls_extinction_method       none
_refine_ls_goodness_of_fit_ref     1.026
_refine_ls_hydrogen_treatment      constr
_refine_ls_matrix_type             full
_refine_ls_number_parameters       624
_refine_ls_number_reflns           9345
_refine_ls_number_restraints       0
_refine_ls_R_factor_all            0.0718
_refine_ls_R_factor_gt             0.0557
_refine_ls_restrained_S_all        1.026
_refine_ls_shift/su_max            0.001
_refine_ls_shift/su_mean           0.000
_refine_ls_structure_factor_coef   Fsqd
_refine_ls_weighting_details      
 'calc w=1/[\s^2^(Fo^2^)+(0.0816P)^2^+10.7311P] where P=(Fo^2^+2Fc^2^)/3'
_refine_ls_weighting_scheme        calc
_refine_ls_wR_factor_gt            0.1474
_refine_ls_wR_factor_ref           0.1576
_refine_special_details
;
 Refinement of F^2^ against ALL reflections.  The weighted R-factor wR and 
 goodness of fit S are based on F^2^, conventional R-factors R are based 
 on F, with F set to zero for negative F^2^. The threshold expression of 
 F^2^ > 2sigma(F^2^) is used only for calculating R-factors(gt) etc. and is 
 not relevant to the choice of reflections for refinement.  R-factors based 
 on F^2^ are statistically about twice as large as those based on F, and R- 
 factors based on ALL data will be even larger. 
;
_olex2_refinement_description
;
1. Fixed Uiso
 At 1.2 times of:
  All C(H) groups
 At 1.5 times of:
  All C(H,H,H) groups
2.a Aromatic/amide H refined with riding coordinates:
 C36(H36), C11(H11), C29(H29), C16(H16), C8(H8), C15(H15), C31(H31), C18(H18),
 C24(H24), C35(H35), C33(H33), C3(H3), C27(H27), C13(H13), C23(H23), C19(H19),
 C34(H34), C2(H2), C42(H42), C6(H6), C1(H1), C14(H14), C26(H26), C20(H20),
 C5(H5), C39(H39), C41(H41), C40(H40)
2.b Idealised Me refined as rotating group:
 C45(H45A,H45B,H45C), C43(H43A,H43B,H43C)
;
_atom_sites_solution_hydrogens     geom
_atom_sites_solution_primary       dual
_atom_sites_solution_secondary     difmap
loop_
  _atom_site_label
  _atom_site_type_symbol
  _atom_site_fract_x
  _atom_site_fract_y
  _atom_site_fract_z
  _atom_site_U_iso_or_equiv
  _atom_site_adp_type
  _atom_site_occupancy
  _atom_site_calc_flag
  _atom_site_disorder_assembly
  _atom_site_disorder_group
  _atom_site_refinement_flags_posn
 Zn01 Zn 0.774486(19) 0.65886(2) 0.54076(2) 0.01639(11) Uani 1 d . . .
 P002 P 0.00061(6) 0.62343(7) 0.84401(6) 0.0282(2) Uani 1 d . . .
 P1 P 0.50604(6) 0.12798(8) 0.36980(7) 0.0366(3) Uani 1 d . . .
 F5 F -0.02553(15) 0.55570(15) 0.91431(14) 0.0405(6) Uani 1 d . . .
 N1 N 0.88478(15) 0.70546(18) 0.56121(15) 0.0166(5) Uani 1 d . . .
 N5 N 0.34133(15) 0.36426(18) 0.48342(16) 0.0171(5) Uani 1 d . . .
 F1 F 0.05329(14) 0.54355(18) 0.81043(16) 0.0442(6) Uani 1 d . . .
 N4 N 0.27478(15) 0.35330(18) 0.33969(16) 0.0178(5) Uani 1 d . . .
 N3 N 0.76449(15) 0.80939(18) 0.53455(15) 0.0172(5) Uani 1 d . . .
 N2 N 0.84428(15) 0.53167(18) 0.56681(16) 0.0169(5) Uani 1 d . . .
 F2 F 0.03080(19) 0.69002(19) 0.77624(16) 0.0542(7) Uani 1 d . . .
 F3 F -0.06660(15) 0.58953(19) 0.78489(16) 0.0481(7) Uani 1 d . . .
 F4 F 0.06947(17) 0.65570(19) 0.90385(16) 0.0502(7) Uani 1 d . . .
 F6 F -0.05106(18) 0.70114(18) 0.88082(17) 0.0535(7) Uani 1 d . . .
 N6 N 0.23555(16) 0.35180(19) 0.59145(16) 0.0206(6) Uani 1 d . . .
 F9 F 0.4537(2) 0.2031(2) 0.3269(2) 0.0717(10) Uani 1 d . . .
 C9 C 0.89888(17) 0.7948(2) 0.56022(18) 0.0169(6) Uani 1 d . . .
 C28 C 0.49713(18) 0.3803(2) 0.51505(19) 0.0183(6) Uani 1 d . . .
 F00J F 0.43451(18) 0.0610(2) 0.3659(2) 0.0689(9) Uani 1 d . . .
 C36 C 0.23539(18) 0.3528(2) 0.26847(19) 0.0202(6) Uani 1 d . . .
 H36 H 0.1821 0.3412 0.2688 0.024 Uiso 1 calc . . R
 C30 C 0.38928(18) 0.3699(2) 0.42160(19) 0.0174(6) Uani 1 d . . .
 C10 C 0.94188(18) 0.6465(2) 0.57533(18) 0.0171(6) Uani 1 d . . .
 C25 C 0.58070(18) 0.3928(2) 0.5313(2) 0.0185(6) Uani 1 d . . .
 F11 F 0.5568(2) 0.0525(2) 0.4118(2) 0.0745(10) Uani 1 d . . .
 C37 C 0.35063(18) 0.3690(2) 0.3393(2) 0.0194(6) Uani 1 d . . .
 C12 C 0.83122(18) 0.8536(2) 0.54336(18) 0.0185(6) Uani 1 d . . .
 C11 C 1.01659(18) 0.6764(2) 0.5871(2) 0.0192(6) Uani 1 d . . .
 H11 H 1.0569 0.6338 0.5939 0.023 Uiso 1 calc . . R
 C22 C 0.73653(18) 0.4272(2) 0.5632(2) 0.0192(6) Uani 1 d . . .
 C17 C 0.91886(17) 0.5500(2) 0.58319(18) 0.0167(6) Uani 1 d . . .
 C29 C 0.46733(18) 0.3773(2) 0.4348(2) 0.0201(6) Uani 1 d . . .
 H29 H 0.5004 0.3804 0.3900 0.024 Uiso 1 calc . . R
 F12 F 0.4778(2) 0.1642(3) 0.4573(2) 0.0747(10) Uani 1 d . . .
 F8 F 0.5298(3) 0.0922(3) 0.2842(2) 0.0877(12) Uani 1 d . . .
 C16 C 0.70077(19) 0.8585(2) 0.52054(19) 0.0215(7) Uani 1 d . . .
 H16 H 0.6534 0.8276 0.5146 0.026 Uiso 1 calc . . R
 C7 C 1.03211(18) 0.7693(2) 0.58893(19) 0.0185(6) Uani 1 d . . .
 C8 C 0.97154(18) 0.8292(2) 0.57562(19) 0.0190(6) Uani 1 d . . .
 H8 H 0.9799 0.8928 0.5771 0.023 Uiso 1 calc . . R
 C15 C 0.7012(2) 0.9518(2) 0.5144(2) 0.0237(7) Uani 1 d . . .
 H15 H 0.6551 0.9845 0.5047 0.028 Uiso 1 calc . . R
 F7 F 0.57262(19) 0.1982(3) 0.3791(3) 0.0922(13) Uani 1 d . . .
 C31 C 0.44555(18) 0.3757(2) 0.57867(19) 0.0193(6) Uani 1 d . . .
 H31 H 0.4635 0.3782 0.6338 0.023 Uiso 1 calc . . R
 C18 C 0.96981(18) 0.4843(2) 0.6110(2) 0.0224(7) Uani 1 d . . .
 H18 H 1.0220 0.4988 0.6210 0.027 Uiso 1 calc . . R
 C32 C 0.36797(18) 0.3673(2) 0.56058(19) 0.0180(6) Uani 1 d . . .
 C21 C 0.81892(18) 0.4467(2) 0.58020(19) 0.0197(6) Uani 1 d . . .
 C4 C 1.10976(18) 0.8039(2) 0.6083(2) 0.0207(6) Uani 1 d . . .
 C24 C 0.62885(19) 0.4157(2) 0.4689(2) 0.0219(7) Uani 1 d . . .
 H24 H 0.6091 0.4190 0.4145 0.026 Uiso 1 calc . . R
 C35 C 0.2694(2) 0.3686(2) 0.1945(2) 0.0250(7) Uani 1 d . . .
 H35 H 0.2403 0.3669 0.1448 0.030 Uiso 1 calc . . R
 C33 C 0.3882(2) 0.3867(3) 0.2682(2) 0.0281(8) Uani 1 d . . .
 H33 H 0.4414 0.3987 0.2693 0.034 Uiso 1 calc . . R
 C3 C 1.1185(2) 0.8802(2) 0.6578(2) 0.0246(7) Uani 1 d . . .
 H3 H 1.0749 0.9104 0.6775 0.030 Uiso 1 calc . . R
 C27 C 0.6897(2) 0.3992(3) 0.6253(2) 0.0289(8) Uani 1 d . . .
 H27 H 0.7107 0.3908 0.6788 0.035 Uiso 1 calc . . R
 C13 C 0.83629(19) 0.9476(2) 0.5375(2) 0.0221(7) Uani 1 d . . .
 H13 H 0.8842 0.9773 0.5434 0.027 Uiso 1 calc . . R
 C23 C 0.70549(19) 0.4338(2) 0.4845(2) 0.0225(7) Uani 1 d . . .
 H23 H 0.7371 0.4508 0.4409 0.027 Uiso 1 calc . . R
 C19 C 0.9436(2) 0.3974(2) 0.6240(2) 0.0259(7) Uani 1 d . . .
 H19 H 0.9776 0.3514 0.6428 0.031 Uiso 1 calc . . R
 C34 C 0.3465(2) 0.3867(3) 0.1946(2) 0.0299(8) Uani 1 d . . .
 H34 H 0.3710 0.3992 0.1448 0.036 Uiso 1 calc . . R
 C38 C 0.30684(19) 0.3655(2) 0.6222(2) 0.0205(6) Uani 1 d . . .
 C2 C 1.1913(2) 0.9120(2) 0.6783(2) 0.0281(8) Uani 1 d . . .
 H2 H 1.1971 0.9637 0.7125 0.034 Uiso 1 calc . . R
 C42 C 0.1775(2) 0.3502(3) 0.6426(2) 0.0271(7) Uani 1 d . . .
 H42 H 0.1273 0.3407 0.6210 0.033 Uiso 1 calc . . R
 C6 C 1.2469(2) 0.7934(3) 0.5991(2) 0.0304(8) Uani 1 d . . .
 H6 H 1.2907 0.7637 0.5789 0.036 Uiso 1 calc . . R
 C1 C 1.2552(2) 0.8688(3) 0.6490(2) 0.0296(8) Uani 1 d . . .
 H1 H 1.3047 0.8908 0.6631 0.035 Uiso 1 calc . . R
 C14 C 0.7702(2) 0.9966(2) 0.5227(2) 0.0250(7) Uani 1 d . . .
 H14 H 0.7722 1.0607 0.5183 0.030 Uiso 1 calc . . R
 C26 C 0.6127(2) 0.3834(3) 0.6100(2) 0.0280(8) Uani 1 d . . .
 H26 H 0.5812 0.3660 0.6536 0.034 Uiso 1 calc . . R
 C20 C 0.8672(2) 0.3785(2) 0.6091(2) 0.0252(7) Uani 1 d . . .
 H20 H 0.8479 0.3194 0.6186 0.030 Uiso 1 calc . . R
 C5 C 1.1741(2) 0.7613(2) 0.5788(2) 0.0267(7) Uani 1 d . . .
 H5 H 1.1684 0.7098 0.5443 0.032 Uiso 1 calc . . R
 C39 C 0.3212(2) 0.3787(3) 0.7047(2) 0.0281(8) Uani 1 d . . .
 H39 H 0.3718 0.3883 0.7250 0.034 Uiso 1 calc . . R
 C41 C 0.1879(2) 0.3618(3) 0.7262(2) 0.0350(9) Uani 1 d . . .
 H41 H 0.1458 0.3586 0.7614 0.042 Uiso 1 calc . . R
 C40 C 0.2608(2) 0.3779(3) 0.7571(2) 0.0338(9) Uani 1 d . . .
 H40 H 0.2692 0.3884 0.8138 0.041 Uiso 1 calc . . R
 N8 N 0.1625(2) 0.5552(3) 0.6583(3) 0.0523(10) Uani 1 d . . .
 N7 N 0.4034(3) -0.1065(5) 0.2347(3) 0.0790(17) Uani 1 d . . .
 C44 C 0.1856(3) 0.5986(4) 0.7106(3) 0.0481(11) Uani 1 d . . .
 C46 C 0.4168(4) -0.1227(4) 0.3000(4) 0.0637(15) Uani 1 d . . .
 C45 C 0.4388(5) -0.1456(4) 0.3847(4) 0.088(2) Uani 1 d . . .
 H45A H 0.4789 -0.1918 0.3849 0.133 Uiso 1 calc . . GR
 H45B H 0.3943 -0.1692 0.4128 0.133 Uiso 1 calc . . GR
 H45C H 0.4577 -0.0912 0.4129 0.133 Uiso 1 calc . . GR
 C43 C 0.2153(4) 0.6548(5) 0.7769(4) 0.0705(17) Uani 1 d . . .
 H43A H 0.1993 0.7177 0.7679 0.106 Uiso 1 calc . . GR
 H43B H 0.2712 0.6516 0.7787 0.106 Uiso 1 calc . . GR
 H43C H 0.1956 0.6331 0.8287 0.106 Uiso 1 calc . . GR

loop_
  _atom_site_aniso_label
  _atom_site_aniso_U_11
  _atom_site_aniso_U_22
  _atom_site_aniso_U_33
  _atom_site_aniso_U_23
  _atom_site_aniso_U_13
  _atom_site_aniso_U_12
 Zn01 0.01331(18) 0.01925(19) 0.01636(18) -0.00066(14) -0.00424(12) -0.00241(13)
 P002 0.0358(5) 0.0246(4) 0.0242(5) -0.0030(4) -0.0027(4) 0.0011(4)
 P1 0.0316(5) 0.0378(6) 0.0397(6) -0.0014(5) -0.0087(4) 0.0059(4)
 F5 0.0586(16) 0.0265(11) 0.0362(13) 0.0026(10) -0.0023(11) -0.0016(11)
 N1 0.0170(13) 0.0183(13) 0.0143(12) 0.0005(10) -0.0026(9) -0.0013(10)
 N5 0.0157(12) 0.0175(12) 0.0180(13) 0.0006(10) -0.0043(10) -0.0022(10)
 F1 0.0430(14) 0.0434(14) 0.0462(14) -0.0093(12) -0.0002(11) 0.0105(11)
 N4 0.0172(13) 0.0184(13) 0.0176(13) -0.0006(10) -0.0043(10) -0.0003(10)
 N3 0.0168(13) 0.0200(13) 0.0147(12) 0.0002(10) -0.0027(10) 0.0001(10)
 N2 0.0159(12) 0.0182(13) 0.0165(12) -0.0010(10) -0.0029(10) -0.0044(10)
 F2 0.087(2) 0.0409(14) 0.0345(14) 0.0061(12) 0.0094(13) -0.0058(14)
 F3 0.0414(14) 0.0537(16) 0.0478(15) -0.0031(13) -0.0226(12) 0.0062(12)
 F4 0.0587(17) 0.0518(16) 0.0394(14) -0.0067(12) -0.0088(12) -0.0191(13)
 F6 0.079(2) 0.0354(14) 0.0465(15) 0.0012(12) 0.0133(14) 0.0278(14)
 N6 0.0199(13) 0.0245(14) 0.0171(13) -0.0007(11) -0.0035(10) -0.0025(11)
 F9 0.081(2) 0.0502(17) 0.082(2) -0.0125(16) -0.0462(19) 0.0204(16)
 C9 0.0170(15) 0.0179(14) 0.0156(14) -0.0002(12) -0.0021(11) -0.0009(12)
 C28 0.0160(15) 0.0163(14) 0.0221(16) 0.0010(12) -0.0065(12) -0.0025(11)
 F00J 0.0548(19) 0.068(2) 0.084(2) 0.0014(18) 0.0035(16) -0.0095(16)
 C36 0.0173(15) 0.0240(16) 0.0191(15) 0.0018(13) -0.0054(12) 0.0004(12)
 C30 0.0169(15) 0.0168(14) 0.0181(15) 0.0010(12) -0.0049(11) -0.0023(11)
 C10 0.0174(15) 0.0191(15) 0.0147(14) -0.0014(12) -0.0015(11) -0.0012(12)
 C25 0.0164(15) 0.0155(14) 0.0233(16) -0.0021(12) -0.0055(12) -0.0011(11)
 F11 0.076(2) 0.059(2) 0.086(2) 0.0029(17) -0.0368(19) 0.0276(17)
 C37 0.0185(15) 0.0197(15) 0.0197(15) 0.0012(12) -0.0055(12) -0.0007(12)
 C12 0.0202(15) 0.0215(15) 0.0137(14) -0.0008(12) -0.0020(11) -0.0002(12)
 C11 0.0160(15) 0.0183(15) 0.0229(16) -0.0009(12) -0.0033(12) -0.0011(12)
 C22 0.0166(15) 0.0133(14) 0.0275(17) 0.0004(12) -0.0068(12) -0.0021(11)
 C17 0.0154(14) 0.0180(15) 0.0166(14) -0.0024(12) -0.0009(11) -0.0027(11)
 C29 0.0177(15) 0.0234(16) 0.0191(15) 0.0014(13) -0.0023(12) -0.0036(12)
 F12 0.065(2) 0.103(3) 0.0554(19) -0.0204(19) -0.0011(16) 0.0140(19)
 F8 0.122(3) 0.093(3) 0.0500(19) -0.0048(19) 0.032(2) 0.026(2)
 C16 0.0215(16) 0.0261(17) 0.0165(15) -0.0007(13) -0.0053(12) 0.0017(13)
 C7 0.0178(15) 0.0209(15) 0.0166(14) -0.0002(12) -0.0034(11) -0.0036(12)
 C8 0.0205(15) 0.0178(15) 0.0185(15) 0.0010(12) -0.0034(12) -0.0049(12)
 C15 0.0250(17) 0.0268(17) 0.0191(15) -0.0001(13) -0.0052(12) 0.0065(13)
 F7 0.0473(19) 0.068(2) 0.161(4) -0.015(3) -0.012(2) -0.0091(17)
 C31 0.0203(16) 0.0197(15) 0.0174(15) -0.0001(12) -0.0066(12) -0.0011(12)
 C18 0.0144(15) 0.0216(16) 0.0309(17) -0.0002(14) -0.0033(12) -0.0027(12)
 C32 0.0173(15) 0.0178(14) 0.0185(15) -0.0004(12) -0.0050(11) -0.0030(11)
 C21 0.0183(15) 0.0200(15) 0.0206(15) 0.0006(12) -0.0025(12) -0.0027(12)
 C4 0.0204(16) 0.0189(15) 0.0225(15) 0.0032(13) -0.0065(12) -0.0063(12)
 C24 0.0209(16) 0.0236(16) 0.0208(16) -0.0031(13) -0.0052(12) -0.0006(13)
 C35 0.0232(17) 0.0317(18) 0.0195(16) 0.0038(14) -0.0086(13) 0.0003(14)
 C33 0.0194(17) 0.040(2) 0.0246(17) 0.0067(15) -0.0034(13) -0.0060(15)
 C3 0.0255(17) 0.0223(16) 0.0257(17) 0.0013(14) -0.0073(13) -0.0034(13)
 C27 0.0224(17) 0.039(2) 0.0251(17) 0.0037(15) -0.0094(13) -0.0048(15)
 C13 0.0247(17) 0.0198(16) 0.0217(16) 0.0017(13) -0.0039(13) -0.0011(13)
 C23 0.0196(16) 0.0237(16) 0.0241(16) 0.0012(13) -0.0032(12) -0.0027(13)
 C19 0.0205(16) 0.0191(16) 0.038(2) 0.0046(14) -0.0072(14) 0.0011(13)
 C34 0.0251(18) 0.044(2) 0.0206(16) 0.0088(15) -0.0024(13) -0.0021(16)
 C38 0.0200(16) 0.0207(15) 0.0206(16) -0.0003(13) -0.0041(12) -0.0025(12)
 C2 0.0321(19) 0.0228(17) 0.0288(18) 0.0015(14) -0.0092(14) -0.0079(14)
 C42 0.0221(17) 0.0357(19) 0.0234(17) -0.0011(15) -0.0014(13) -0.0053(14)
 C6 0.0204(17) 0.0318(19) 0.039(2) 0.0012(16) -0.0009(15) -0.0036(14)
 C1 0.0237(18) 0.0307(19) 0.0339(19) 0.0046(16) -0.0080(14) -0.0106(14)
 C14 0.0334(19) 0.0177(15) 0.0238(17) 0.0011(13) -0.0035(14) 0.0023(13)
 C26 0.0198(17) 0.041(2) 0.0232(17) 0.0038(15) -0.0046(13) -0.0066(15)
 C20 0.0223(17) 0.0195(16) 0.0336(19) 0.0039(14) -0.0049(14) -0.0040(13)
 C5 0.0237(17) 0.0233(17) 0.0328(18) -0.0036(14) -0.0027(14) -0.0035(13)
 C39 0.0252(18) 0.037(2) 0.0218(17) -0.0001(15) -0.0065(13) -0.0068(15)
 C41 0.034(2) 0.051(2) 0.0209(17) 0.0011(17) 0.0045(15) -0.0084(18)
 C40 0.036(2) 0.047(2) 0.0184(17) -0.0010(16) -0.0016(14) -0.0062(18)
 N8 0.046(2) 0.049(2) 0.062(3) 0.008(2) 0.009(2) 0.0060(19)
 N7 0.066(3) 0.135(5) 0.036(2) -0.002(3) -0.006(2) 0.000(3)
 C44 0.044(3) 0.049(3) 0.052(3) 0.005(2) 0.006(2) 0.002(2)
 C46 0.069(4) 0.063(3) 0.059(4) -0.011(3) 0.000(3) -0.002(3)
 C45 0.149(7) 0.053(4) 0.063(4) 0.010(3) -0.017(4) 0.005(4)
 C43 0.061(4) 0.085(4) 0.065(4) -0.013(3) 0.010(3) -0.013(3)

_geom_special_details
;
 All esds (except the esd in the dihedral angle between two l.s. planes) 
 are estimated using the full covariance matrix.  The cell esds are taken 
 into account individually in the estimation of esds in distances, angles 
 and torsion angles; correlations between esds in cell parameters are only 
 used when they are defined by crystal symmetry.  An approximate (isotropic) 
 treatment of cell esds is used for estimating esds involving l.s. planes. 
;
loop_
  _geom_bond_atom_site_label_1
  _geom_bond_atom_site_label_2
  _geom_bond_distance
  _geom_bond_site_symmetry_2
  _geom_bond_publ_flag
 Zn01 N1 2.071(3) . ?
 Zn01 N5 2.087(3) 3_666 ?
 Zn01 N4 2.170(3) 3_666 ?
 Zn01 N3 2.231(3) . ?
 Zn01 N2 2.275(3) . ?
 Zn01 N6 2.176(3) 3_666 ?
 P002 F5 1.602(3) . ?
 P002 F1 1.604(3) . ?
 P002 F2 1.585(3) . ?
 P002 F3 1.587(3) . ?
 P002 F4 1.608(3) . ?
 P002 F6 1.590(3) . ?
 P1 F9 1.591(3) . ?
 P1 F00J 1.597(3) . ?
 P1 F11 1.574(3) . ?
 P1 F12 1.621(3) . ?
 P1 F8 1.567(3) . ?
 P1 F7 1.565(4) . ?
 N1 C9 1.342(4) . ?
 N1 C10 1.342(4) . ?
 N5 Zn01 2.087(3) 3_666 ?
 N5 C30 1.336(4) . ?
 N5 C32 1.338(4) . ?
 N4 Zn01 2.170(3) 3_666 ?
 N4 C36 1.341(4) . ?
 N4 C37 1.350(4) . ?
 N3 C12 1.344(4) . ?
 N3 C16 1.347(4) . ?
 N2 C17 1.355(4) . ?
 N2 C21 1.350(4) . ?
 N6 Zn01 2.176(3) 3_666 ?
 N6 C38 1.351(4) . ?
 N6 C42 1.336(5) . ?
 C9 C12 1.489(4) . ?
 C9 C8 1.388(4) . ?
 C28 C25 1.494(4) . ?
 C28 C29 1.403(4) . ?
 C28 C31 1.400(5) . ?
 C36 H36 0.9500 . ?
 C36 C35 1.385(5) . ?
 C30 C37 1.494(4) . ?
 C30 C29 1.384(4) . ?
 C10 C11 1.391(4) . ?
 C10 C17 1.487(4) . ?
 C25 C24 1.385(5) . ?
 C25 C26 1.402(5) . ?
 C37 C33 1.380(5) . ?
 C12 C13 1.394(5) . ?
 C11 H11 0.9500 . ?
 C11 C7 1.398(4) . ?
 C22 C21 1.492(4) . ?
 C22 C27 1.387(5) . ?
 C22 C23 1.390(4) . ?
 C17 C18 1.388(4) . ?
 C29 H29 0.9500 . ?
 C16 H16 0.9500 . ?
 C16 C15 1.381(5) . ?
 C7 C8 1.395(4) . ?
 C7 C4 1.481(4) . ?
 C8 H8 0.9500 . ?
 C15 H15 0.9500 . ?
 C15 C14 1.382(5) . ?
 C31 H31 0.9500 . ?
 C31 C32 1.390(4) . ?
 C18 H18 0.9500 . ?
 C18 C19 1.379(5) . ?
 C32 C38 1.493(5) . ?
 C21 C20 1.391(5) . ?
 C4 C3 1.393(5) . ?
 C4 C5 1.390(5) . ?
 C24 H24 0.9500 . ?
 C24 C23 1.387(5) . ?
 C35 H35 0.9500 . ?
 C35 C34 1.377(5) . ?
 C33 H33 0.9500 . ?
 C33 C34 1.394(5) . ?
 C3 H3 0.9500 . ?
 C3 C2 1.392(5) . ?
 C27 H27 0.9500 . ?
 C27 C26 1.386(5) . ?
 C13 H13 0.9500 . ?
 C13 C14 1.382(5) . ?
 C23 H23 0.9500 . ?
 C19 H19 0.9500 . ?
 C19 C20 1.384(5) . ?
 C34 H34 0.9500 . ?
 C38 C39 1.383(5) . ?
 C2 H2 0.9500 . ?
 C2 C1 1.387(6) . ?
 C42 H42 0.9500 . ?
 C42 C41 1.388(5) . ?
 C6 H6 0.9500 . ?
 C6 C1 1.387(5) . ?
 C6 C5 1.394(5) . ?
 C1 H1 0.9500 . ?
 C14 H14 0.9500 . ?
 C26 H26 0.9500 . ?
 C20 H20 0.9500 . ?
 C5 H5 0.9500 . ?
 C39 H39 0.9500 . ?
 C39 C40 1.382(5) . ?
 C41 H41 0.9500 . ?
 C41 C40 1.383(6) . ?
 C40 H40 0.9500 . ?
 N8 C44 1.137(7) . ?
 N7 C46 1.116(7) . ?
 C44 C43 1.453(8) . ?
 C46 C45 1.472(9) . ?
 C45 H45A 0.9800 . ?
 C45 H45B 0.9800 . ?
 C45 H45C 0.9800 . ?
 C43 H43A 0.9800 . ?
 C43 H43B 0.9800 . ?
 C43 H43C 0.9800 . ?

loop_
  _geom_angle_atom_site_label_1
  _geom_angle_atom_site_label_2
  _geom_angle_atom_site_label_3
  _geom_angle
  _geom_angle_site_symmetry_1
  _geom_angle_site_symmetry_3
  _geom_angle_publ_flag
 N1 Zn01 N5 169.95(10) . 3_666 ?
 N1 Zn01 N4 105.87(10) . 3_666 ?
 N1 Zn01 N3 75.44(10) . . ?
 N1 Zn01 N2 75.42(10) . . ?
 N1 Zn01 N6 103.64(10) . 3_666 ?
 N5 Zn01 N4 75.49(10) 3_666 3_666 ?
 N5 Zn01 N3 94.55(10) 3_666 . ?
 N5 Zn01 N2 114.63(10) 3_666 . ?
 N5 Zn01 N6 75.30(10) 3_666 3_666 ?
 N4 Zn01 N3 95.22(10) 3_666 . ?
 N4 Zn01 N2 89.27(10) 3_666 . ?
 N4 Zn01 N6 150.47(10) 3_666 3_666 ?
 N3 Zn01 N2 150.64(9) . . ?
 N6 Zn01 N3 91.28(10) 3_666 . ?
 N6 Zn01 N2 98.99(10) 3_666 . ?
 F5 P002 F1 88.09(14) . . ?
 F5 P002 F4 88.30(14) . . ?
 F1 P002 F4 89.84(15) . . ?
 F2 P002 F5 177.08(17) . . ?
 F2 P002 F1 90.53(15) . . ?
 F2 P002 F3 91.36(16) . . ?
 F2 P002 F4 89.12(16) . . ?
 F2 P002 F6 91.31(16) . . ?
 F3 P002 F5 91.19(15) . . ?
 F3 P002 F1 89.07(14) . . ?
 F3 P002 F4 178.81(16) . . ?
 F3 P002 F6 92.17(16) . . ?
 F6 P002 F5 90.02(14) . . ?
 F6 P002 F1 177.76(15) . . ?
 F6 P002 F4 88.90(17) . . ?
 F9 P1 F00J 88.28(19) . . ?
 F9 P1 F12 88.58(19) . . ?
 F00J P1 F12 89.0(2) . . ?
 F11 P1 F9 179.1(2) . . ?
 F11 P1 F00J 90.8(2) . . ?
 F11 P1 F12 91.7(2) . . ?
 F8 P1 F9 90.2(2) . . ?
 F8 P1 F00J 89.0(2) . . ?
 F8 P1 F11 89.6(2) . . ?
 F8 P1 F12 177.6(2) . . ?
 F7 P1 F9 90.1(2) . . ?
 F7 P1 F00J 175.3(2) . . ?
 F7 P1 F11 90.8(2) . . ?
 F7 P1 F12 86.5(2) . . ?
 F7 P1 F8 95.5(3) . . ?
 C9 N1 Zn01 119.7(2) . . ?
 C10 N1 Zn01 120.1(2) . . ?
 C10 N1 C9 120.2(3) . . ?
 C30 N5 Zn01 119.7(2) . 3_666 ?
 C30 N5 C32 120.3(3) . . ?
 C32 N5 Zn01 119.9(2) . 3_666 ?
 C36 N4 Zn01 125.3(2) . 3_666 ?
 C36 N4 C37 118.8(3) . . ?
 C37 N4 Zn01 115.7(2) . 3_666 ?
 C12 N3 Zn01 114.3(2) . . ?
 C12 N3 C16 118.2(3) . . ?
 C16 N3 Zn01 127.4(2) . . ?
 C17 N2 Zn01 112.6(2) . . ?
 C21 N2 Zn01 128.2(2) . . ?
 C21 N2 C17 118.3(3) . . ?
 C38 N6 Zn01 115.6(2) . 3_666 ?
 C42 N6 Zn01 125.6(2) . 3_666 ?
 C42 N6 C38 118.7(3) . . ?
 N1 C9 C12 115.4(3) . . ?
 N1 C9 C8 121.7(3) . . ?
 C8 C9 C12 122.9(3) . . ?
 C29 C28 C25 120.7(3) . . ?
 C31 C28 C25 121.6(3) . . ?
 C31 C28 C29 117.7(3) . . ?
 N4 C36 H36 118.7 . . ?
 N4 C36 C35 122.5(3) . . ?
 C35 C36 H36 118.7 . . ?
 N5 C30 C37 113.9(3) . . ?
 N5 C30 C29 121.7(3) . . ?
 C29 C30 C37 124.4(3) . . ?
 N1 C10 C11 120.9(3) . . ?
 N1 C10 C17 115.7(3) . . ?
 C11 C10 C17 123.3(3) . . ?
 C24 C25 C28 120.9(3) . . ?
 C24 C25 C26 117.9(3) . . ?
 C26 C25 C28 121.3(3) . . ?
 N4 C37 C30 114.9(3) . . ?
 N4 C37 C33 121.9(3) . . ?
 C33 C37 C30 123.1(3) . . ?
 N3 C12 C9 115.1(3) . . ?
 N3 C12 C13 122.2(3) . . ?
 C13 C12 C9 122.7(3) . . ?
 C10 C11 H11 120.1 . . ?
 C10 C11 C7 119.7(3) . . ?
 C7 C11 H11 120.1 . . ?
 C27 C22 C21 120.6(3) . . ?
 C27 C22 C23 118.5(3) . . ?
 C23 C22 C21 120.9(3) . . ?
 N2 C17 C10 115.9(3) . . ?
 N2 C17 C18 122.3(3) . . ?
 C18 C17 C10 121.6(3) . . ?
 C28 C29 H29 120.3 . . ?
 C30 C29 C28 119.5(3) . . ?
 C30 C29 H29 120.3 . . ?
 N3 C16 H16 118.5 . . ?
 N3 C16 C15 122.9(3) . . ?
 C15 C16 H16 118.5 . . ?
 C11 C7 C4 121.3(3) . . ?
 C8 C7 C11 118.1(3) . . ?
 C8 C7 C4 120.5(3) . . ?
 C9 C8 C7 119.2(3) . . ?
 C9 C8 H8 120.4 . . ?
 C7 C8 H8 120.4 . . ?
 C16 C15 H15 120.8 . . ?
 C16 C15 C14 118.4(3) . . ?
 C14 C15 H15 120.8 . . ?
 C28 C31 H31 120.2 . . ?
 C32 C31 C28 119.5(3) . . ?
 C32 C31 H31 120.2 . . ?
 C17 C18 H18 120.5 . . ?
 C19 C18 C17 119.1(3) . . ?
 C19 C18 H18 120.5 . . ?
 N5 C32 C31 121.3(3) . . ?
 N5 C32 C38 113.6(3) . . ?
 C31 C32 C38 125.0(3) . . ?
 N2 C21 C22 118.0(3) . . ?
 N2 C21 C20 121.8(3) . . ?
 C20 C21 C22 120.1(3) . . ?
 C3 C4 C7 119.4(3) . . ?
 C5 C4 C7 121.3(3) . . ?
 C5 C4 C3 119.3(3) . . ?
 C25 C24 H24 119.4 . . ?
 C25 C24 C23 121.1(3) . . ?
 C23 C24 H24 119.4 . . ?
 C36 C35 H35 120.7 . . ?
 C34 C35 C36 118.5(3) . . ?
 C34 C35 H35 120.7 . . ?
 C37 C33 H33 120.6 . . ?
 C37 C33 C34 118.7(3) . . ?
 C34 C33 H33 120.6 . . ?
 C4 C3 H3 120.0 . . ?
 C2 C3 C4 120.0(3) . . ?
 C2 C3 H3 120.0 . . ?
 C22 C27 H27 119.7 . . ?
 C26 C27 C22 120.7(3) . . ?
 C26 C27 H27 119.7 . . ?
 C12 C13 H13 120.7 . . ?
 C14 C13 C12 118.6(3) . . ?
 C14 C13 H13 120.7 . . ?
 C22 C23 H23 119.6 . . ?
 C24 C23 C22 120.8(3) . . ?
 C24 C23 H23 119.6 . . ?
 C18 C19 H19 120.5 . . ?
 C18 C19 C20 119.0(3) . . ?
 C20 C19 H19 120.5 . . ?
 C35 C34 C33 119.5(3) . . ?
 C35 C34 H34 120.2 . . ?
 C33 C34 H34 120.2 . . ?
 N6 C38 C32 115.1(3) . . ?
 N6 C38 C39 121.9(3) . . ?
 C39 C38 C32 123.0(3) . . ?
 C3 C2 H2 119.9 . . ?
 C1 C2 C3 120.3(3) . . ?
 C1 C2 H2 119.9 . . ?
 N6 C42 H42 118.8 . . ?
 N6 C42 C41 122.4(3) . . ?
 C41 C42 H42 118.8 . . ?
 C1 C6 H6 120.2 . . ?
 C1 C6 C5 119.6(4) . . ?
 C5 C6 H6 120.2 . . ?
 C2 C1 C6 120.1(3) . . ?
 C2 C1 H1 120.0 . . ?
 C6 C1 H1 120.0 . . ?
 C15 C14 C13 119.7(3) . . ?
 C15 C14 H14 120.2 . . ?
 C13 C14 H14 120.2 . . ?
 C25 C26 H26 119.5 . . ?
 C27 C26 C25 120.9(3) . . ?
 C27 C26 H26 119.5 . . ?
 C21 C20 H20 120.3 . . ?
 C19 C20 C21 119.4(3) . . ?
 C19 C20 H20 120.3 . . ?
 C4 C5 C6 120.6(3) . . ?
 C4 C5 H5 119.7 . . ?
 C6 C5 H5 119.7 . . ?
 C38 C39 H39 120.5 . . ?
 C40 C39 C38 119.0(3) . . ?
 C40 C39 H39 120.5 . . ?
 C42 C41 H41 120.7 . . ?
 C40 C41 C42 118.6(4) . . ?
 C40 C41 H41 120.7 . . ?
 C39 C40 C41 119.3(3) . . ?
 C39 C40 H40 120.3 . . ?
 C41 C40 H40 120.3 . . ?
 N8 C44 C43 179.4(6) . . ?
 N7 C46 C45 176.7(8) . . ?
 C46 C45 H45A 109.5 . . ?
 C46 C45 H45B 109.5 . . ?
 C46 C45 H45C 109.5 . . ?
 H45A C45 H45B 109.5 . . ?
 H45A C45 H45C 109.5 . . ?
 H45B C45 H45C 109.5 . . ?
 C44 C43 H43A 109.5 . . ?
 C44 C43 H43B 109.5 . . ?
 C44 C43 H43C 109.5 . . ?
 H43A C43 H43B 109.5 . . ?
 H43A C43 H43C 109.5 . . ?
 H43B C43 H43C 109.5 . . ?

_olex2_submission_special_instructions  'No special instructions were received'
