# Supplementary material for: Designing narcissistic self-sorting terpyridine moieties with high coordination selectivity for complex metallo-supramolecules
Source: Commun Chem. 2021 Sep 24;4:136. doi: 10.1038/s42004-021-00577-0 (PMC9814872; doi:10.1038/s42004-021-00577-0)
Supplement: Supplementary file 5 — Supplementary Data 2 [file 42004_2021_577_MOESM5_ESM.cif]

data_mjj2_0m_a_sqd
_audit_creation_date               2020-08-28
_audit_creation_method
;
Olex2 1.3
(compiled 2020.02.04 svn.rd84adfe8 for OlexSys, GUI svn.r6132)
;
_shelx_SHELXL_version_number       '2014/7'
_audit_contact_author_address      ?
_audit_contact_author_email        ?
_audit_contact_author_name         ''
_audit_contact_author_phone        ?
_publ_contact_author_id_orcid      ?
_publ_section_references
;
Dolomanov, O.V., Bourhis, L.J., Gildea, R.J, Howard, J.A.K. & Puschmann, H.
 (2009), J. Appl. Cryst. 42, 339-341.
;
_chemical_name_common              ?
_chemical_name_systematic          ?
_chemical_formula_moiety          
 'C134 H97 N18 Zn3, 3(C Cl4), 6(F6 P), 4(C2 H3 N)'
_chemical_formula_sum              'C145 H109 Cl12 F36 N22 P6 Zn3'
_chemical_formula_weight           3650.87
_chemical_melting_point            ?
loop_
  _atom_type_symbol
  _atom_type_description
  _atom_type_scat_dispersion_real
  _atom_type_scat_dispersion_imag
  _atom_type_scat_source
 'C' 'C' 0.0022 0.0012 'International Tables Vol C Tables 4.2.6.8 and 6.1.1.4'
 'H' 'H' 0.0000 0.0000 'International Tables Vol C Tables 4.2.6.8 and 6.1.1.4'
 'N' 'N' 0.0046 0.0025 'International Tables Vol C Tables 4.2.6.8 and 6.1.1.4'
 'Cl' 'Cl' 0.1209 0.1224 'International Tables Vol C Tables 4.2.6.8 and 6.1.1.4'
 'Zn' 'Zn' 0.3293 1.1312 'International Tables Vol C Tables 4.2.6.8 and 6.1.1.4'
 'P' 'P' 0.0820 0.0726 'International Tables Vol C Tables 4.2.6.8 and 6.1.1.4'
 'F' 'F' 0.0131 0.0078 'International Tables Vol C Tables 4.2.6.8 and 6.1.1.4'

_shelx_space_group_comment
;
The symmetry employed for this shelxl refinement is uniquely defined
by the following loop, which should always be used as a source of
symmetry information in preference to the above space-group names.
They are only intended as comments.
;
_space_group_crystal_system        'triclinic'
_space_group_IT_number             2
_space_group_name_H-M_alt          'P -1'
_space_group_name_Hall             '-P 1'
loop_
  _space_group_symop_operation_xyz
 'x, y, z'
 '-x, -y, -z'

_cell_length_a                     13.5684(13)
_cell_length_b                     23.680(2)
_cell_length_c                     27.1640(19)
_cell_angle_alpha                  112.287(2)
_cell_angle_beta                   90.731(2)
_cell_angle_gamma                  105.632(2)
_cell_volume                       7712.2(12)
_cell_formula_units_Z              2
_cell_measurement_reflns_used      123399
_cell_measurement_temperature      273(2)
_cell_measurement_theta_max        24.44
_cell_measurement_theta_min        2.53
_shelx_estimated_absorpt_T_max     0.940
_shelx_estimated_absorpt_T_min     0.924
_exptl_absorpt_coefficient_mu      0.571
_exptl_absorpt_correction_T_max    ?
_exptl_absorpt_correction_T_min    ?
_exptl_absorpt_correction_type     ?
_exptl_absorpt_process_details     ?
_exptl_absorpt_special_details     ?
_exptl_crystal_colour              'clear whiteish colourless'
_exptl_crystal_colour_lustre       clear
_exptl_crystal_colour_modifier     whiteish
_exptl_crystal_colour_primary      colourless
_exptl_crystal_density_diffrn      1.572
_exptl_crystal_density_meas        ?
_exptl_crystal_density_method      ?
_exptl_crystal_description         block
_exptl_crystal_F_000               3682
_exptl_crystal_preparation         ?
_exptl_crystal_size_max            0.14
_exptl_crystal_size_mid            0.12
_exptl_crystal_size_min            0.11
_exptl_transmission_factor_max     ?
_exptl_transmission_factor_min     ?
_diffrn_reflns_av_R_equivalents    0.1351
_diffrn_reflns_av_unetI/netI       0.1830
_diffrn_reflns_Laue_measured_fraction_full  0.939
_diffrn_reflns_Laue_measured_fraction_max  0.932
_diffrn_reflns_limit_h_max         17
_diffrn_reflns_limit_h_min         -17
_diffrn_reflns_limit_k_max         31
_diffrn_reflns_limit_k_min         -31
_diffrn_reflns_limit_l_max         34
_diffrn_reflns_limit_l_min         -35
_diffrn_reflns_number              107207
_diffrn_reflns_point_group_measured_fraction_full  0.939
_diffrn_reflns_point_group_measured_fraction_max  0.932
_diffrn_reflns_theta_full          21.831
_diffrn_reflns_theta_max           24.077
_diffrn_reflns_theta_min           1.338
_diffrn_ambient_temperature        273.15
_diffrn_detector_area_resol_mean   ?
_diffrn_measured_fraction_theta_full  0.939
_diffrn_measured_fraction_theta_max  0.932
_diffrn_measurement_device_type    'Bruker APEX-II CCD'
_diffrn_measurement_method         ?
_diffrn_radiation_type             synchrotron
_diffrn_radiation_wavelength       0.61978
_diffrn_source                     ?
_diffrn_source_current             30.0
_diffrn_source_power               1.5
_diffrn_source_voltage             50.0
_reflns_Friedel_coverage           0.000
_reflns_Friedel_fraction_full      .
_reflns_Friedel_fraction_max       .
_reflns_number_gt                  24005
_reflns_number_total               34364
_reflns_special_details
;
 Reflections were merged by SHELXL according to the crystal
 class for the calculation of statistics and refinement.
 
 _reflns_Friedel_fraction is defined as the number of unique
 Friedel pairs measured divided by the number that would be
 possible theoretically, ignoring centric projections and
 systematic absences.
;
_reflns_threshold_expression       'I > 2\s(I)'
_computing_cell_refinement         ?
_computing_data_collection         ?
_computing_data_reduction          ?
_computing_molecular_graphics      'Olex2 1.3 (Dolomanov et al., 2009)'
_computing_publication_material    'Olex2 1.3 (Dolomanov et al., 2009)'
_computing_structure_refinement    'SHELXL-2014/7 (Sheldrick, 2014)'
_computing_structure_solution      ?
_refine_diff_density_max           4.267
_refine_diff_density_min           -2.507
_refine_diff_density_rms           0.281
_refine_ls_extinction_coef         .
_refine_ls_extinction_method       none
_refine_ls_goodness_of_fit_ref     1.404
_refine_ls_hydrogen_treatment      constr
_refine_ls_matrix_type             full
_refine_ls_number_parameters       1680
_refine_ls_number_reflns           34364
_refine_ls_number_restraints       60
_refine_ls_R_factor_all            0.1963
_refine_ls_R_factor_gt             0.1762
_refine_ls_restrained_S_all        1.403
_refine_ls_shift/su_max            0.012
_refine_ls_shift/su_mean           0.001
_refine_ls_structure_factor_coef   Fsqd
_refine_ls_weighting_details      
 'w=1/[\s^2^(Fo^2^)+(0.2000P)^2^] where P=(Fo^2^+2Fc^2^)/3'
_refine_ls_weighting_scheme        calc
_refine_ls_wR_factor_gt            0.4158
_refine_ls_wR_factor_ref           0.4386
_refine_special_details            ?
_olex2_refinement_description
;
1. Fixed Uiso
 At 1.2 times of:
  All C(H) groups, All C(H,H) groups
 At 1.5 times of:
  All C(H,H,H) groups
2. Uiso/Uaniso restraints and constraints
Uanis(N2) \\sim Ueq: with sigma of 0.001 and sigma for terminal atoms of 0.002
Uanis(C10) \\sim Ueq, Uanis(C12) \\sim Ueq, Uanis(C74) \\sim Ueq, Uanis(C59)
\\sim Ueq, Uanis(C99) \\sim Ueq: with sigma of 0.005 and sigma for terminal
atoms of 0.01
Uanis(C29) \\sim Ueq, Uanis(C66) \\sim Ueq, Uanis(C76) \\sim Ueq, Uanis(C121)
\\sim Ueq: with sigma of 0.01 and sigma for terminal atoms of 0.02
3.a Riding coordinates:
 C127(H12d,H12e,H12f)
3.b Aromatic/amide H refined with riding coordinates:
 C1(H1), C2(H2), C3(H3), C4(H4), C7(H7), C9(H9), C12(H12), C13(H13), C14(H14),
 C17(H17), C18(H18), C20(H20), C21(H21), C27(H27), C28(H28), C30(H30), C31(H31),
  C32(H32), C33(H33), C34(H34), C35(H35), C38(H38), C40(H40), C43(H43),
 C44(H44), C45(H45), C46(H46), C48(H48), C49(H49), C51(H51), C52(H52), C54(H54),
  C55(H55), C56(H56), C59(H59), C61(H61), C64(H64), C65(H65), C66(H66),
 C67(H67), C68(H68), C69(H69), C70(H70), C71(H71), C74(H74), C76(H76), C79(H79),
  C80(H80), C81(H81), C84(H84), C85(H85), C87(H87), C88(H88), C90(H90),
 C93(H93), C94(H94), C95(H95), C96(H96), C97(H97), C100(H100), C101(H101),
 C102(H102), C103(H103), C104(H104), C105(H105), C106(H106), C107(H107),
 C110(H110), C112(H112), C115(H115), C116(H116), C117(H117), C120(H120),
 C121(H121), C123(H123), C124(H124), C130(H130), C131(H131), C133(H133),
 C134(H134)
3.c X=CH2 refined with riding coordinates:
 C25(H25a,H25b)
3.d Idealised Me refined as rotating group:
 C23(H23a,H23b,H23c), C24(H24a,H24b,H24c), C126(H12a,H12b,H12c), C128(H12g,
 H12h,H12i), C135(H13a,H13b,H13c), C137(H13d,H13e,H13f), C139(H13g,H13h,H13i),
 C141(H14a,H14b,H14c)
;
_atom_sites_solution_hydrogens     mixed
_atom_sites_solution_primary       ?
_atom_sites_solution_secondary     ?
loop_
  _atom_site_label
  _atom_site_type_symbol
  _atom_site_fract_x
  _atom_site_fract_y
  _atom_site_fract_z
  _atom_site_U_iso_or_equiv
  _atom_site_adp_type
  _atom_site_occupancy
  _atom_site_site_symmetry_order
  _atom_site_calc_flag
  _atom_site_refinement_flags_posn
  _atom_site_refinement_flags_adp
  _atom_site_refinement_flags_occupancy
  _atom_site_disorder_assembly
  _atom_site_disorder_group
 Zn1 Zn 1.24247(6) 0.51337(4) 0.12809(3) 0.0156(2) Uani 1 1 d . . . . .
 Zn2 Zn 0.75422(6) 0.66096(4) 0.43322(3) 0.0144(2) Uani 1 1 d . . . . .
 Zn3 Zn 0.39940(6) 0.94334(4) 0.73958(3) 0.0168(2) Uani 1 1 d . . . . .
 Cl1 Cl 0.8551(3) 0.94068(18) 0.83095(13) 0.0616(7) Uiso 1 1 d . . . . .
 Cl2 Cl 0.7793(3) 0.8700(2) 0.89598(14) 0.0704(9) Uiso 1 1 d . . . . .
 Cl3 Cl 0.9800(4) 0.9568(3) 0.92373(19) 0.0937(13) Uiso 1 1 d . . . . .
 Cl4 Cl 0.9396(6) 0.8438(4) 0.8332(3) 0.143(2) Uiso 1 1 d . . . . .
 Cl5 Cl 0.4043(8) 1.0278(6) 1.0588(4) 0.203(4) Uiso 1 1 d . . . . .
 Cl6 Cl 0.1997(6) 0.9550(5) 1.0393(3) 0.159(3) Uiso 1 1 d . . . . .
 Cl7 Cl 0.2891(10) 0.9899(8) 0.9617(5) 0.245(5) Uiso 1 1 d . . . . .
 Cl8 Cl 0.3493(4) 0.8982(3) 0.98347(18) 0.0905(12) Uiso 1 1 d . . . . .
 Cl9 Cl -0.01793(16) 0.48414(11) 0.42765(8) 0.0341(4) Uiso 1 1 d . . . . .
 Cl10 Cl -0.12634(17) 0.37094(12) 0.44362(9) 0.0377(5) Uiso 1 1 d . . . . .
 Cl11 Cl -0.15757(18) 0.37791(12) 0.34126(9) 0.0378(5) Uiso 1 1 d . . . . .
 Cl12 Cl 0.03644(17) 0.36873(12) 0.37645(9) 0.0381(5) Uiso 1 1 d . . . . .
 P1 P 0.26390(15) 0.29790(10) 0.30869(7) 0.0230(4) Uiso 1 1 d . . . . .
 P2 P 0.51205(16) 0.78097(11) 0.96671(8) 0.0262(4) Uiso 1 1 d . . . . .
 P3 P 1.33502(15) 0.51340(10) -0.15249(7) 0.0223(4) Uiso 1 1 d . . . . .
 P4 P 0.6074(2) 1.15136(14) 0.58943(10) 0.0385(5) Uiso 1 1 d . . . . .
 P5 P 0.9589(4) 1.0524(3) 0.7213(2) 0.0986(15) Uiso 1 1 d . . . . .
 P6 P 0.28499(14) 0.62301(10) 0.42994(7) 0.0206(4) Uiso 1 1 d . . . . .
 F1 F 0.2994(4) 0.3742(3) 0.3282(2) 0.0387(12) Uiso 1 1 d . . . . .
 F2 F 0.3669(4) 0.3013(3) 0.34069(19) 0.0345(11) Uiso 1 1 d . . . . .
 F3 F 0.3212(4) 0.2907(3) 0.25608(19) 0.0342(11) Uiso 1 1 d . . . . .
 F4 F 0.2273(4) 0.2207(2) 0.28878(18) 0.0289(10) Uiso 1 1 d . . . . .
 F5 F 0.1598(4) 0.2932(3) 0.27616(19) 0.0324(11) Uiso 1 1 d . . . . .
 F6 F 0.2071(4) 0.3044(3) 0.36094(18) 0.0314(10) Uiso 1 1 d . . . . .
 F7 F 0.4112(4) 0.7754(3) 0.9969(2) 0.0396(12) Uiso 1 1 d . . . . .
 F8 F 0.5511(5) 0.8567(3) 1.0010(2) 0.0466(14) Uiso 1 1 d . . . . .
 F9 F 0.5732(5) 0.7712(4) 1.0124(2) 0.0528(15) Uiso 1 1 d . . . . .
 F10 F 0.6120(5) 0.7867(4) 0.9372(3) 0.0574(16) Uiso 1 1 d . . . . .
 F11 F 0.4736(4) 0.7052(3) 0.9344(2) 0.0395(12) Uiso 1 1 d . . . . .
 F12 F 0.4489(5) 0.7914(4) 0.9235(3) 0.0620(18) Uiso 1 1 d . . . . .
 F13 F 1.4029(5) 0.5669(3) -0.1692(2) 0.0458(13) Uiso 1 1 d . . . . .
 F14 F 1.2325(4) 0.5109(3) -0.18425(19) 0.0324(11) Uiso 1 1 d . . . . .
 F15 F 1.3530(4) 0.4589(3) -0.20478(19) 0.0348(11) Uiso 1 1 d . . . . .
 F16 F 1.2670(4) 0.4588(3) -0.1345(2) 0.0349(11) Uiso 1 1 d . . . . .
 F17 F 1.4356(4) 0.5145(3) -0.11964(18) 0.0308(10) Uiso 1 1 d . . . . .
 F18 F 1.3144(4) 0.5671(3) -0.1001(2) 0.0373(12) Uiso 1 1 d . . . . .
 F19 F 0.6196(7) 1.1885(5) 0.5501(4) 0.083(2) Uiso 1 1 d . . . . .
 F20 F 0.5066(6) 1.0983(4) 0.5508(3) 0.069(2) Uiso 1 1 d . . . . .
 F21 F 0.6820(7) 1.1133(5) 0.5575(4) 0.092(3) Uiso 1 1 d . . . . .
 F22 F 0.5983(8) 1.1189(6) 0.6309(4) 0.099(3) Uiso 1 1 d . . . . .
 F23 F 0.7083(6) 1.2031(4) 0.6256(3) 0.072(2) Uiso 1 1 d . . . . .
 F24 F 0.5406(7) 1.1949(5) 0.6202(3) 0.083(2) Uiso 1 1 d . . . . .
 F25 F 0.8440(10) 1.0280(7) 0.6894(5) 0.126(4) Uiso 1 1 d . . . . .
 F26 F 1.0042(12) 1.0083(9) 0.6699(6) 0.155(5) Uiso 1 1 d . . . . .
 F27 F 0.9951(11) 1.1096(8) 0.7008(6) 0.147(5) Uiso 1 1 d . . . . .
 F28 F 1.0762(12) 1.0747(9) 0.7493(6) 0.149(5) Uiso 1 1 d . . . . .
 F29 F 0.9290(8) 1.0971(6) 0.7717(4) 0.108(3) Uiso 1 1 d . . . . .
 F30 F 0.9300(14) 0.9950(11) 0.7415(7) 0.185(7) Uiso 1 1 d . . . . .
 F31 F 0.1702(4) 0.5868(3) 0.43450(19) 0.0317(10) Uiso 1 1 d . . . . .
 F32 F 0.2408(3) 0.6327(2) 0.37941(17) 0.0265(9) Uiso 1 1 d . . . . .
 F33 F 0.2972(4) 0.5558(3) 0.3902(2) 0.0366(11) Uiso 1 1 d . . . . .
 F34 F 0.3997(4) 0.6577(3) 0.42349(18) 0.0312(10) Uiso 1 1 d . . . . .
 F35 F 0.3280(4) 0.6118(3) 0.4796(2) 0.0378(12) Uiso 1 1 d . . . . .
 F36 F 0.2716(4) 0.6887(3) 0.46904(19) 0.0339(11) Uiso 1 1 d . . . . .
 N1 N 1.3040(4) 0.5812(3) 0.0895(2) 0.0185(12) Uani 1 1 d . . . . .
 N2 N 1.3201(4) 0.4662(3) 0.0680(2) 0.0146(10) Uani 1 1 d . U . . .
 N3 N 1.2366(4) 0.4210(3) 0.1386(2) 0.0149(11) Uani 1 1 d . . . . .
 N4 N 1.0925(4) 0.4811(3) 0.0788(2) 0.0162(11) Uani 1 1 d . . . . .
 N5 N 1.1554(4) 0.5678(3) 0.1756(2) 0.0168(11) Uani 1 1 d . . . . .
 N6 N 1.3377(4) 0.5653(3) 0.2045(2) 0.0170(12) Uani 1 1 d . . . . .
 N7 N 0.6334(4) 0.5750(3) 0.3730(2) 0.0132(11) Uani 1 1 d . . . . .
 N8 N 0.8377(4) 0.6079(3) 0.3819(2) 0.0171(11) Uani 1 1 d . . . . .
 N9 N 0.9199(4) 0.7198(3) 0.4642(2) 0.0166(11) Uani 1 1 d . . . . .
 N10 N 0.7311(4) 0.6063(3) 0.4847(2) 0.0171(11) Uani 1 1 d . . . . .
 N11 N 0.6480(4) 0.6926(3) 0.4813(2) 0.0145(11) Uani 1 1 d . . . . .
 N12 N 0.7356(4) 0.7431(3) 0.4137(2) 0.0160(11) Uani 1 1 d . . . . .
 N13 N 0.2369(5) 0.8835(3) 0.7158(2) 0.0188(12) Uani 1 1 d . . . . .
 N14 N 0.3200(4) 0.9940(3) 0.7969(2) 0.0192(12) Uani 1 1 d . . . . .
 N15 N 0.5214(5) 1.0320(3) 0.7963(2) 0.0228(13) Uani 1 1 d . . . . .
 N16 N 0.4525(5) 0.8893(3) 0.7751(3) 0.0216(13) Uani 1 1 d . . . . .
 N17 N 0.5132(4) 0.9142(3) 0.6935(2) 0.0160(11) Uani 1 1 d . . . . .
 N18 N 0.3868(5) 0.9688(3) 0.6710(2) 0.0193(12) Uani 1 1 d . . . . .
 N19 N 1.1021(8) 0.3416(6) -0.0895(4) 0.064(3) Uiso 1 1 d . . . . .
 N20 N -0.2771(8) 0.3473(6) 0.2279(4) 0.056(2) Uiso 1 1 d . . . . .
 N21 N 0.8275(13) 1.2549(9) 0.8262(7) 0.103(5) Uiso 1 1 d . . . . .
 N22 N 0.1635(18) 0.8098(14) 0.8018(9) 0.155(8) Uiso 1 1 d . . . . .
 C1 C 1.3033(6) 0.6411(4) 0.1053(3) 0.0267(16) Uani 1 1 d . . . . .
 H1 H 1.2750 0.6589 0.1364 0.032 Uiso 1 1 calc R U . . .
 C2 C 1.3429(6) 0.6780(4) 0.0772(3) 0.0293(17) Uani 1 1 d . . . . .
 H2 H 1.3417 0.7201 0.0895 0.035 Uiso 1 1 calc R U . . .
 C3 C 1.3840(6) 0.6525(5) 0.0313(3) 0.0295(17) Uani 1 1 d . . . . .
 H3 H 1.4122 0.6773 0.0124 0.035 Uiso 1 1 calc R U . . .
 C4 C 1.3832(5) 0.5890(4) 0.0130(3) 0.0217(15) Uani 1 1 d . . . . .
 H4 H 1.4089 0.5701 -0.0188 0.026 Uiso 1 1 calc R U . . .
 C5 C 1.3427(5) 0.5541(4) 0.0437(3) 0.0166(13) Uani 1 1 d . . . . .
 C6 C 1.3407(5) 0.4876(4) 0.0290(3) 0.0164(13) Uani 1 1 d . . . . .
 C7 C 1.3586(5) 0.4477(4) -0.0209(3) 0.0172(13) Uani 1 1 d . . . . .
 H7 H 1.3722 0.4629 -0.0479 0.021 Uiso 1 1 calc R U . . .
 C8 C 1.3562(5) 0.3842(4) -0.0307(3) 0.0180(13) Uani 1 1 d . . . . .
 C9 C 1.3417(5) 0.3657(4) 0.0126(3) 0.0207(14) Uani 1 1 d . . . . .
 H9 H 1.3450 0.3257 0.0092 0.025 Uiso 1 1 calc R U . . .
 C10 C 1.3223(5) 0.4082(4) 0.0611(3) 0.0166(13) Uani 1 1 d . U . . .
 C11 C 1.2959(5) 0.3901(4) 0.1062(3) 0.0185(14) Uani 1 1 d . . . . .
 C12 C 1.3345(6) 0.3461(4) 0.1159(3) 0.0226(15) Uani 1 1 d . U . . .
 H12 H 1.3775 0.3269 0.0933 0.027 Uiso 1 1 calc R U . . .
 C13 C 1.3083(6) 0.3310(4) 0.1596(3) 0.0270(17) Uani 1 1 d . . . . .
 H13 H 1.3331 0.3016 0.1668 0.032 Uiso 1 1 calc R U . . .
 C14 C 1.2448(6) 0.3608(4) 0.1917(3) 0.0230(16) Uani 1 1 d . . . . .
 H14 H 1.2251 0.3512 0.2210 0.028 Uiso 1 1 calc R U . . .
 C15 C 1.2099(5) 0.4050(4) 0.1806(3) 0.0168(13) Uani 1 1 d . . . . .
 C16 C 1.3698(5) 0.3394(4) -0.0828(3) 0.0185(13) Uani 1 1 d . . . . .
 C17 C 1.4178(6) 0.3618(4) -0.1207(3) 0.0226(15) Uani 1 1 d . . . . .
 H17 H 1.4407 0.4054 -0.1128 0.027 Uiso 1 1 calc R U . . .
 C18 C 1.4305(7) 0.3175(4) -0.1703(3) 0.0273(17) Uani 1 1 d . . . . .
 H18 H 1.4599 0.3324 -0.1955 0.033 Uiso 1 1 calc R U . . .
 C19 C 1.4005(7) 0.2528(4) -0.1827(3) 0.0271(16) Uani 1 1 d . . . . .
 C20 C 1.3486(7) 0.2312(4) -0.1457(3) 0.0317(18) Uani 1 1 d . . . . .
 H20 H 1.3234 0.1876 -0.1542 0.038 Uiso 1 1 calc R U . . .
 C21 C 1.3345(6) 0.2736(5) -0.0971(3) 0.0302(18) Uani 1 1 d . . . . .
 H21 H 1.3005 0.2580 -0.0733 0.036 Uiso 1 1 calc R U . . .
 C22 C 1.4207(10) 0.2072(5) -0.2361(4) 0.047(3) Uani 1 1 d . . . . .
 C23 C 1.3816(12) 0.2187(7) -0.2815(4) 0.066(4) Uani 1 1 d . . . . .
 H23A H 1.3950 0.1894 -0.3146 0.099 Uiso 1 1 calc R U . . .
 H23B H 1.4158 0.2617 -0.2773 0.099 Uiso 1 1 calc R U . . .
 H23C H 1.3086 0.2125 -0.2821 0.099 Uiso 1 1 calc R U . . .
 C24 C 1.5427(9) 0.2265(7) -0.2372(4) 0.058(3) Uani 1 1 d . . . . .
 H24A H 1.5583 0.1991 -0.2706 0.087 Uiso 1 1 calc R U . . .
 H24B H 1.5759 0.2220 -0.2080 0.087 Uiso 1 1 calc R U . . .
 H24C H 1.5673 0.2701 -0.2335 0.087 Uiso 1 1 calc R U . . .
 C25 C 1.3968(18) 0.1410(7) -0.2417(6) 0.104(7) Uani 1 1 d . . . . .
 H25A H 1.3584 0.1081 -0.2728 0.125 Uiso 1 1 calc R U . . .
 H25B H 1.4199 0.1318 -0.2140 0.125 Uiso 1 1 calc R U . . .
 C26 C 1.1408(5) 0.4368(3) 0.2152(3) 0.0170(13) Uani 1 1 d . . . . .
 C27 C 1.0500(5) 0.4405(3) 0.1923(3) 0.0153(12) Uani 1 1 d . . . . .
 H27 H 1.0331 0.4230 0.1553 0.018 Uiso 1 1 calc R U . . .
 C28 C 0.9864(5) 0.4701(4) 0.2250(3) 0.0181(13) Uani 1 1 d . . . . .
 H28 H 0.9258 0.4713 0.2096 0.022 Uiso 1 1 calc R U . . .
 C29 C 1.0108(5) 0.4980(3) 0.2803(3) 0.0154(12) Uani 1 1 d . U . . .
 C30 C 1.1001(5) 0.4930(3) 0.3033(3) 0.0177(13) Uani 1 1 d . . . . .
 H30 H 1.1171 0.5106 0.3403 0.021 Uiso 1 1 calc R U . . .
 C31 C 1.1631(5) 0.4613(4) 0.2702(3) 0.0191(14) Uani 1 1 d . . . . .
 H31 H 1.2207 0.4568 0.2854 0.023 Uiso 1 1 calc R U . . .
 C32 C 1.4264(5) 0.5577(4) 0.2167(3) 0.0226(15) Uani 1 1 d . . . . .
 H32 H 1.4500 0.5268 0.1912 0.027 Uiso 1 1 calc R U . . .
 C33 C 1.4861(5) 0.5945(4) 0.2666(3) 0.0236(15) Uani 1 1 d . . . . .
 H33 H 1.5481 0.5880 0.2744 0.028 Uiso 1 1 calc R U . . .
 C34 C 1.4511(6) 0.6409(4) 0.3044(3) 0.0260(16) Uani 1 1 d . . . . .
 H34 H 1.4902 0.6669 0.3376 0.031 Uiso 1 1 calc R U . . .
 C35 C 1.3565(5) 0.6479(4) 0.2918(3) 0.0198(14) Uani 1 1 d . . . . .
 H35 H 1.3316 0.6790 0.3162 0.024 Uiso 1 1 calc R U . . .
 C36 C 1.3001(5) 0.6074(4) 0.2418(3) 0.0170(13) Uani 1 1 d . . . . .
 C37 C 1.1960(5) 0.6091(3) 0.2259(3) 0.0156(13) Uani 1 1 d . . . . .
 C38 C 1.1407(5) 0.6449(4) 0.2598(3) 0.0185(13) Uani 1 1 d . . . . .
 H38 H 1.1693 0.6723 0.2949 0.022 Uiso 1 1 calc R U . . .
 C39 C 1.0397(5) 0.6396(4) 0.2404(3) 0.0170(13) Uani 1 1 d . . . . .
 C40 C 1.0004(5) 0.5974(4) 0.1883(3) 0.0169(13) Uani 1 1 d . . . . .
 H40 H 0.9345 0.5928 0.1742 0.020 Uiso 1 1 calc R U . . .
 C41 C 1.0601(5) 0.5618(4) 0.1570(3) 0.0169(13) Uani 1 1 d . . . . .
 C42 C 1.0242(5) 0.5120(4) 0.1010(3) 0.0173(13) Uani 1 1 d . . . . .
 C43 C 0.9263(5) 0.4955(4) 0.0753(3) 0.0200(14) Uani 1 1 d . . . . .
 H43 H 0.8792 0.5165 0.0918 0.024 Uiso 1 1 calc R U . . .
 C44 C 0.8990(5) 0.4466(4) 0.0237(3) 0.0245(16) Uani 1 1 d . . . . .
 H44 H 0.8334 0.4350 0.0055 0.029 Uiso 1 1 calc R U . . .
 C45 C 0.9681(6) 0.4165(4) 0.0005(3) 0.0242(15) Uani 1 1 d . . . . .
 H45 H 0.9512 0.3842 -0.0338 0.029 Uiso 1 1 calc R U . . .
 C46 C 1.0658(5) 0.4349(4) 0.0293(3) 0.0196(14) Uani 1 1 d . . . . .
 H46 H 1.1139 0.4145 0.0134 0.024 Uiso 1 1 calc R U . . .
 C47 C 0.9773(5) 0.6755(4) 0.2767(3) 0.0177(13) Uani 1 1 d . . . . .
 C48 C 1.0222(5) 0.7360(4) 0.3179(3) 0.0210(14) Uani 1 1 d . . . . .
 H48 H 1.0931 0.7549 0.3221 0.025 Uiso 1 1 calc R U . . .
 C49 C 0.9625(5) 0.7678(4) 0.3524(3) 0.0204(14) Uani 1 1 d . . . . .
 H49 H 0.9930 0.8089 0.3780 0.025 Uiso 1 1 calc R U . . .
 C50 C 0.8567(5) 0.7387(3) 0.3488(3) 0.0164(13) Uani 1 1 d . . . . .
 C51 C 0.8122(5) 0.6784(4) 0.3078(3) 0.0188(14) Uani 1 1 d . . . . .
 H51 H 0.7417 0.6590 0.3044 0.023 Uiso 1 1 calc R U . . .
 C52 C 0.8707(5) 0.6466(4) 0.2720(3) 0.0213(15) Uani 1 1 d . . . . .
 H52 H 0.8394 0.6065 0.2451 0.026 Uiso 1 1 calc R U . . .
 C53 C 0.7938(5) 0.7726(3) 0.3865(3) 0.0165(13) Uani 1 1 d . . . . .
 C54 C 0.7976(6) 0.8336(4) 0.3920(3) 0.0229(15) Uani 1 1 d . . . . .
 H54 H 0.8425 0.8541 0.3743 0.027 Uiso 1 1 calc R U . . .
 C55 C 0.7341(7) 0.8633(4) 0.4241(3) 0.0282(17) Uani 1 1 d . . . . .
 H55 H 0.7347 0.9041 0.4277 0.034 Uiso 1 1 calc R U . . .
 C56 C 0.6697(6) 0.8328(4) 0.4507(3) 0.0227(15) Uani 1 1 d . . . . .
 H56 H 0.6237 0.8516 0.4711 0.027 Uiso 1 1 calc R U . . .
 C57 C 0.6744(5) 0.7733(3) 0.4466(2) 0.0162(13) Uani 1 1 d . . . . .
 C58 C 0.6188(5) 0.7421(3) 0.4809(3) 0.0160(13) Uani 1 1 d . . . . .
 C59 C 0.5473(5) 0.7645(3) 0.5121(3) 0.0162(13) Uani 1 1 d . U . . .
 H59 H 0.5283 0.7990 0.5110 0.019 Uiso 1 1 calc R U . . .
 C60 C 0.5039(5) 0.7345(3) 0.5455(3) 0.0157(13) Uani 1 1 d . . . . .
 C61 C 0.5365(5) 0.6848(3) 0.5462(2) 0.0162(13) Uani 1 1 d . . . . .
 H61 H 0.5103 0.6649 0.5689 0.019 Uiso 1 1 calc R U . . .
 C62 C 0.6079(5) 0.6638(3) 0.5136(3) 0.0158(13) Uani 1 1 d . . . . .
 C63 C 0.6525(5) 0.6124(3) 0.5133(3) 0.0175(13) Uani 1 1 d . . . . .
 C64 C 0.6145(6) 0.5731(4) 0.5404(3) 0.0235(15) Uani 1 1 d . . . . .
 H64 H 0.5586 0.5775 0.5594 0.028 Uiso 1 1 calc R U . . .
 C65 C 0.6622(7) 0.5273(4) 0.5382(3) 0.0299(17) Uani 1 1 d . . . . .
 H65 H 0.6391 0.5006 0.5561 0.036 Uiso 1 1 calc R U . . .
 C66 C 0.7439(6) 0.5220(4) 0.5093(3) 0.0269(16) Uani 1 1 d . U . . .
 H66 H 0.7769 0.4916 0.5073 0.032 Uiso 1 1 calc R U . . .
 C67 C 0.7766(6) 0.5623(4) 0.4832(3) 0.0255(16) Uani 1 1 d . . . . .
 H67 H 0.8322 0.5587 0.4638 0.031 Uiso 1 1 calc R U . . .
 C68 C 0.5315(5) 0.5585(4) 0.3734(3) 0.0203(14) Uani 1 1 d . . . . .
 H68 H 0.5031 0.5886 0.3964 0.024 Uiso 1 1 calc R U . . .
 C69 C 0.4659(5) 0.4991(4) 0.3413(3) 0.0255(16) Uani 1 1 d . . . . .
 H69 H 0.3954 0.4892 0.3434 0.031 Uiso 1 1 calc R U . . .
 C70 C 0.5077(6) 0.4540(4) 0.3057(4) 0.0315(19) Uani 1 1 d . . . . .
 H70 H 0.4654 0.4136 0.2836 0.038 Uiso 1 1 calc R U . . .
 C71 C 0.6139(6) 0.4706(4) 0.3039(3) 0.0240(16) Uani 1 1 d . . . . .
 H71 H 0.6438 0.4420 0.2802 0.029 Uiso 1 1 calc R U . . .
 C72 C 0.6742(5) 0.5315(4) 0.3387(3) 0.0179(13) Uani 1 1 d . . . . .
 C73 C 0.7886(5) 0.5513(3) 0.3417(3) 0.0150(12) Uani 1 1 d . . . . .
 C74 C 0.8421(5) 0.5139(3) 0.3077(3) 0.0162(13) Uani 1 1 d . U . . .
 H74 H 0.8068 0.4751 0.2802 0.019 Uiso 1 1 calc R U . . .
 C75 C 0.9488(5) 0.5351(4) 0.3151(3) 0.0181(13) Uani 1 1 d . . . . .
 C76 C 0.9997(5) 0.5933(3) 0.3584(3) 0.0175(13) Uani 1 1 d . U . . .
 H76 H 1.0713 0.6071 0.3658 0.021 Uiso 1 1 calc R U . . .
 C77 C 0.9398(5) 0.6300(4) 0.3900(3) 0.0178(13) Uani 1 1 d . . . . .
 C78 C 0.9857(5) 0.6941(4) 0.4326(3) 0.0178(14) Uani 1 1 d . . . . .
 C79 C 1.0900(5) 0.7269(4) 0.4375(3) 0.0192(14) Uani 1 1 d . . . . .
 H79 H 1.1337 0.7073 0.4157 0.023 Uiso 1 1 calc R U . . .
 C80 C 1.1279(5) 0.7901(4) 0.4759(3) 0.0239(15) Uani 1 1 d . . . . .
 H80 H 1.1969 0.8134 0.4800 0.029 Uiso 1 1 calc R U . . .
 C81 C 1.0602(5) 0.8166(4) 0.5073(3) 0.0236(15) Uani 1 1 d . . . . .
 H81 H 1.0830 0.8586 0.5324 0.028 Uiso 1 1 calc R U . . .
 C82 C 0.9577(5) 0.7809(3) 0.5018(3) 0.0177(13) Uani 1 1 d . . . . .
 C83 C 0.8864(6) 0.8085(4) 0.5378(3) 0.0212(14) Uani 1 1 d . . . . .
 C84 C 0.8780(6) 0.8676(4) 0.5443(3) 0.0224(15) Uani 1 1 d . . . . .
 H84 H 0.9184 0.8907 0.5269 0.027 Uiso 1 1 calc R U . . .
 C85 C 0.8080(6) 0.8929(4) 0.5775(3) 0.0244(15) Uani 1 1 d . . . . .
 H85 H 0.7986 0.9313 0.5799 0.029 Uiso 1 1 calc R U . . .
 C86 C 0.7535(5) 0.8608(3) 0.6065(3) 0.0179(13) Uani 1 1 d . . . . .
 C87 C 0.7678(5) 0.8032(4) 0.6017(3) 0.0185(13) Uani 1 1 d . . . . .
 H87 H 0.7327 0.7821 0.6219 0.022 Uiso 1 1 calc R U . . .
 C88 C 0.8329(5) 0.7766(3) 0.5678(3) 0.0174(13) Uani 1 1 d . . . . .
 H88 H 0.8409 0.7378 0.5650 0.021 Uiso 1 1 calc R U . . .
 C89 C 0.6742(5) 0.8845(3) 0.6399(3) 0.0179(13) Uani 1 1 d . . . . .
 C90 C 0.6516(5) 0.8692(4) 0.6839(3) 0.0184(13) Uani 1 1 d . . . . .
 H90 H 0.6906 0.8487 0.6955 0.022 Uiso 1 1 calc R U . . .
 C91 C 0.5706(5) 0.8851(4) 0.7102(3) 0.0184(14) Uani 1 1 d . . . . .
 C92 C 0.5322(5) 0.8680(4) 0.7549(3) 0.0220(15) Uani 1 1 d . . . . .
 C93 C 0.5728(7) 0.8312(5) 0.7749(4) 0.0323(18) Uani 1 1 d . . . . .
 H93 H 0.6300 0.8187 0.7620 0.039 Uiso 1 1 calc R U . . .
 C94 C 0.5268(8) 0.8139(6) 0.8141(4) 0.044(2) Uani 1 1 d . . . . .
 H94 H 0.5507 0.7880 0.8267 0.053 Uiso 1 1 calc R U . . .
 C95 C 0.4433(9) 0.8359(6) 0.8348(4) 0.048(3) Uani 1 1 d . . . . .
 H95 H 0.4116 0.8257 0.8617 0.058 Uiso 1 1 calc R U . . .
 C96 C 0.4106(6) 0.8730(5) 0.8137(3) 0.0299(18) Uani 1 1 d . . . . .
 H96 H 0.3556 0.8878 0.8273 0.036 Uiso 1 1 calc R U . . .
 C97 C 0.6163(5) 0.9162(3) 0.6237(3) 0.0179(13) Uani 1 1 d . . . . .
 H97 H 0.6322 0.9286 0.5954 0.021 Uiso 1 1 calc R U . . .
 C98 C 0.5340(5) 0.9286(3) 0.6512(3) 0.0188(13) Uani 1 1 d . . . . .
 C99 C 0.4575(6) 0.9566(4) 0.6361(3) 0.0209(14) Uani 1 1 d . U . . .
 C100 C 0.4524(7) 0.9641(5) 0.5889(3) 0.0322(18) Uani 1 1 d . . . . .
 H100 H 0.5030 0.9571 0.5664 0.039 Uiso 1 1 calc R U . . .
 C101 C 0.3700(8) 0.9825(5) 0.5745(4) 0.039(2) Uani 1 1 d . . . . .
 H101 H 0.3639 0.9866 0.5419 0.047 Uiso 1 1 calc R U . . .
 C102 C 0.2982(8) 0.9945(5) 0.6096(4) 0.040(2) Uani 1 1 d . . . . .
 H102 H 0.2430 1.0071 0.6015 0.048 Uiso 1 1 calc R U . . .
 C103 C 0.3109(6) 0.9871(4) 0.6579(3) 0.0270(16) Uani 1 1 d . . . . .
 H103 H 0.2632 0.9957 0.6819 0.032 Uiso 1 1 calc R U . . .
 C104 C 0.6236(6) 1.0457(4) 0.7954(3) 0.0306(18) Uani 1 1 d . . . . .
 H104 H 0.6490 1.0203 0.7663 0.037 Uiso 1 1 calc R U . . .
 C105 C 0.6931(6) 1.0966(5) 0.8366(4) 0.039(2) Uani 1 1 d . . . . .
 H105 H 0.7636 1.1057 0.8345 0.047 Uiso 1 1 calc R U . . .
 C106 C 0.6571(7) 1.1329(6) 0.8799(4) 0.044(2) Uani 1 1 d . . . . .
 H106 H 0.7021 1.1680 0.9074 0.052 Uiso 1 1 calc R U . . .
 C107 C 0.5500(6) 1.1163(4) 0.8824(4) 0.034(2) Uani 1 1 d . . . . .
 H107 H 0.5236 1.1390 0.9125 0.041 Uiso 1 1 calc R U . . .
 C108 C 0.4856(5) 1.0669(4) 0.8403(3) 0.0234(15) Uani 1 1 d . . . . .
 C109 C 0.3702(5) 1.0474(4) 0.8386(3) 0.0222(15) Uani 1 1 d . . . . .
 C110 C 0.3185(6) 1.0836(4) 0.8758(3) 0.0216(14) Uani 1 1 d . . . . .
 H110 H 0.3554 1.1200 0.9051 0.026 Uiso 1 1 calc R U . . .
 C111 C 0.2115(6) 1.0649(4) 0.8691(3) 0.0211(14) Uani 1 1 d . . . . .
 C112 C 0.1603(6) 1.0074(4) 0.8252(3) 0.0229(15) Uani 1 1 d . . . . .
 H112 H 0.0886 0.9925 0.8201 0.028 Uiso 1 1 calc R U . . .
 C113 C 0.2156(5) 0.9733(4) 0.7902(3) 0.0183(13) Uani 1 1 d . . . . .
 C114 C 0.1685(5) 0.9118(4) 0.7440(3) 0.0207(14) Uani 1 1 d . . . . .
 C115 C 0.0627(6) 0.8857(4) 0.7292(3) 0.0256(16) Uani 1 1 d . . . . .
 H115 H 0.0173 0.9062 0.7484 0.031 Uiso 1 1 calc R U . . .
 C116 C 0.0268(6) 0.8285(4) 0.6854(3) 0.0299(18) Uani 1 1 d . . . . .
 H116 H -0.0439 0.8094 0.6752 0.036 Uiso 1 1 calc R U . . .
 C117 C 0.0956(6) 0.7995(4) 0.6567(3) 0.0278(17) Uani 1 1 d . . . . .
 H117 H 0.0721 0.7609 0.6270 0.033 Uiso 1 1 calc R U . . .
 C118 C 0.2014(5) 0.8294(4) 0.6731(3) 0.0215(15) Uani 1 1 d . . . . .
 C119 C 0.2776(5) 0.8032(4) 0.6412(3) 0.0196(14) Uani 1 1 d . . . . .
 C120 C 0.2945(5) 0.8111(4) 0.5942(3) 0.0221(15) Uani 1 1 d . . . . .
 H120 H 0.2546 0.8309 0.5822 0.027 Uiso 1 1 calc R U . . .
 C121 C 0.3690(5) 0.7906(3) 0.5639(3) 0.0199(14) Uani 1 1 d . U . . .
 H121 H 0.3803 0.7983 0.5331 0.024 Uiso 1 1 calc R U . . .
 C122 C 0.4270(5) 0.7585(4) 0.5794(3) 0.0170(13) Uani 1 1 d . . . . .
 C123 C 0.4091(5) 0.7480(4) 0.6265(3) 0.0206(14) Uani 1 1 d . . . . .
 H123 H 0.4465 0.7260 0.6372 0.025 Uiso 1 1 calc R U . . .
 C124 C 0.3352(5) 0.7705(4) 0.6576(3) 0.0204(14) Uani 1 1 d . . . . .
 H124 H 0.3242 0.7638 0.6889 0.024 Uiso 1 1 calc R U . . .
 C125 C -0.0134(7) 1.2225(5) 1.0143(4) 0.037(2) Uani 1 1 d . . . . .
 C126 C -0.1057(9) 1.2274(7) 0.9857(5) 0.063(4) Uani 1 1 d . . . . .
 H12A H -0.0865 1.2345 0.9542 0.095 Uiso 1 1 calc R U . . .
 H12B H -0.1277 1.2624 1.0092 0.095 Uiso 1 1 calc R U . . .
 H12C H -0.1611 1.1884 0.9756 0.095 Uiso 1 1 calc R U . . .
 C127 C 0.0630(10) 1.2901(7) 1.0391(6) 0.088(6) Uani 1 1 d . . . . .
 H12D H 0.1269 1.2883 1.0530 0.132 Uiso 1 1 d R U . . .
 H12E H 0.0346 1.3171 1.0677 0.132 Uiso 1 1 d R U . . .
 H12F H 0.0751 1.3073 1.0122 0.132 Uiso 1 1 d R U . . .
 C128 C -0.0358(13) 1.2015(10) 1.0590(5) 0.088(6) Uani 1 1 d . . . . .
 H12G H -0.0968 1.1655 1.0479 0.132 Uiso 1 1 calc R U . . .
 H12H H -0.0464 1.2359 1.0894 0.132 Uiso 1 1 calc R U . . .
 H12I H 0.0215 1.1896 1.0687 0.132 Uiso 1 1 calc R U . . .
 C129 C 0.1525(6) 1.1037(4) 0.9053(3) 0.0269(16) Uani 1 1 d . . . . .
 C130 C 0.1863(6) 1.1350(4) 0.9604(3) 0.0260(16) Uani 1 1 d . . . . .
 H130 H 0.2454 1.1306 0.9744 0.031 Uiso 1 1 calc R U . . .
 C131 C 0.1321(7) 1.1726(4) 0.9941(3) 0.0317(18) Uani 1 1 d . . . . .
 H131 H 0.1564 1.1936 1.0306 0.038 Uiso 1 1 calc R U . . .
 C132 C 0.0429(6) 1.1799(4) 0.9753(3) 0.0239(15) Uani 1 1 d . . . . .
 C133 C 0.0106(7) 1.1481(4) 0.9205(3) 0.0330(19) Uani 1 1 d . . . . .
 H133 H -0.0480 1.1528 0.9063 0.040 Uiso 1 1 calc R U . . .
 C134 C 0.0636(7) 1.1090(4) 0.8857(3) 0.0305(18) Uani 1 1 d . . . . .
 H134 H 0.0383 1.0867 0.8495 0.037 Uiso 1 1 calc R U . . .
 C135 C 1.1032(10) 0.2544(7) -0.1799(5) 0.056(3) Uiso 1 1 d . . . . .
 H13A H 1.1665 0.2436 -0.1798 0.084 Uiso 1 1 calc R U . . .
 H13B H 1.0971 0.2685 -0.2083 0.084 Uiso 1 1 calc R U . . .
 H13C H 1.0460 0.2175 -0.1854 0.084 Uiso 1 1 calc R U . . .
 C136 C 1.1032(8) 0.3037(5) -0.1303(4) 0.040(2) Uiso 1 1 d . . . . .
 C137 C -0.2405(9) 0.3284(6) 0.1301(4) 0.052(3) Uiso 1 1 d . . . . .
 H13D H -0.2434 0.2845 0.1105 0.078 Uiso 1 1 calc R U . . .
 H13E H -0.1728 0.3555 0.1314 0.078 Uiso 1 1 calc R U . . .
 H13F H -0.2905 0.3388 0.1125 0.078 Uiso 1 1 calc R U . . .
 C138 C -0.2630(8) 0.3378(6) 0.1840(4) 0.045(2) Uiso 1 1 d . . . . .
 C139 C 0.7756(16) 1.1647(11) 0.7360(8) 0.106(6) Uiso 1 1 d . . . . .
 H13G H 0.8138 1.1784 0.7110 0.158 Uiso 1 1 calc R U . . .
 H13H H 0.7030 1.1532 0.7248 0.158 Uiso 1 1 calc R U . . .
 H13I H 0.7924 1.1283 0.7372 0.158 Uiso 1 1 calc R U . . .
 C140 C 0.8022(10) 1.2164(7) 0.7891(5) 0.055(3) Uiso 1 1 d . . . . .
 C141 C 0.0386(9) 0.6989(6) 0.7795(5) 0.051(3) Uiso 1 1 d . . . . .
 H14A H -0.0280 0.7055 0.7843 0.076 Uiso 1 1 calc R U . . .
 H14B H 0.0570 0.6836 0.8054 0.076 Uiso 1 1 calc R U . . .
 H14C H 0.0364 0.6679 0.7440 0.076 Uiso 1 1 calc R U . . .
 C142 C 0.1081(13) 0.7535(9) 0.7864(6) 0.077(4) Uiso 1 1 d . . . . .
 C143 C 0.8866(10) 0.9033(7) 0.8710(5) 0.059(3) Uiso 1 1 d . . . . .
 C144 C 0.3041(14) 0.9701(10) 1.0131(7) 0.092(5) Uiso 1 1 d . . . . .
 C145 C -0.0661(6) 0.3999(4) 0.3971(3) 0.0248(15) Uiso 1 1 d . . . . .

loop_
  _atom_site_aniso_label
  _atom_site_aniso_U_11
  _atom_site_aniso_U_22
  _atom_site_aniso_U_33
  _atom_site_aniso_U_23
  _atom_site_aniso_U_13
  _atom_site_aniso_U_12
 Zn1 0.0115(4) 0.0218(4) 0.0188(4) 0.0080(3) 0.0060(3) 0.0130(3)
 Zn2 0.0123(4) 0.0140(4) 0.0206(4) 0.0057(3) 0.0056(3) 0.0111(3)
 Zn3 0.0154(4) 0.0141(4) 0.0242(4) 0.0064(3) 0.0058(3) 0.0111(3)
 N1 0.015(3) 0.027(3) 0.017(3) 0.009(2) 0.003(2) 0.011(2)
 N2 0.0134(13) 0.0158(14) 0.0150(13) 0.0053(9) 0.0030(9) 0.0059(9)
 N3 0.014(3) 0.022(3) 0.016(3) 0.011(2) 0.0034(19) 0.010(2)
 N4 0.015(3) 0.017(3) 0.019(3) 0.005(2) 0.004(2) 0.010(2)
 N5 0.013(3) 0.021(3) 0.020(3) 0.008(2) 0.007(2) 0.010(2)
 N6 0.013(3) 0.023(3) 0.015(3) 0.006(2) 0.0028(19) 0.006(2)
 N7 0.009(2) 0.018(3) 0.014(2) 0.004(2) 0.0030(18) 0.009(2)
 N8 0.013(3) 0.016(3) 0.023(3) 0.006(2) 0.002(2) 0.009(2)
 N9 0.018(3) 0.015(3) 0.018(3) 0.003(2) 0.002(2) 0.011(2)
 N10 0.015(3) 0.017(3) 0.023(3) 0.009(2) 0.001(2) 0.009(2)
 N11 0.018(3) 0.009(3) 0.016(3) 0.003(2) 0.001(2) 0.007(2)
 N12 0.019(3) 0.019(3) 0.017(3) 0.009(2) 0.004(2) 0.014(2)
 N13 0.018(3) 0.014(3) 0.027(3) 0.008(2) 0.004(2) 0.011(2)
 N14 0.012(3) 0.020(3) 0.025(3) 0.007(2) 0.001(2) 0.008(2)
 N15 0.019(3) 0.016(3) 0.028(3) 0.001(2) 0.003(2) 0.009(3)
 N16 0.017(3) 0.024(3) 0.030(3) 0.014(3) 0.008(2) 0.011(3)
 N17 0.019(3) 0.009(3) 0.018(3) 0.004(2) 0.005(2) 0.004(2)
 N18 0.024(3) 0.015(3) 0.024(3) 0.008(2) 0.002(2) 0.012(2)
 C1 0.024(4) 0.029(4) 0.029(4) 0.009(3) 0.002(3) 0.012(3)
 C2 0.032(4) 0.014(4) 0.038(4) 0.005(3) -0.002(3) 0.007(3)
 C3 0.026(4) 0.036(5) 0.034(4) 0.021(4) 0.005(3) 0.010(4)
 C4 0.015(3) 0.028(4) 0.030(4) 0.017(3) 0.007(3) 0.012(3)
 C5 0.008(3) 0.027(4) 0.018(3) 0.011(3) 0.002(2) 0.008(3)
 C6 0.007(3) 0.024(4) 0.021(3) 0.011(3) 0.004(2) 0.007(3)
 C7 0.014(3) 0.024(4) 0.018(3) 0.009(3) 0.006(2) 0.010(3)
 C8 0.009(3) 0.023(4) 0.026(3) 0.009(3) 0.008(2) 0.011(3)
 C9 0.019(3) 0.027(4) 0.027(3) 0.014(3) 0.011(3) 0.019(3)
 C10 0.012(3) 0.023(3) 0.022(3) 0.010(2) 0.006(2) 0.015(2)
 C11 0.019(3) 0.023(4) 0.026(3) 0.014(3) 0.007(3) 0.017(3)
 C12 0.022(3) 0.026(3) 0.029(3) 0.012(2) 0.014(2) 0.017(3)
 C13 0.036(4) 0.034(5) 0.033(4) 0.023(3) 0.016(3) 0.031(4)
 C14 0.030(4) 0.036(5) 0.020(3) 0.019(3) 0.015(3) 0.026(4)
 C15 0.014(3) 0.024(4) 0.017(3) 0.010(3) 0.004(2) 0.011(3)
 C16 0.019(3) 0.021(4) 0.024(3) 0.011(3) 0.008(2) 0.016(3)
 C17 0.029(4) 0.018(4) 0.024(3) 0.006(3) 0.013(3) 0.016(3)
 C18 0.049(5) 0.020(4) 0.022(4) 0.011(3) 0.020(3) 0.021(4)
 C19 0.043(5) 0.021(4) 0.019(3) 0.005(3) 0.010(3) 0.016(4)
 C20 0.043(5) 0.015(4) 0.037(4) 0.010(3) 0.010(4) 0.009(4)
 C21 0.031(4) 0.038(5) 0.024(4) 0.014(3) 0.015(3) 0.013(4)
 C22 0.089(8) 0.029(5) 0.034(5) 0.013(4) 0.025(5) 0.033(5)
 C23 0.121(12) 0.058(8) 0.023(5) 0.005(4) 0.014(5) 0.050(8)
 C24 0.061(7) 0.068(9) 0.040(6) 0.008(5) 0.017(5) 0.030(6)
 C25 0.23(2) 0.044(8) 0.045(7) 0.010(6) 0.046(10) 0.061(12)
 C26 0.012(3) 0.017(3) 0.026(3) 0.009(3) 0.006(2) 0.010(3)
 C27 0.015(3) 0.018(3) 0.018(3) 0.007(2) 0.004(2) 0.013(3)
 C28 0.011(3) 0.022(4) 0.031(4) 0.016(3) 0.006(2) 0.012(3)
 C29 0.014(3) 0.014(3) 0.022(3) 0.007(2) 0.007(2) 0.010(2)
 C30 0.019(3) 0.017(3) 0.019(3) 0.004(2) 0.004(2) 0.012(3)
 C31 0.014(3) 0.028(4) 0.023(3) 0.012(3) 0.004(2) 0.014(3)
 C32 0.014(3) 0.030(4) 0.032(4) 0.015(3) 0.010(3) 0.014(3)
 C33 0.014(3) 0.035(5) 0.029(4) 0.020(3) 0.003(3) 0.010(3)
 C34 0.017(3) 0.034(5) 0.025(4) 0.011(3) 0.003(3) 0.006(3)
 C35 0.018(3) 0.021(4) 0.021(3) 0.008(3) 0.006(2) 0.008(3)
 C36 0.014(3) 0.020(4) 0.021(3) 0.011(3) 0.003(2) 0.007(3)
 C37 0.014(3) 0.019(4) 0.019(3) 0.011(3) 0.003(2) 0.009(3)
 C38 0.015(3) 0.020(4) 0.026(3) 0.013(3) 0.008(2) 0.008(3)
 C39 0.012(3) 0.017(3) 0.025(3) 0.009(3) 0.002(2) 0.007(3)
 C40 0.015(3) 0.019(4) 0.018(3) 0.005(2) 0.002(2) 0.012(3)
 C41 0.015(3) 0.023(4) 0.019(3) 0.011(3) 0.003(2) 0.011(3)
 C42 0.012(3) 0.029(4) 0.016(3) 0.008(3) 0.005(2) 0.013(3)
 C43 0.015(3) 0.027(4) 0.023(3) 0.009(3) 0.006(2) 0.014(3)
 C44 0.013(3) 0.029(4) 0.028(4) 0.006(3) -0.003(3) 0.008(3)
 C45 0.019(3) 0.023(4) 0.028(4) 0.005(3) 0.003(3) 0.010(3)
 C46 0.019(3) 0.021(4) 0.022(3) 0.008(3) 0.007(2) 0.013(3)
 C47 0.019(3) 0.018(4) 0.021(3) 0.008(3) 0.004(2) 0.011(3)
 C48 0.013(3) 0.021(4) 0.024(3) 0.004(3) 0.004(2) 0.004(3)
 C49 0.010(3) 0.016(4) 0.030(4) 0.004(3) 0.004(2) 0.004(3)
 C50 0.013(3) 0.014(3) 0.025(3) 0.007(3) 0.005(2) 0.009(3)
 C51 0.014(3) 0.017(4) 0.027(3) 0.007(3) 0.005(2) 0.008(3)
 C52 0.012(3) 0.029(4) 0.025(3) 0.008(3) 0.007(2) 0.013(3)
 C53 0.014(3) 0.012(3) 0.026(3) 0.008(3) 0.002(2) 0.007(3)
 C54 0.030(4) 0.020(4) 0.026(4) 0.011(3) 0.009(3) 0.016(3)
 C55 0.037(4) 0.016(4) 0.041(4) 0.017(3) 0.017(3) 0.016(3)
 C56 0.030(4) 0.019(4) 0.030(4) 0.013(3) 0.014(3) 0.020(3)
 C57 0.022(3) 0.017(3) 0.014(3) 0.006(2) 0.003(2) 0.012(3)
 C58 0.016(3) 0.013(3) 0.022(3) 0.006(2) 0.002(2) 0.010(3)
 C59 0.018(3) 0.013(3) 0.023(3) 0.007(2) 0.004(2) 0.011(2)
 C60 0.016(3) 0.015(3) 0.017(3) 0.003(2) 0.004(2) 0.010(3)
 C61 0.018(3) 0.018(4) 0.014(3) 0.005(2) 0.002(2) 0.010(3)
 C62 0.013(3) 0.014(3) 0.021(3) 0.004(2) 0.002(2) 0.008(3)
 C63 0.019(3) 0.013(3) 0.024(3) 0.007(2) 0.000(2) 0.010(3)
 C64 0.028(4) 0.017(4) 0.037(4) 0.016(3) 0.015(3) 0.016(3)
 C65 0.042(5) 0.025(4) 0.039(4) 0.022(3) 0.016(3) 0.022(4)
 C66 0.033(4) 0.023(4) 0.036(4) 0.015(3) 0.006(3) 0.021(3)
 C67 0.026(4) 0.030(4) 0.027(4) 0.012(3) 0.010(3) 0.019(3)
 C68 0.014(3) 0.029(4) 0.025(3) 0.010(3) 0.005(2) 0.017(3)
 C69 0.011(3) 0.027(4) 0.033(4) 0.002(3) 0.005(3) 0.010(3)
 C70 0.015(3) 0.018(4) 0.048(5) -0.003(3) 0.002(3) 0.009(3)
 C71 0.019(3) 0.019(4) 0.028(4) -0.002(3) 0.006(3) 0.012(3)
 C72 0.015(3) 0.021(4) 0.021(3) 0.007(3) 0.001(2) 0.012(3)
 C73 0.014(3) 0.016(3) 0.020(3) 0.008(2) 0.004(2) 0.011(3)
 C74 0.017(3) 0.015(3) 0.018(3) 0.004(2) 0.003(2) 0.011(2)
 C75 0.017(3) 0.020(4) 0.021(3) 0.008(3) 0.005(2) 0.011(3)
 C76 0.015(3) 0.013(3) 0.026(3) 0.004(2) 0.003(2) 0.011(3)
 C77 0.018(3) 0.020(4) 0.022(3) 0.009(3) 0.007(2) 0.016(3)
 C78 0.013(3) 0.027(4) 0.019(3) 0.011(3) 0.002(2) 0.012(3)
 C79 0.018(3) 0.015(3) 0.022(3) 0.002(3) 0.003(2) 0.009(3)
 C80 0.014(3) 0.025(4) 0.029(4) 0.006(3) 0.005(3) 0.006(3)
 C81 0.015(3) 0.017(4) 0.033(4) 0.004(3) 0.003(3) 0.004(3)
 C82 0.011(3) 0.014(3) 0.027(3) 0.006(3) 0.004(2) 0.004(3)
 C83 0.021(3) 0.019(4) 0.023(3) 0.005(3) 0.002(3) 0.010(3)
 C84 0.021(3) 0.021(4) 0.028(4) 0.009(3) 0.012(3) 0.011(3)
 C85 0.031(4) 0.011(3) 0.036(4) 0.010(3) 0.014(3) 0.011(3)
 C86 0.018(3) 0.015(3) 0.020(3) 0.003(2) 0.005(2) 0.008(3)
 C87 0.019(3) 0.019(4) 0.018(3) 0.005(2) 0.001(2) 0.009(3)
 C88 0.016(3) 0.015(3) 0.019(3) 0.001(2) 0.002(2) 0.010(3)
 C89 0.012(3) 0.014(3) 0.026(3) 0.004(3) 0.004(2) 0.008(3)
 C90 0.021(3) 0.019(4) 0.018(3) 0.007(3) 0.002(2) 0.011(3)
 C91 0.011(3) 0.021(4) 0.020(3) 0.001(3) 0.006(2) 0.010(3)
 C92 0.018(3) 0.028(4) 0.028(4) 0.014(3) 0.008(3) 0.015(3)
 C93 0.033(4) 0.037(5) 0.042(5) 0.022(4) 0.013(3) 0.024(4)
 C94 0.051(6) 0.055(7) 0.054(6) 0.039(5) 0.014(4) 0.034(5)
 C95 0.059(6) 0.063(8) 0.054(6) 0.043(6) 0.030(5) 0.038(6)
 C96 0.031(4) 0.043(5) 0.034(4) 0.024(4) 0.019(3) 0.027(4)
 C97 0.022(3) 0.014(3) 0.022(3) 0.008(2) 0.006(2) 0.010(3)
 C98 0.019(3) 0.013(3) 0.030(3) 0.010(3) 0.004(3) 0.011(3)
 C99 0.024(3) 0.014(3) 0.029(3) 0.009(2) 0.001(2) 0.012(2)
 C100 0.043(5) 0.035(5) 0.032(4) 0.020(4) 0.013(3) 0.022(4)
 C101 0.050(5) 0.035(5) 0.053(5) 0.031(4) 0.002(4) 0.023(4)
 C102 0.044(5) 0.029(5) 0.057(6) 0.026(4) -0.010(4) 0.015(4)
 C103 0.027(4) 0.020(4) 0.037(4) 0.012(3) 0.004(3) 0.011(3)
 C104 0.025(4) 0.021(4) 0.038(4) 0.001(3) 0.008(3) 0.011(3)
 C105 0.018(4) 0.026(5) 0.056(5) 0.000(4) -0.003(4) 0.001(3)
 C106 0.018(4) 0.049(7) 0.045(5) 0.004(4) -0.003(3) 0.002(4)
 C107 0.020(4) 0.026(5) 0.042(4) -0.004(3) -0.002(3) 0.010(3)
 C108 0.016(3) 0.027(4) 0.023(3) 0.003(3) 0.002(3) 0.011(3)
 C109 0.017(3) 0.022(4) 0.027(4) 0.006(3) 0.003(3) 0.010(3)
 C110 0.023(3) 0.016(4) 0.024(3) 0.002(3) 0.005(3) 0.012(3)
 C111 0.024(4) 0.017(4) 0.025(3) 0.005(3) 0.004(3) 0.015(3)
 C112 0.021(3) 0.020(4) 0.027(4) 0.002(3) 0.000(3) 0.014(3)
 C113 0.014(3) 0.018(4) 0.025(3) 0.007(3) 0.006(2) 0.010(3)
 C114 0.017(3) 0.016(4) 0.033(4) 0.008(3) 0.008(3) 0.013(3)
 C115 0.017(3) 0.022(4) 0.034(4) 0.001(3) 0.008(3) 0.013(3)
 C116 0.019(4) 0.025(4) 0.034(4) -0.001(3) 0.007(3) 0.008(3)
 C117 0.015(3) 0.023(4) 0.034(4) -0.004(3) 0.007(3) 0.008(3)
 C118 0.014(3) 0.024(4) 0.029(4) 0.007(3) 0.009(3) 0.014(3)
 C119 0.015(3) 0.014(3) 0.022(3) -0.001(3) 0.004(2) 0.006(3)
 C120 0.018(3) 0.023(4) 0.030(4) 0.011(3) 0.005(3) 0.014(3)
 C121 0.022(3) 0.012(3) 0.025(3) 0.002(2) 0.006(2) 0.012(3)
 C122 0.014(3) 0.018(3) 0.021(3) 0.004(2) 0.003(2) 0.012(3)
 C123 0.017(3) 0.017(4) 0.026(3) 0.005(3) 0.003(3) 0.007(3)
 C124 0.020(3) 0.017(4) 0.024(3) 0.006(3) 0.009(3) 0.009(3)
 C125 0.033(4) 0.039(5) 0.035(4) 0.005(4) 0.008(3) 0.020(4)
 C126 0.052(7) 0.065(9) 0.064(7) -0.002(6) -0.001(5) 0.045(7)
 C127 0.052(7) 0.052(9) 0.104(11) -0.033(8) -0.009(7) 0.024(7)
 C128 0.107(12) 0.162(18) 0.050(7) 0.054(9) 0.046(7) 0.107(13)
 C129 0.023(4) 0.014(4) 0.034(4) -0.002(3) 0.003(3) 0.008(3)
 C130 0.017(3) 0.032(5) 0.025(4) 0.004(3) 0.005(3) 0.012(3)
 C131 0.036(4) 0.026(4) 0.025(4) -0.002(3) 0.003(3) 0.014(4)
 C132 0.020(3) 0.018(4) 0.030(4) 0.004(3) 0.006(3) 0.010(3)
 C133 0.030(4) 0.027(5) 0.034(4) -0.002(3) 0.001(3) 0.018(4)
 C134 0.039(5) 0.022(4) 0.030(4) 0.000(3) 0.002(3) 0.022(4)

_geom_special_details
;
 All esds (except the esd in the dihedral angle between two l.s. planes)
 are estimated using the full covariance matrix.  The cell esds are taken
 into account individually in the estimation of esds in distances, angles
 and torsion angles; correlations between esds in cell parameters are only
 used when they are defined by crystal symmetry.  An approximate (isotropic)
 treatment of cell esds is used for estimating esds involving l.s. planes.
;
loop_
  _geom_bond_atom_site_label_1
  _geom_bond_atom_site_label_2
  _geom_bond_distance
  _geom_bond_site_symmetry_2
  _geom_bond_publ_flag
 Zn1 N1 2.225(6) . ?
 Zn1 N2 2.078(5) . ?
 Zn1 N3 2.293(6) . ?
 Zn1 N4 2.198(6) . ?
 Zn1 N5 2.079(6) . ?
 Zn1 N6 2.152(6) . ?
 Zn2 N7 2.261(6) . ?
 Zn2 N8 2.070(6) . ?
 Zn2 N9 2.253(6) . ?
 Zn2 N10 2.213(6) . ?
 Zn2 N11 2.058(5) . ?
 Zn2 N12 2.274(6) . ?
 Zn3 N13 2.208(6) . ?
 Zn3 N14 2.086(6) . ?
 Zn3 N15 2.266(6) . ?
 Zn3 N16 2.122(6) . ?
 Zn3 N17 2.097(6) . ?
 Zn3 N18 2.182(6) . ?
 Cl1 C143 1.752(14) . ?
 Cl2 C143 1.737(14) . ?
 Cl3 C143 1.725(14) . ?
 Cl4 C143 1.740(15) . ?
 Cl5 C144 1.71(2) . ?
 Cl6 C144 1.609(19) . ?
 Cl7 C144 1.66(2) . ?
 Cl8 C144 1.86(2) . ?
 Cl9 C145 1.766(9) . ?
 Cl10 C145 1.767(8) . ?
 Cl11 C145 1.765(8) . ?
 Cl12 C145 1.748(8) . ?
 P1 F1 1.604(6) . ?
 P1 F2 1.603(5) . ?
 P1 F3 1.609(5) . ?
 P1 F4 1.623(6) . ?
 P1 F5 1.612(5) . ?
 P1 F6 1.599(5) . ?
 P2 F7 1.605(6) . ?
 P2 F8 1.603(7) . ?
 P2 F9 1.606(7) . ?
 P2 F10 1.585(7) . ?
 P2 F11 1.597(6) . ?
 P2 F12 1.576(8) . ?
 P3 F13 1.575(7) . ?
 P3 F14 1.602(5) . ?
 P3 F15 1.591(6) . ?
 P3 F16 1.615(6) . ?
 P3 F17 1.611(5) . ?
 P3 F18 1.597(6) . ?
 P4 F19 1.607(10) . ?
 P4 F20 1.609(9) . ?
 P4 F21 1.585(10) . ?
 P4 F22 1.578(11) . ?
 P4 F23 1.578(9) . ?
 P4 F24 1.566(10) . ?
 P5 F25 1.617(14) . ?
 P5 F26 1.636(16) . ?
 P5 F27 1.613(18) . ?
 P5 F28 1.613(16) . ?
 P5 F29 1.520(12) . ?
 P5 F30 1.61(2) . ?
 P6 F31 1.595(5) . ?
 P6 F32 1.608(5) . ?
 P6 F33 1.604(6) . ?
 P6 F34 1.598(5) . ?
 P6 F35 1.602(6) . ?
 P6 F36 1.576(6) . ?
 N1 C1 1.319(11) . ?
 N1 C5 1.353(8) . ?
 N2 C6 1.342(8) . ?
 N2 C10 1.322(9) . ?
 N3 C11 1.344(8) . ?
 N3 C15 1.356(8) . ?
 N4 C42 1.342(8) . ?
 N4 C46 1.340(9) . ?
 N5 C37 1.342(9) . ?
 N5 C41 1.333(8) . ?
 N6 C32 1.321(9) . ?
 N6 C36 1.341(9) . ?
 N7 C68 1.333(8) . ?
 N7 C72 1.351(8) . ?
 N8 C73 1.349(9) . ?
 N8 C77 1.325(9) . ?
 N9 C78 1.350(8) . ?
 N9 C82 1.366(9) . ?
 N10 C63 1.335(9) . ?
 N10 C67 1.334(10) . ?
 N11 C58 1.338(9) . ?
 N11 C62 1.340(9) . ?
 N12 C53 1.329(9) . ?
 N12 C57 1.361(8) . ?
 N13 C114 1.364(9) . ?
 N13 C118 1.321(10) . ?
 N14 C109 1.332(10) . ?
 N14 C113 1.352(9) . ?
 N15 C104 1.340(10) . ?
 N15 C108 1.352(9) . ?
 N16 C92 1.351(9) . ?
 N16 C96 1.332(9) . ?
 N17 C91 1.342(9) . ?
 N17 C98 1.330(9) . ?
 N18 C99 1.367(9) . ?
 N18 C103 1.313(10) . ?
 N19 C136 1.135(14) . ?
 N20 C138 1.156(13) . ?
 N21 C140 1.042(19) . ?
 N22 C142 1.24(3) . ?
 C1 H1 0.9300 . ?
 C1 C2 1.378(12) . ?
 C2 H2 0.9300 . ?
 C2 C3 1.364(12) . ?
 C3 H3 0.9300 . ?
 C3 C4 1.391(12) . ?
 C4 H4 0.9300 . ?
 C4 C5 1.403(10) . ?
 C5 C6 1.461(11) . ?
 C6 C7 1.398(9) . ?
 C7 H7 0.9300 . ?
 C7 C8 1.415(11) . ?
 C8 C9 1.402(10) . ?
 C8 C16 1.462(9) . ?
 C9 H9 0.9300 . ?
 C9 C10 1.401(9) . ?
 C10 C11 1.463(9) . ?
 C11 C12 1.388(10) . ?
 C12 H12 0.9300 . ?
 C12 C13 1.388(10) . ?
 C13 H13 0.9300 . ?
 C13 C14 1.373(9) . ?
 C14 H14 0.9300 . ?
 C14 C15 1.384(10) . ?
 C15 C26 1.483(9) . ?
 C16 C17 1.417(10) . ?
 C16 C21 1.393(12) . ?
 C17 H17 0.9300 . ?
 C17 C18 1.406(9) . ?
 C18 H18 0.9300 . ?
 C18 C19 1.377(12) . ?
 C19 C20 1.409(11) . ?
 C19 C22 1.526(11) . ?
 C20 H20 0.9300 . ?
 C20 C21 1.374(11) . ?
 C21 H21 0.9300 . ?
 C22 C23 1.481(15) . ?
 C22 C24 1.597(17) . ?
 C22 C25 1.460(18) . ?
 C23 H23A 0.9600 . ?
 C23 H23B 0.9600 . ?
 C23 H23C 0.9600 . ?
 C24 H24A 0.9600 . ?
 C24 H24B 0.9600 . ?
 C24 H24C 0.9600 . ?
 C25 H25A 0.9300 . ?
 C25 H25B 0.9300 . ?
 C26 C27 1.411(9) . ?
 C26 C31 1.376(10) . ?
 C27 H27 0.9300 . ?
 C27 C28 1.377(9) . ?
 C28 H28 0.9300 . ?
 C28 C29 1.384(10) . ?
 C29 C30 1.410(9) . ?
 C29 C75 1.471(9) . ?
 C30 H30 0.9300 . ?
 C30 C31 1.398(9) . ?
 C31 H31 0.9300 . ?
 C32 H32 0.9300 . ?
 C32 C33 1.395(11) . ?
 C33 H33 0.9300 . ?
 C33 C34 1.388(11) . ?
 C34 H34 0.9300 . ?
 C34 C35 1.392(10) . ?
 C35 H35 0.9300 . ?
 C35 C36 1.393(10) . ?
 C36 C37 1.487(9) . ?
 C37 C38 1.378(9) . ?
 C38 H38 0.9300 . ?
 C38 C39 1.417(9) . ?
 C39 C40 1.381(9) . ?
 C39 C47 1.478(9) . ?
 C40 H40 0.9300 . ?
 C40 C41 1.389(9) . ?
 C41 C42 1.501(9) . ?
 C42 C43 1.378(9) . ?
 C43 H43 0.9300 . ?
 C43 C44 1.402(10) . ?
 C44 H44 0.9300 . ?
 C44 C45 1.350(10) . ?
 C45 H45 0.9300 . ?
 C45 C46 1.401(10) . ?
 C46 H46 0.9300 . ?
 C47 C48 1.405(10) . ?
 C47 C52 1.404(10) . ?
 C48 H48 0.9300 . ?
 C48 C49 1.383(9) . ?
 C49 H49 0.9300 . ?
 C49 C50 1.400(9) . ?
 C50 C51 1.400(10) . ?
 C50 C53 1.481(9) . ?
 C51 H51 0.9300 . ?
 C51 C52 1.388(9) . ?
 C52 H52 0.9300 . ?
 C53 C54 1.379(10) . ?
 C54 H54 0.9300 . ?
 C54 C55 1.370(10) . ?
 C55 H55 0.9300 . ?
 C55 C56 1.373(11) . ?
 C56 H56 0.9300 . ?
 C56 C57 1.391(10) . ?
 C57 C58 1.491(9) . ?
 C58 C59 1.378(9) . ?
 C59 H59 0.9300 . ?
 C59 C60 1.396(9) . ?
 C60 C61 1.372(10) . ?
 C60 C122 1.485(8) . ?
 C61 H61 0.9300 . ?
 C61 C62 1.385(9) . ?
 C62 C63 1.496(9) . ?
 C63 C64 1.393(10) . ?
 C64 H64 0.9300 . ?
 C64 C65 1.390(11) . ?
 C65 H65 0.9300 . ?
 C65 C66 1.373(11) . ?
 C66 H66 0.9300 . ?
 C66 C67 1.381(11) . ?
 C67 H67 0.9300 . ?
 C68 H68 0.9300 . ?
 C68 C69 1.381(11) . ?
 C69 H69 0.9300 . ?
 C69 C70 1.397(10) . ?
 C70 H70 0.9300 . ?
 C70 C71 1.394(10) . ?
 C71 H71 0.9300 . ?
 C71 C72 1.397(10) . ?
 C72 C73 1.488(9) . ?
 C73 C74 1.381(9) . ?
 C74 H74 0.9300 . ?
 C74 C75 1.384(9) . ?
 C75 C76 1.412(10) . ?
 C76 H76 0.9300 . ?
 C76 C77 1.410(9) . ?
 C77 C78 1.472(10) . ?
 C78 C79 1.395(10) . ?
 C79 H79 0.9300 . ?
 C79 C80 1.409(10) . ?
 C80 H80 0.9300 . ?
 C80 C81 1.375(10) . ?
 C81 H81 0.9300 . ?
 C81 C82 1.392(9) . ?
 C82 C83 1.482(9) . ?
 C83 C84 1.379(11) . ?
 C83 C88 1.396(10) . ?
 C84 H84 0.9300 . ?
 C84 C85 1.412(9) . ?
 C85 H85 0.9300 . ?
 C85 C86 1.382(10) . ?
 C86 C87 1.387(10) . ?
 C86 C89 1.503(9) . ?
 C87 H87 0.9300 . ?
 C87 C88 1.381(9) . ?
 C88 H88 0.9300 . ?
 C89 C90 1.392(10) . ?
 C89 C97 1.389(10) . ?
 C90 H90 0.9300 . ?
 C90 C91 1.378(9) . ?
 C91 C92 1.477(10) . ?
 C92 C93 1.404(11) . ?
 C93 H93 0.9300 . ?
 C93 C94 1.378(12) . ?
 C94 H94 0.9300 . ?
 C94 C95 1.409(14) . ?
 C95 H95 0.9300 . ?
 C95 C96 1.372(13) . ?
 C96 H96 0.9300 . ?
 C97 H97 0.9300 . ?
 C97 C98 1.387(9) . ?
 C98 C99 1.501(9) . ?
 C99 C100 1.363(11) . ?
 C100 H100 0.9300 . ?
 C100 C101 1.405(12) . ?
 C101 H101 0.9300 . ?
 C101 C102 1.382(14) . ?
 C102 H102 0.9300 . ?
 C102 C103 1.402(12) . ?
 C103 H103 0.9300 . ?
 C104 H104 0.9300 . ?
 C104 C105 1.389(12) . ?
 C105 H105 0.9300 . ?
 C105 C106 1.354(13) . ?
 C106 H106 0.9300 . ?
 C106 C107 1.409(12) . ?
 C107 H107 0.9300 . ?
 C107 C108 1.359(11) . ?
 C108 C109 1.503(10) . ?
 C109 C110 1.391(9) . ?
 C110 H110 0.9300 . ?
 C110 C111 1.387(10) . ?
 C111 C112 1.412(10) . ?
 C111 C129 1.478(10) . ?
 C112 H112 0.9300 . ?
 C112 C113 1.372(9) . ?
 C113 C114 1.483(10) . ?
 C114 C115 1.386(10) . ?
 C115 H115 0.9300 . ?
 C115 C116 1.376(11) . ?
 C116 H116 0.9300 . ?
 C116 C117 1.383(10) . ?
 C117 H117 0.9300 . ?
 C117 C118 1.399(10) . ?
 C118 C119 1.471(9) . ?
 C119 C120 1.374(10) . ?
 C119 C124 1.411(11) . ?
 C120 H120 0.9300 . ?
 C120 C121 1.384(9) . ?
 C121 H121 0.9300 . ?
 C121 C122 1.388(10) . ?
 C122 C123 1.407(10) . ?
 C123 H123 0.9300 . ?
 C123 C124 1.404(9) . ?
 C124 H124 0.9300 . ?
 C125 C126 1.519(14) . ?
 C125 C127 1.538(18) . ?
 C125 C128 1.483(16) . ?
 C125 C132 1.534(11) . ?
 C126 H12A 0.9600 . ?
 C126 H12B 0.9600 . ?
 C126 H12C 0.9600 . ?
 C127 H12D 0.9600 . ?
 C127 H12E 0.9600 . ?
 C127 H12F 0.9600 . ?
 C128 H12G 0.9600 . ?
 C128 H12H 0.9600 . ?
 C128 H12I 0.9600 . ?
 C129 C130 1.398(11) . ?
 C129 C134 1.366(11) . ?
 C130 H130 0.9300 . ?
 C130 C131 1.389(10) . ?
 C131 H131 0.9300 . ?
 C131 C132 1.385(11) . ?
 C132 C133 1.390(11) . ?
 C133 H133 0.9300 . ?
 C133 C134 1.407(10) . ?
 C134 H134 0.9300 . ?
 C135 H13A 0.9600 . ?
 C135 H13B 0.9600 . ?
 C135 H13C 0.9600 . ?
 C135 C136 1.408(15) . ?
 C137 H13D 0.9600 . ?
 C137 H13E 0.9600 . ?
 C137 H13F 0.9600 . ?
 C137 C138 1.445(14) . ?
 C139 H13G 0.9600 . ?
 C139 H13H 0.9600 . ?
 C139 H13I 0.9600 . ?
 C139 C140 1.46(2) . ?
 C141 H14A 0.9600 . ?
 C141 H14B 0.9600 . ?
 C141 H14C 0.9600 . ?
 C141 C142 1.32(2) . ?

loop_
  _geom_angle_atom_site_label_1
  _geom_angle_atom_site_label_2
  _geom_angle_atom_site_label_3
  _geom_angle
  _geom_angle_site_symmetry_1
  _geom_angle_site_symmetry_3
  _geom_angle_publ_flag
 N1 Zn1 N3 149.6(2) . . ?
 N2 Zn1 N1 75.3(2) . . ?
 N2 Zn1 N3 74.8(2) . . ?
 N2 Zn1 N4 97.1(2) . . ?
 N2 Zn1 N5 167.1(2) . . ?
 N2 Zn1 N6 112.6(2) . . ?
 N4 Zn1 N1 89.7(2) . . ?
 N4 Zn1 N3 99.0(2) . . ?
 N5 Zn1 N1 94.3(2) . . ?
 N5 Zn1 N3 116.0(2) . . ?
 N5 Zn1 N4 74.8(2) . . ?
 N5 Zn1 N6 76.1(2) . . ?
 N6 Zn1 N1 98.8(2) . . ?
 N6 Zn1 N3 88.0(2) . . ?
 N6 Zn1 N4 150.2(2) . . ?
 N7 Zn2 N12 103.2(2) . . ?
 N8 Zn2 N7 75.3(2) . . ?
 N8 Zn2 N9 76.1(2) . . ?
 N8 Zn2 N10 95.4(2) . . ?
 N8 Zn2 N12 113.7(2) . . ?
 N9 Zn2 N7 151.30(19) . . ?
 N9 Zn2 N12 86.8(2) . . ?
 N10 Zn2 N7 85.2(2) . . ?
 N10 Zn2 N9 99.2(2) . . ?
 N10 Zn2 N12 150.8(2) . . ?
 N11 Zn2 N7 93.6(2) . . ?
 N11 Zn2 N8 166.3(2) . . ?
 N11 Zn2 N9 115.0(2) . . ?
 N11 Zn2 N10 75.5(2) . . ?
 N11 Zn2 N12 76.2(2) . . ?
 N13 Zn3 N15 150.2(2) . . ?
 N14 Zn3 N13 75.7(2) . . ?
 N14 Zn3 N15 74.5(2) . . ?
 N14 Zn3 N16 104.4(2) . . ?
 N14 Zn3 N17 164.4(2) . . ?
 N14 Zn3 N18 106.5(2) . . ?
 N16 Zn3 N13 97.9(2) . . ?
 N16 Zn3 N15 88.8(3) . . ?
 N16 Zn3 N18 149.1(2) . . ?
 N17 Zn3 N13 119.8(2) . . ?
 N17 Zn3 N15 89.9(2) . . ?
 N17 Zn3 N16 75.8(2) . . ?
 N17 Zn3 N18 74.8(2) . . ?
 N18 Zn3 N13 88.7(2) . . ?
 N18 Zn3 N15 100.3(2) . . ?
 F1 P1 F3 90.6(3) . . ?
 F1 P1 F4 179.7(3) . . ?
 F1 P1 F5 90.1(3) . . ?
 F2 P1 F1 90.8(3) . . ?
 F2 P1 F3 90.1(3) . . ?
 F2 P1 F4 89.5(3) . . ?
 F2 P1 F5 179.1(3) . . ?
 F3 P1 F4 89.4(3) . . ?
 F3 P1 F5 89.8(3) . . ?
 F5 P1 F4 89.6(3) . . ?
 F6 P1 F1 89.9(3) . . ?
 F6 P1 F2 89.6(3) . . ?
 F6 P1 F3 179.5(3) . . ?
 F6 P1 F4 90.1(3) . . ?
 F6 P1 F5 90.4(3) . . ?
 F7 P2 F9 89.9(3) . . ?
 F8 P2 F7 90.4(3) . . ?
 F8 P2 F9 89.3(4) . . ?
 F10 P2 F7 179.7(5) . . ?
 F10 P2 F8 89.4(4) . . ?
 F10 P2 F9 89.9(4) . . ?
 F10 P2 F11 91.4(4) . . ?
 F11 P2 F7 88.8(3) . . ?
 F11 P2 F8 178.1(3) . . ?
 F11 P2 F9 88.9(3) . . ?
 F12 P2 F7 87.9(3) . . ?
 F12 P2 F8 89.9(4) . . ?
 F12 P2 F9 177.7(4) . . ?
 F12 P2 F10 92.3(4) . . ?
 F12 P2 F11 91.8(4) . . ?
 F13 P3 F14 91.5(3) . . ?
 F13 P3 F15 91.2(3) . . ?
 F13 P3 F16 179.0(3) . . ?
 F13 P3 F17 90.3(3) . . ?
 F13 P3 F18 90.0(3) . . ?
 F14 P3 F16 89.4(3) . . ?
 F14 P3 F17 178.1(3) . . ?
 F15 P3 F14 89.9(3) . . ?
 F15 P3 F16 89.1(3) . . ?
 F15 P3 F17 90.5(3) . . ?
 F15 P3 F18 178.7(3) . . ?
 F17 P3 F16 88.7(3) . . ?
 F18 P3 F14 89.4(3) . . ?
 F18 P3 F16 89.8(3) . . ?
 F18 P3 F17 90.2(3) . . ?
 F19 P4 F20 90.1(5) . . ?
 F21 P4 F19 89.0(5) . . ?
 F21 P4 F20 92.3(5) . . ?
 F22 P4 F19 176.6(6) . . ?
 F22 P4 F20 92.8(5) . . ?
 F22 P4 F21 92.6(6) . . ?
 F22 P4 F23 88.5(5) . . ?
 F23 P4 F19 88.6(5) . . ?
 F23 P4 F20 178.1(4) . . ?
 F23 P4 F21 86.2(5) . . ?
 F24 P4 F19 86.5(5) . . ?
 F24 P4 F20 91.1(5) . . ?
 F24 P4 F21 174.3(6) . . ?
 F24 P4 F22 91.7(5) . . ?
 F24 P4 F23 90.3(5) . . ?
 F25 P5 F26 93.4(8) . . ?
 F27 P5 F25 92.3(8) . . ?
 F27 P5 F26 88.1(9) . . ?
 F28 P5 F25 176.2(8) . . ?
 F28 P5 F26 82.9(8) . . ?
 F28 P5 F27 86.6(9) . . ?
 F29 P5 F25 92.7(7) . . ?
 F29 P5 F26 173.7(8) . . ?
 F29 P5 F27 90.2(8) . . ?
 F29 P5 F28 91.0(8) . . ?
 F29 P5 F30 91.7(8) . . ?
 F30 P5 F25 90.7(9) . . ?
 F30 P5 F26 89.7(10) . . ?
 F30 P5 F27 176.4(9) . . ?
 F30 P5 F28 90.3(9) . . ?
 F31 P6 F32 89.1(3) . . ?
 F31 P6 F33 89.0(3) . . ?
 F31 P6 F34 178.2(3) . . ?
 F31 P6 F35 90.3(3) . . ?
 F33 P6 F32 89.8(3) . . ?
 F34 P6 F32 90.0(3) . . ?
 F34 P6 F33 89.5(3) . . ?
 F34 P6 F35 90.6(3) . . ?
 F35 P6 F32 178.8(3) . . ?
 F35 P6 F33 89.2(3) . . ?
 F36 P6 F31 90.3(3) . . ?
 F36 P6 F32 90.2(3) . . ?
 F36 P6 F33 179.3(3) . . ?
 F36 P6 F34 91.2(3) . . ?
 F36 P6 F35 90.8(3) . . ?
 C1 N1 Zn1 127.9(5) . . ?
 C1 N1 C5 119.5(7) . . ?
 C5 N1 Zn1 112.5(5) . . ?
 C6 N2 Zn1 117.3(5) . . ?
 C10 N2 Zn1 119.3(4) . . ?
 C10 N2 C6 120.7(6) . . ?
 C11 N3 Zn1 110.7(4) . . ?
 C11 N3 C15 117.2(6) . . ?
 C15 N3 Zn1 128.9(5) . . ?
 C42 N4 Zn1 115.6(5) . . ?
 C46 N4 Zn1 125.6(4) . . ?
 C46 N4 C42 118.8(6) . . ?
 C37 N5 Zn1 119.1(4) . . ?
 C41 N5 Zn1 121.0(5) . . ?
 C41 N5 C37 119.9(6) . . ?
 C32 N6 Zn1 125.1(5) . . ?
 C32 N6 C36 119.7(6) . . ?
 C36 N6 Zn1 115.2(4) . . ?
 C68 N7 Zn2 127.9(5) . . ?
 C68 N7 C72 118.1(6) . . ?
 C72 N7 Zn2 113.0(4) . . ?
 C73 N8 Zn2 120.3(4) . . ?
 C77 N8 Zn2 118.6(5) . . ?
 C77 N8 C73 121.0(6) . . ?
 C78 N9 Zn2 111.9(5) . . ?
 C78 N9 C82 117.9(6) . . ?
 C82 N9 Zn2 128.6(4) . . ?
 C63 N10 Zn2 114.0(4) . . ?
 C67 N10 Zn2 126.2(5) . . ?
 C67 N10 C63 119.0(6) . . ?
 C58 N11 Zn2 120.6(5) . . ?
 C58 N11 C62 119.5(6) . . ?
 C62 N11 Zn2 119.9(4) . . ?
 C53 N12 Zn2 128.3(4) . . ?
 C53 N12 C57 118.5(6) . . ?
 C57 N12 Zn2 110.7(4) . . ?
 C114 N13 Zn3 114.2(5) . . ?
 C118 N13 Zn3 125.9(5) . . ?
 C118 N13 C114 119.1(6) . . ?
 C109 N14 Zn3 121.0(5) . . ?
 C109 N14 C113 119.9(6) . . ?
 C113 N14 Zn3 119.0(5) . . ?
 C104 N15 Zn3 126.7(5) . . ?
 C104 N15 C108 118.4(6) . . ?
 C108 N15 Zn3 113.7(5) . . ?
 C92 N16 Zn3 116.3(5) . . ?
 C96 N16 Zn3 125.0(5) . . ?
 C96 N16 C92 118.6(7) . . ?
 C91 N17 Zn3 118.4(4) . . ?
 C98 N17 Zn3 121.0(5) . . ?
 C98 N17 C91 120.4(6) . . ?
 C99 N18 Zn3 115.7(4) . . ?
 C103 N18 Zn3 125.1(5) . . ?
 C103 N18 C99 118.6(6) . . ?
 N1 C1 H1 118.9 . . ?
 N1 C1 C2 122.2(7) . . ?
 C2 C1 H1 118.9 . . ?
 C1 C2 H2 120.1 . . ?
 C3 C2 C1 119.8(8) . . ?
 C3 C2 H2 120.1 . . ?
 C2 C3 H3 120.5 . . ?
 C2 C3 C4 119.1(8) . . ?
 C4 C3 H3 120.5 . . ?
 C3 C4 H4 120.8 . . ?
 C3 C4 C5 118.4(7) . . ?
 C5 C4 H4 120.8 . . ?
 N1 C5 C4 120.9(7) . . ?
 N1 C5 C6 116.2(6) . . ?
 C4 C5 C6 122.9(6) . . ?
 N2 C6 C5 114.6(6) . . ?
 N2 C6 C7 120.5(7) . . ?
 C7 C6 C5 124.9(6) . . ?
 C6 C7 H7 119.9 . . ?
 C6 C7 C8 120.3(6) . . ?
 C8 C7 H7 119.9 . . ?
 C7 C8 C16 122.7(6) . . ?
 C9 C8 C7 116.8(6) . . ?
 C9 C8 C16 120.5(7) . . ?
 C8 C9 H9 120.3 . . ?
 C10 C9 C8 119.3(7) . . ?
 C10 C9 H9 120.3 . . ?
 N2 C10 C9 122.2(6) . . ?
 N2 C10 C11 115.2(6) . . ?
 C9 C10 C11 122.5(7) . . ?
 N3 C11 C10 115.6(6) . . ?
 N3 C11 C12 122.7(6) . . ?
 C12 C11 C10 121.5(6) . . ?
 C11 C12 H12 120.3 . . ?
 C11 C12 C13 119.5(6) . . ?
 C13 C12 H12 120.3 . . ?
 C12 C13 H13 121.0 . . ?
 C14 C13 C12 118.0(7) . . ?
 C14 C13 H13 121.0 . . ?
 C13 C14 H14 120.0 . . ?
 C13 C14 C15 120.0(6) . . ?
 C15 C14 H14 120.0 . . ?
 N3 C15 C14 122.5(6) . . ?
 N3 C15 C26 117.5(6) . . ?
 C14 C15 C26 120.0(6) . . ?
 C17 C16 C8 120.7(7) . . ?
 C21 C16 C8 121.2(6) . . ?
 C21 C16 C17 118.1(6) . . ?
 C16 C17 H17 120.3 . . ?
 C18 C17 C16 119.4(7) . . ?
 C18 C17 H17 120.3 . . ?
 C17 C18 H18 119.0 . . ?
 C19 C18 C17 121.9(7) . . ?
 C19 C18 H18 119.0 . . ?
 C18 C19 C20 117.8(7) . . ?
 C18 C19 C22 119.7(7) . . ?
 C20 C19 C22 122.5(8) . . ?
 C19 C20 H20 119.5 . . ?
 C21 C20 C19 121.1(8) . . ?
 C21 C20 H20 119.5 . . ?
 C16 C21 H21 119.2 . . ?
 C20 C21 C16 121.5(7) . . ?
 C20 C21 H21 119.2 . . ?
 C19 C22 C24 107.2(9) . . ?
 C23 C22 C19 111.1(8) . . ?
 C23 C22 C24 103.0(10) . . ?
 C25 C22 C19 114.2(9) . . ?
 C25 C22 C23 117.3(12) . . ?
 C25 C22 C24 102.3(12) . . ?
 C22 C23 H23A 109.5 . . ?
 C22 C23 H23B 109.5 . . ?
 C22 C23 H23C 109.5 . . ?
 H23A C23 H23B 109.5 . . ?
 H23A C23 H23C 109.5 . . ?
 H23B C23 H23C 109.5 . . ?
 C22 C24 H24A 109.5 . . ?
 C22 C24 H24B 109.5 . . ?
 C22 C24 H24C 109.5 . . ?
 H24A C24 H24B 109.5 . . ?
 H24A C24 H24C 109.5 . . ?
 H24B C24 H24C 109.5 . . ?
 C22 C25 H25A 120.0 . . ?
 C22 C25 H25B 120.0 . . ?
 H25A C25 H25B 120.0 . . ?
 C27 C26 C15 120.5(6) . . ?
 C31 C26 C15 120.0(6) . . ?
 C31 C26 C27 119.4(6) . . ?
 C26 C27 H27 120.1 . . ?
 C28 C27 C26 119.9(6) . . ?
 C28 C27 H27 120.1 . . ?
 C27 C28 H28 119.3 . . ?
 C27 C28 C29 121.4(6) . . ?
 C29 C28 H28 119.3 . . ?
 C28 C29 C30 118.8(6) . . ?
 C28 C29 C75 121.7(6) . . ?
 C30 C29 C75 119.5(6) . . ?
 C29 C30 H30 120.1 . . ?
 C31 C30 C29 119.8(6) . . ?
 C31 C30 H30 120.1 . . ?
 C26 C31 C30 120.6(6) . . ?
 C26 C31 H31 119.7 . . ?
 C30 C31 H31 119.7 . . ?
 N6 C32 H32 118.9 . . ?
 N6 C32 C33 122.3(7) . . ?
 C33 C32 H32 118.9 . . ?
 C32 C33 H33 120.7 . . ?
 C34 C33 C32 118.6(7) . . ?
 C34 C33 H33 120.7 . . ?
 C33 C34 H34 120.5 . . ?
 C33 C34 C35 119.0(7) . . ?
 C35 C34 H34 120.5 . . ?
 C34 C35 H35 120.7 . . ?
 C34 C35 C36 118.5(7) . . ?
 C36 C35 H35 120.7 . . ?
 N6 C36 C35 121.7(6) . . ?
 N6 C36 C37 115.9(6) . . ?
 C35 C36 C37 122.3(6) . . ?
 N5 C37 C36 113.5(6) . . ?
 N5 C37 C38 121.7(6) . . ?
 C38 C37 C36 124.6(6) . . ?
 C37 C38 H38 120.5 . . ?
 C37 C38 C39 119.0(7) . . ?
 C39 C38 H38 120.5 . . ?
 C38 C39 C47 120.0(6) . . ?
 C40 C39 C38 118.0(6) . . ?
 C40 C39 C47 121.8(6) . . ?
 C39 C40 H40 120.3 . . ?
 C39 C40 C41 119.4(6) . . ?
 C41 C40 H40 120.3 . . ?
 N5 C41 C40 121.8(6) . . ?
 N5 C41 C42 113.6(6) . . ?
 C40 C41 C42 124.5(6) . . ?
 N4 C42 C41 115.0(6) . . ?
 N4 C42 C43 121.8(7) . . ?
 C43 C42 C41 123.1(6) . . ?
 C42 C43 H43 120.6 . . ?
 C42 C43 C44 118.7(6) . . ?
 C44 C43 H43 120.6 . . ?
 C43 C44 H44 120.1 . . ?
 C45 C44 C43 119.9(7) . . ?
 C45 C44 H44 120.1 . . ?
 C44 C45 H45 120.8 . . ?
 C44 C45 C46 118.4(7) . . ?
 C46 C45 H45 120.8 . . ?
 N4 C46 C45 122.3(6) . . ?
 N4 C46 H46 118.8 . . ?
 C45 C46 H46 118.8 . . ?
 C48 C47 C39 122.0(6) . . ?
 C52 C47 C39 119.1(6) . . ?
 C52 C47 C48 118.8(6) . . ?
 C47 C48 H48 119.5 . . ?
 C49 C48 C47 121.0(6) . . ?
 C49 C48 H48 119.5 . . ?
 C48 C49 H49 119.8 . . ?
 C48 C49 C50 120.5(7) . . ?
 C50 C49 H49 119.8 . . ?
 C49 C50 C53 120.2(6) . . ?
 C51 C50 C49 118.3(6) . . ?
 C51 C50 C53 121.5(6) . . ?
 C50 C51 H51 119.1 . . ?
 C52 C51 C50 121.7(7) . . ?
 C52 C51 H51 119.1 . . ?
 C47 C52 H52 120.2 . . ?
 C51 C52 C47 119.6(7) . . ?
 C51 C52 H52 120.2 . . ?
 N12 C53 C50 118.7(6) . . ?
 N12 C53 C54 122.6(6) . . ?
 C54 C53 C50 118.7(6) . . ?
 C53 C54 H54 120.6 . . ?
 C55 C54 C53 118.9(7) . . ?
 C55 C54 H54 120.6 . . ?
 C54 C55 H55 120.1 . . ?
 C54 C55 C56 119.8(7) . . ?
 C56 C55 H55 120.1 . . ?
 C55 C56 H56 120.7 . . ?
 C55 C56 C57 118.7(6) . . ?
 C57 C56 H56 120.7 . . ?
 N12 C57 C56 121.3(6) . . ?
 N12 C57 C58 117.2(6) . . ?
 C56 C57 C58 121.3(6) . . ?
 N11 C58 C57 114.5(6) . . ?
 N11 C58 C59 122.5(6) . . ?
 C59 C58 C57 122.9(6) . . ?
 C58 C59 H59 120.6 . . ?
 C58 C59 C60 118.7(6) . . ?
 C60 C59 H59 120.6 . . ?
 C59 C60 C122 119.1(6) . . ?
 C61 C60 C59 117.9(6) . . ?
 C61 C60 C122 123.0(6) . . ?
 C60 C61 H61 119.6 . . ?
 C60 C61 C62 120.9(6) . . ?
 C62 C61 H61 119.6 . . ?
 N11 C62 C61 120.5(6) . . ?
 N11 C62 C63 114.3(6) . . ?
 C61 C62 C63 125.1(6) . . ?
 N10 C63 C62 115.1(6) . . ?
 N10 C63 C64 122.1(6) . . ?
 C64 C63 C62 122.8(6) . . ?
 C63 C64 H64 120.8 . . ?
 C65 C64 C63 118.4(7) . . ?
 C65 C64 H64 120.8 . . ?
 C64 C65 H65 120.5 . . ?
 C66 C65 C64 119.1(7) . . ?
 C66 C65 H65 120.5 . . ?
 C65 C66 H66 120.4 . . ?
 C65 C66 C67 119.2(7) . . ?
 C67 C66 H66 120.4 . . ?
 N10 C67 C66 122.3(7) . . ?
 N10 C67 H67 118.8 . . ?
 C66 C67 H67 118.8 . . ?
 N7 C68 H68 118.3 . . ?
 N7 C68 C69 123.4(6) . . ?
 C69 C68 H68 118.3 . . ?
 C68 C69 H69 120.7 . . ?
 C68 C69 C70 118.6(7) . . ?
 C70 C69 H69 120.7 . . ?
 C69 C70 H70 120.6 . . ?
 C71 C70 C69 118.9(7) . . ?
 C71 C70 H70 120.6 . . ?
 C70 C71 H71 120.9 . . ?
 C70 C71 C72 118.3(6) . . ?
 C72 C71 H71 120.9 . . ?
 N7 C72 C71 122.7(6) . . ?
 N7 C72 C73 115.8(6) . . ?
 C71 C72 C73 121.5(6) . . ?
 N8 C73 C72 115.0(6) . . ?
 N8 C73 C74 121.8(6) . . ?
 C74 C73 C72 123.1(6) . . ?
 C73 C74 H74 120.5 . . ?
 C73 C74 C75 119.0(6) . . ?
 C75 C74 H74 120.5 . . ?
 C74 C75 C29 122.0(6) . . ?
 C74 C75 C76 118.9(6) . . ?
 C76 C75 C29 119.1(6) . . ?
 C75 C76 H76 120.7 . . ?
 C77 C76 C75 118.7(6) . . ?
 C77 C76 H76 120.7 . . ?
 N8 C77 C76 120.4(7) . . ?
 N8 C77 C78 116.9(6) . . ?
 C76 C77 C78 122.7(6) . . ?
 N9 C78 C77 115.9(6) . . ?
 N9 C78 C79 122.8(7) . . ?
 C79 C78 C77 121.2(6) . . ?
 C78 C79 H79 120.6 . . ?
 C78 C79 C80 118.8(6) . . ?
 C80 C79 H79 120.6 . . ?
 C79 C80 H80 120.9 . . ?
 C81 C80 C79 118.2(7) . . ?
 C81 C80 H80 120.9 . . ?
 C80 C81 H81 119.8 . . ?
 C80 C81 C82 120.4(7) . . ?
 C82 C81 H81 119.8 . . ?
 N9 C82 C81 121.8(6) . . ?
 N9 C82 C83 118.1(6) . . ?
 C81 C82 C83 120.1(7) . . ?
 C84 C83 C82 120.1(7) . . ?
 C84 C83 C88 119.8(6) . . ?
 C88 C83 C82 120.0(7) . . ?
 C83 C84 H84 120.0 . . ?
 C83 C84 C85 119.9(7) . . ?
 C85 C84 H84 120.0 . . ?
 C84 C85 H85 119.9 . . ?
 C86 C85 C84 120.1(7) . . ?
 C86 C85 H85 119.9 . . ?
 C85 C86 C87 118.9(6) . . ?
 C85 C86 C89 121.6(7) . . ?
 C87 C86 C89 119.4(6) . . ?
 C86 C87 H87 119.2 . . ?
 C88 C87 C86 121.6(7) . . ?
 C88 C87 H87 119.2 . . ?
 C83 C88 H88 120.3 . . ?
 C87 C88 C83 119.5(7) . . ?
 C87 C88 H88 120.3 . . ?
 C90 C89 C86 119.9(6) . . ?
 C97 C89 C86 119.9(6) . . ?
 C97 C89 C90 119.8(6) . . ?
 C89 C90 H90 120.6 . . ?
 C91 C90 C89 118.8(7) . . ?
 C91 C90 H90 120.6 . . ?
 N17 C91 C90 121.0(7) . . ?
 N17 C91 C92 113.4(6) . . ?
 C90 C91 C92 125.4(7) . . ?
 N16 C92 C91 115.3(6) . . ?
 N16 C92 C93 121.2(7) . . ?
 C93 C92 C91 123.4(6) . . ?
 C92 C93 H93 120.5 . . ?
 C94 C93 C92 119.1(8) . . ?
 C94 C93 H93 120.5 . . ?
 C93 C94 H94 120.3 . . ?
 C93 C94 C95 119.4(9) . . ?
 C95 C94 H94 120.3 . . ?
 C94 C95 H95 121.3 . . ?
 C96 C95 C94 117.4(8) . . ?
 C96 C95 H95 121.3 . . ?
 N16 C96 C95 124.3(7) . . ?
 N16 C96 H96 117.8 . . ?
 C95 C96 H96 117.8 . . ?
 C89 C97 H97 121.2 . . ?
 C98 C97 C89 117.7(6) . . ?
 C98 C97 H97 121.2 . . ?
 N17 C98 C97 122.1(6) . . ?
 N17 C98 C99 113.0(6) . . ?
 C97 C98 C99 124.9(7) . . ?
 N18 C99 C98 114.9(6) . . ?
 C100 C99 N18 122.0(7) . . ?
 C100 C99 C98 122.9(7) . . ?
 C99 C100 H100 120.4 . . ?
 C99 C100 C101 119.3(8) . . ?
 C101 C100 H100 120.4 . . ?
 C100 C101 H101 120.6 . . ?
 C102 C101 C100 118.8(8) . . ?
 C102 C101 H101 120.6 . . ?
 C101 C102 H102 121.0 . . ?
 C101 C102 C103 118.1(8) . . ?
 C103 C102 H102 121.0 . . ?
 N18 C103 C102 123.3(8) . . ?
 N18 C103 H103 118.4 . . ?
 C102 C103 H103 118.4 . . ?
 N15 C104 H104 118.9 . . ?
 N15 C104 C105 122.2(7) . . ?
 C105 C104 H104 118.9 . . ?
 C104 C105 H105 120.3 . . ?
 C106 C105 C104 119.3(8) . . ?
 C106 C105 H105 120.3 . . ?
 C105 C106 H106 120.7 . . ?
 C105 C106 C107 118.5(8) . . ?
 C107 C106 H106 120.7 . . ?
 C106 C107 H107 120.3 . . ?
 C108 C107 C106 119.4(8) . . ?
 C108 C107 H107 120.3 . . ?
 N15 C108 C107 121.9(7) . . ?
 N15 C108 C109 115.0(6) . . ?
 C107 C108 C109 123.1(7) . . ?
 N14 C109 C108 114.9(6) . . ?
 N14 C109 C110 121.9(7) . . ?
 C110 C109 C108 123.1(7) . . ?
 C109 C110 H110 120.2 . . ?
 C111 C110 C109 119.6(7) . . ?
 C111 C110 H110 120.2 . . ?
 C110 C111 C112 117.2(6) . . ?
 C110 C111 C129 121.9(7) . . ?
 C112 C111 C129 120.9(7) . . ?
 C111 C112 H112 119.8 . . ?
 C113 C112 C111 120.5(7) . . ?
 C113 C112 H112 119.8 . . ?
 N14 C113 C112 120.8(7) . . ?
 N14 C113 C114 115.1(6) . . ?
 C112 C113 C114 124.1(6) . . ?
 N13 C114 C113 115.1(6) . . ?
 N13 C114 C115 122.1(7) . . ?
 C115 C114 C113 122.7(6) . . ?
 C114 C115 H115 120.9 . . ?
 C116 C115 C114 118.2(7) . . ?
 C116 C115 H115 120.9 . . ?
 C115 C116 H116 120.0 . . ?
 C115 C116 C117 120.0(7) . . ?
 C117 C116 H116 120.0 . . ?
 C116 C117 H117 120.7 . . ?
 C116 C117 C118 118.6(7) . . ?
 C118 C117 H117 120.7 . . ?
 N13 C118 C117 121.9(6) . . ?
 N13 C118 C119 117.4(6) . . ?
 C117 C118 C119 120.6(7) . . ?
 C120 C119 C118 119.5(7) . . ?
 C120 C119 C124 118.4(6) . . ?
 C124 C119 C118 122.1(7) . . ?
 C119 C120 H120 118.9 . . ?
 C119 C120 C121 122.1(7) . . ?
 C121 C120 H120 118.9 . . ?
 C120 C121 H121 119.8 . . ?
 C120 C121 C122 120.5(7) . . ?
 C122 C121 H121 119.8 . . ?
 C121 C122 C60 120.0(6) . . ?
 C121 C122 C123 118.6(6) . . ?
 C123 C122 C60 121.4(6) . . ?
 C122 C123 H123 119.8 . . ?
 C124 C123 C122 120.4(7) . . ?
 C124 C123 H123 119.8 . . ?
 C119 C124 H124 120.0 . . ?
 C123 C124 C119 120.0(7) . . ?
 C123 C124 H124 120.0 . . ?
 C126 C125 C127 106.4(11) . . ?
 C126 C125 C132 112.0(8) . . ?
 C128 C125 C126 115.4(10) . . ?
 C128 C125 C127 106.5(12) . . ?
 C128 C125 C132 109.3(9) . . ?
 C132 C125 C127 106.7(8) . . ?
 C125 C126 H12A 109.5 . . ?
 C125 C126 H12B 109.5 . . ?
 C125 C126 H12C 109.5 . . ?
 H12A C126 H12B 109.5 . . ?
 H12A C126 H12C 109.5 . . ?
 H12B C126 H12C 109.5 . . ?
 C125 C127 H12D 109.4 . . ?
 C125 C127 H12E 109.5 . . ?
 C125 C127 H12F 109.5 . . ?
 H12D C127 H12E 109.5 . . ?
 H12D C127 H12F 109.5 . . ?
 H12E C127 H12F 109.5 . . ?
 C125 C128 H12G 109.5 . . ?
 C125 C128 H12H 109.5 . . ?
 C125 C128 H12I 109.5 . . ?
 H12G C128 H12H 109.5 . . ?
 H12G C128 H12I 109.5 . . ?
 H12H C128 H12I 109.5 . . ?
 C130 C129 C111 120.3(7) . . ?
 C134 C129 C111 120.6(7) . . ?
 C134 C129 C130 119.0(7) . . ?
 C129 C130 H130 119.9 . . ?
 C131 C130 C129 120.2(7) . . ?
 C131 C130 H130 119.9 . . ?
 C130 C131 H131 119.0 . . ?
 C132 C131 C130 122.0(7) . . ?
 C132 C131 H131 119.0 . . ?
 C131 C132 C125 119.9(7) . . ?
 C131 C132 C133 116.7(7) . . ?
 C133 C132 C125 123.5(7) . . ?
 C132 C133 H133 119.0 . . ?
 C132 C133 C134 122.1(8) . . ?
 C134 C133 H133 119.0 . . ?
 C129 C134 C133 119.9(7) . . ?
 C129 C134 H134 120.1 . . ?
 C133 C134 H134 120.1 . . ?
 H13A C135 H13B 109.5 . . ?
 H13A C135 H13C 109.5 . . ?
 H13B C135 H13C 109.5 . . ?
 C136 C135 H13A 109.5 . . ?
 C136 C135 H13B 109.5 . . ?
 C136 C135 H13C 109.5 . . ?
 N19 C136 C135 177.1(13) . . ?
 H13D C137 H13E 109.5 . . ?
 H13D C137 H13F 109.5 . . ?
 H13E C137 H13F 109.5 . . ?
 C138 C137 H13D 109.5 . . ?
 C138 C137 H13E 109.5 . . ?
 C138 C137 H13F 109.5 . . ?
 N20 C138 C137 177.2(13) . . ?
 H13G C139 H13H 109.5 . . ?
 H13G C139 H13I 109.5 . . ?
 H13H C139 H13I 109.5 . . ?
 C140 C139 H13G 109.5 . . ?
 C140 C139 H13H 109.5 . . ?
 C140 C139 H13I 109.5 . . ?
 N21 C140 C139 175.0(18) . . ?
 H14A C141 H14B 109.5 . . ?
 H14A C141 H14C 109.5 . . ?
 H14B C141 H14C 109.5 . . ?
 C142 C141 H14A 109.5 . . ?
 C142 C141 H14B 109.5 . . ?
 C142 C141 H14C 109.5 . . ?
 N22 C142 C141 167(2) . . ?
 Cl2 C143 Cl1 111.7(7) . . ?
 Cl2 C143 Cl4 109.4(9) . . ?
 Cl3 C143 Cl1 110.7(8) . . ?
 Cl3 C143 Cl2 109.2(7) . . ?
 Cl3 C143 Cl4 106.4(7) . . ?
 Cl4 C143 Cl1 109.2(7) . . ?
 Cl5 C144 Cl8 105.8(11) . . ?
 Cl6 C144 Cl5 112.9(12) . . ?
 Cl6 C144 Cl7 113.3(13) . . ?
 Cl6 C144 Cl8 111.4(13) . . ?
 Cl7 C144 Cl5 109.3(14) . . ?
 Cl7 C144 Cl8 103.5(11) . . ?
 Cl10 C145 Cl9 109.4(4) . . ?
 Cl11 C145 Cl9 109.0(4) . . ?
 Cl11 C145 Cl10 109.3(4) . . ?
 Cl12 C145 Cl9 108.9(4) . . ?
 Cl12 C145 Cl10 110.2(5) . . ?
 Cl12 C145 Cl11 110.1(4) . . ?

_shelx_res_file
;
    mjj2_0m_a_sqd.res created by SHELXL-2014/7


TITL MJJ2_0m_a.res in P-1
REM Old TITL MJJ2_0m in P-1
REM SHELXT solution in P-1
REM R1 0.260,  Rweak 0.014,  Alpha 0.088,  Orientation as input
REM Formula found by SHELXT:  C159 N30 O36 Zn3
CELL  0.61978  13.5684  23.6804  27.1640  112.287   90.731  105.632
ZERR   2.000   0.0013   0.0022   0.0019    0.002    0.002    0.002
LATT  1
SFAC C H N cl ZN P F
DISP $C  0.00221  0.00124  8.74422!source kissel
DISP $H -0.00002  0.00000  0.66397!source kissel
DISP $N  0.00456  0.00252 14.27042!source kissel
DISP $Cl  0.12086  0.12239 449.62939!source kissel
DISP $Zn  0.32932  1.13124 4024.25750!source kissel
DISP $P  0.08197  0.07262 271.54130!source kissel
DISP $F  0.01312  0.00779 35.45967!source kissel
UNIT 290 218 44 24 6 12 72
TEMP 0
L.S. 5 0   36
BOND $H
ISOR 0.001 n2
ISOR 0.005 c10 c12 c74 c59 c99
ISOR 0.01 c29 c66  c76 c121
ACTA
SIZE 0.11 0.12 0.14
FMAP 2
PLAN 20
WGHT    0.200000
FVAR       1.57722
ZN1   5    1.242466    0.513365    0.128093    11.00000    0.01152    0.02180 =
         0.01877    0.00799    0.00596    0.01296
ZN2   5    0.754222    0.660958    0.433222    11.00000    0.01228    0.01398 =
         0.02061    0.00567    0.00559    0.01109
ZN3   5    0.399403    0.943340    0.739585    11.00000    0.01539    0.01409 =
         0.02416    0.00637    0.00584    0.01113
CL1   4    0.855105    0.940681    0.830949    11.00000    0.06162
CL2   4    0.779281    0.870019    0.895979    11.00000    0.07040
CL3   4    0.980034    0.956825    0.923728    11.00000    0.09370
CL4   4    0.939637    0.843791    0.833179    11.00000    0.14276
CL5   4    0.404329    1.027753    1.058775    11.00000    0.20320
CL6   4    0.199734    0.954967    1.039326    11.00000    0.15874
CL7   4    0.289148    0.989923    0.961685    11.00000    0.24549
CL8   4    0.349335    0.898235    0.983472    11.00000    0.09045
CL9   4   -0.017926    0.484138    0.427654    11.00000    0.03413
CL10  4   -0.126336    0.370940    0.443625    11.00000    0.03770
CL11  4   -0.157571    0.377907    0.341261    11.00000    0.03781
CL12  4    0.036441    0.368735    0.376448    11.00000    0.03815
P1    6    0.263899    0.297897    0.308690    11.00000    0.02303
P2    6    0.512047    0.780968    0.966707    11.00000    0.02622
P3    6    1.335022    0.513400   -0.152494    11.00000    0.02233
P4    6    0.607400    1.151358    0.589428    11.00000    0.03852
P5    6    0.958875    1.052375    0.721272    11.00000    0.09863
P6    6    0.284993    0.623006    0.429940    11.00000    0.02057
F1    7    0.299441    0.374152    0.328160    11.00000    0.03873
F2    7    0.366878    0.301303    0.340693    11.00000    0.03454
F3    7    0.321166    0.290714    0.256083    11.00000    0.03422
F4    7    0.227307    0.220696    0.288781    11.00000    0.02895
F5    7    0.159834    0.293250    0.276159    11.00000    0.03240
F6    7    0.207132    0.304405    0.360938    11.00000    0.03140
F7    7    0.411162    0.775417    0.996895    11.00000    0.03957
F8    7    0.551052    0.856654    1.000965    11.00000    0.04664
F9    7    0.573221    0.771187    1.012405    11.00000    0.05280
F10   7    0.611999    0.786688    0.937176    11.00000    0.05738
F11   7    0.473560    0.705205    0.934422    11.00000    0.03951
F12   7    0.448858    0.791363    0.923454    11.00000    0.06203
F13   7    1.402932    0.566910   -0.169227    11.00000    0.04582
F14   7    1.232541    0.510915   -0.184251    11.00000    0.03237
F15   7    1.352978    0.458883   -0.204775    11.00000    0.03485
F16   7    1.267021    0.458795   -0.134545    11.00000    0.03493
F17   7    1.435642    0.514454   -0.119644    11.00000    0.03079
F18   7    1.314404    0.567065   -0.100071    11.00000    0.03732
F19   7    0.619581    1.188458    0.550068    11.00000    0.08324
F20   7    0.506623    1.098268    0.550811    11.00000    0.06914
F21   7    0.682042    1.113294    0.557455    11.00000    0.09171
F22   7    0.598269    1.118864    0.630933    11.00000    0.09864
F23   7    0.708278    1.203140    0.625595    11.00000    0.07218
F24   7    0.540570    1.194851    0.620200    11.00000    0.08253
F25   7    0.844018    1.027965    0.689361    11.00000    0.12566
F26   7    1.004203    1.008305    0.669935    11.00000    0.15474
F27   7    0.995100    1.109579    0.700848    11.00000    0.14719
F28   7    1.076161    1.074733    0.749312    11.00000    0.14946
F29   7    0.929031    1.097139    0.771742    11.00000    0.10849
F30   7    0.930023    0.995014    0.741453    11.00000    0.18461
F31   7    0.170169    0.586829    0.434495    11.00000    0.03172
F32   7    0.240850    0.632676    0.379407    11.00000    0.02651
F33   7    0.297238    0.555752    0.390181    11.00000    0.03658
F34   7    0.399662    0.657675    0.423486    11.00000    0.03123
F35   7    0.327995    0.611823    0.479628    11.00000    0.03784
F36   7    0.271613    0.688652    0.469045    11.00000    0.03391
N1    3    1.304049    0.581218    0.089540    11.00000    0.01487    0.02679 =
         0.01680    0.00883    0.00267    0.01053
N2    3    1.320147    0.466182    0.068022    11.00000    0.01338    0.01578 =
         0.01498    0.00531    0.00302    0.00593
N3    3    1.236596    0.420981    0.138640    11.00000    0.01399    0.02164 =
         0.01584    0.01133    0.00345    0.01007
N4    3    1.092454    0.481059    0.078844    11.00000    0.01515    0.01656 =
         0.01877    0.00511    0.00431    0.01017
N5    3    1.155428    0.567819    0.175601    11.00000    0.01337    0.02082 =
         0.01983    0.00836    0.00667    0.01025
N6    3    1.337671    0.565324    0.204545    11.00000    0.01271    0.02287 =
         0.01457    0.00564    0.00278    0.00633
N7    3    0.633449    0.575029    0.372980    11.00000    0.00884    0.01799 =
         0.01414    0.00415    0.00298    0.00914
N8    3    0.837664    0.607881    0.381867    11.00000    0.01284    0.01643 =
         0.02301    0.00589    0.00155    0.00864
N9    3    0.919893    0.719782    0.464168    11.00000    0.01752    0.01471 =
         0.01801    0.00254    0.00243    0.01130
N10   3    0.731068    0.606261    0.484683    11.00000    0.01470    0.01659 =
         0.02343    0.00857    0.00059    0.00912
N11   3    0.647993    0.692637    0.481303    11.00000    0.01836    0.00896 =
         0.01582    0.00265    0.00108    0.00702
N12   3    0.735580    0.743081    0.413695    11.00000    0.01858    0.01948 =
         0.01665    0.00858    0.00399    0.01381
N13   3    0.236861    0.883494    0.715802    11.00000    0.01846    0.01398 =
         0.02739    0.00794    0.00448    0.01062
N14   3    0.319980    0.994029    0.796919    11.00000    0.01243    0.01979 =
         0.02515    0.00650    0.00103    0.00796
N15   3    0.521397    1.032031    0.796346    11.00000    0.01939    0.01628 =
         0.02803    0.00130    0.00325    0.00903
N16   3    0.452473    0.889313    0.775129    11.00000    0.01692    0.02414 =
         0.02996    0.01392    0.00815    0.01107
N17   3    0.513245    0.914168    0.693502    11.00000    0.01925    0.00872 =
         0.01845    0.00365    0.00480    0.00415
N18   3    0.386844    0.968815    0.671003    11.00000    0.02392    0.01471 =
         0.02387    0.00837    0.00241    0.01176
N19   3    1.102143    0.341557   -0.089471    11.00000    0.06352
N20   3   -0.277086    0.347313    0.227935    11.00000    0.05618
N21   3    0.827484    1.254878    0.826172    11.00000    0.10287
N22   3    0.163469    0.809808    0.801792    11.00000    0.15528
C1    1    1.303291    0.641051    0.105275    11.00000    0.02363    0.02863 =
         0.02883    0.00945    0.00155    0.01223
AFIX  43
H1    2    1.275022    0.658934    0.136382    11.00000   -1.20000
AFIX   0
C2    1    1.342947    0.677973    0.077204    11.00000    0.03163    0.01389 =
         0.03787    0.00516   -0.00161    0.00743
AFIX  43
H2    2    1.341713    0.720138    0.089549    11.00000   -1.20000
AFIX   0
C3    1    1.384015    0.652504    0.031262    11.00000    0.02623    0.03551 =
         0.03411    0.02114    0.00533    0.01007
AFIX  43
H3    2    1.412167    0.677275    0.012395    11.00000   -1.20000
AFIX   0
C4    1    1.383221    0.588960    0.013004    11.00000    0.01545    0.02756 =
         0.03047    0.01663    0.00736    0.01169
AFIX  43
H4    2    1.408891    0.570066   -0.018762    11.00000   -1.20000
AFIX   0
C5    1    1.342747    0.554096    0.043690    11.00000    0.00806    0.02730 =
         0.01849    0.01148    0.00245    0.00817
C6    1    1.340672    0.487646    0.028978    11.00000    0.00733    0.02444 =
         0.02085    0.01074    0.00385    0.00734
C7    1    1.358595    0.447671   -0.020948    11.00000    0.01432    0.02353 =
         0.01802    0.00937    0.00587    0.01044
AFIX  43
H7    2    1.372167    0.462865   -0.047858    11.00000   -1.20000
AFIX   0
C8    1    1.356184    0.384203   -0.030730    11.00000    0.00916    0.02287 =
         0.02561    0.00871    0.00829    0.01139
C9    1    1.341733    0.365741    0.012602    11.00000    0.01904    0.02693 =
         0.02743    0.01432    0.01115    0.01917
AFIX  43
H9    2    1.345038    0.325729    0.009202    11.00000   -1.20000
AFIX   0
C10   1    1.322264    0.408184    0.061070    11.00000    0.01241    0.02252 =
         0.02177    0.00962    0.00570    0.01464
C11   1    1.295938    0.390072    0.106182    11.00000    0.01880    0.02257 =
         0.02558    0.01449    0.00738    0.01669
C12   1    1.334501    0.346090    0.115864    11.00000    0.02166    0.02553 =
         0.02878    0.01237    0.01382    0.01719

AFIX  43
H12   2    1.377525    0.326887    0.093266    11.00000   -1.20000
AFIX   0
C13   1    1.308334    0.330997    0.159552    11.00000    0.03577    0.03438 =
         0.03295    0.02278    0.01612    0.03061
AFIX  43
H13   2    1.333121    0.301601    0.166801    11.00000   -1.20000
AFIX   0
C14   1    1.244772    0.360754    0.191740    11.00000    0.03013    0.03641 =
         0.01967    0.01860    0.01488    0.02557
AFIX  43
H14   2    1.225117    0.351193    0.221030    11.00000   -1.20000
AFIX   0
C15   1    1.209949    0.404972    0.180606    11.00000    0.01366    0.02428 =
         0.01740    0.01000    0.00402    0.01078
C16   1    1.369818    0.339387   -0.082818    11.00000    0.01867    0.02134 =
         0.02353    0.01089    0.00753    0.01552
C17   1    1.417780    0.361810   -0.120670    11.00000    0.02946    0.01828 =
         0.02440    0.00643    0.01253    0.01633
AFIX  43
H17   2    1.440653    0.405386   -0.112768    11.00000   -1.20000
AFIX   0
C18   1    1.430458    0.317543   -0.170293    11.00000    0.04853    0.02047 =
         0.02235    0.01126    0.01952    0.02050
AFIX  43
H18   2    1.459947    0.332399   -0.195464    11.00000   -1.20000
AFIX   0
C19   1    1.400485    0.252842   -0.182705    11.00000    0.04283    0.02129 =
         0.01921    0.00524    0.01032    0.01631
C20   1    1.348560    0.231228   -0.145658    11.00000    0.04343    0.01492 =
         0.03699    0.00985    0.00994    0.00941
AFIX  43
H20   2    1.323422    0.187574   -0.154193    11.00000   -1.20000
AFIX   0
C21   1    1.334465    0.273616   -0.097117    11.00000    0.03106    0.03845 =
         0.02422    0.01355    0.01521    0.01284
AFIX  43
H21   2    1.300549    0.258034   -0.073270    11.00000   -1.20000
AFIX   0
C22   1    1.420736    0.207227   -0.236135    11.00000    0.08893    0.02881 =
         0.03430    0.01305    0.02537    0.03349
C23   1    1.381615    0.218711   -0.281537    11.00000    0.12136    0.05833 =
         0.02336    0.00487    0.01427    0.04955
AFIX 137
H23A  2    1.395030    0.189368   -0.314601    11.00000   -1.50000
H23B  2    1.415814    0.261732   -0.277316    11.00000   -1.50000
H23C  2    1.308635    0.212480   -0.282131    11.00000   -1.50000
AFIX   0
C24   1    1.542707    0.226523   -0.237171    11.00000    0.06087    0.06758 =
         0.04002    0.00795    0.01679    0.03007
AFIX 137
H24A  2    1.558263    0.199069   -0.270565    11.00000   -1.50000
H24B  2    1.575881    0.222014   -0.208029    11.00000   -1.50000
H24C  2    1.567276    0.270083   -0.233542    11.00000   -1.50000
AFIX   0
C25   1    1.396775    0.141002   -0.241664    11.00000    0.23023    0.04409 =
         0.04522    0.01014    0.04608    0.06099
AFIX  93
H25A  2    1.358355    0.108063   -0.272806    11.00000   -1.20000
H25B  2    1.419937    0.131771   -0.214044    11.00000   -1.20000
AFIX   0
C26   1    1.140780    0.436836    0.215230    11.00000    0.01245    0.01668 =
         0.02589    0.00859    0.00645    0.01016
C27   1    1.049985    0.440497    0.192337    11.00000    0.01495    0.01794 =
         0.01813    0.00712    0.00365    0.01271
AFIX  43
H27   2    1.033126    0.422973    0.155259    11.00000   -1.20000
AFIX   0
C28   1    0.986382    0.470071    0.225002    11.00000    0.01073    0.02171 =
         0.03141    0.01590    0.00643    0.01179
AFIX  43
H28   2    0.925788    0.471309    0.209622    11.00000   -1.20000
AFIX   0
C29   1    1.010770    0.497988    0.280250    11.00000    0.01358    0.01423 =
         0.02228    0.00748    0.00731    0.00974
C30   1    1.100112    0.492955    0.303255    11.00000    0.01923    0.01672 =
         0.01881    0.00430    0.00418    0.01177
AFIX  43
H30   2    1.117055    0.510638    0.340333    11.00000   -1.20000
AFIX   0
C31   1    1.163128    0.461311    0.270172    11.00000    0.01366    0.02769 =
         0.02316    0.01205    0.00397    0.01439
AFIX  43
H31   2    1.220699    0.456762    0.285446    11.00000   -1.20000
AFIX   0
C32   1    1.426449    0.557740    0.216730    11.00000    0.01379    0.02958 =
         0.03201    0.01514    0.01048    0.01372
AFIX  43
H32   2    1.449976    0.526845    0.191194    11.00000   -1.20000
AFIX   0
C33   1    1.486143    0.594488    0.266600    11.00000    0.01395    0.03544 =
         0.02930    0.01961    0.00303    0.00977
AFIX  43
H33   2    1.548135    0.588017    0.274362    11.00000   -1.20000
AFIX   0
C34   1    1.451092    0.640904    0.304386    11.00000    0.01694    0.03410 =
         0.02531    0.01114    0.00269    0.00573
AFIX  43
H34   2    1.490165    0.666910    0.337605    11.00000   -1.20000
AFIX   0
C35   1    1.356517    0.647921    0.291778    11.00000    0.01816    0.02135 =
         0.02099    0.00761    0.00568    0.00849
AFIX  43
H35   2    1.331572    0.678963    0.316199    11.00000   -1.20000
AFIX   0
C36   1    1.300077    0.607421    0.241777    11.00000    0.01424    0.01958 =
         0.02097    0.01062    0.00327    0.00730
C37   1    1.195957    0.609055    0.225896    11.00000    0.01382    0.01931 =
         0.01900    0.01071    0.00299    0.00874
C38   1    1.140705    0.644938    0.259789    11.00000    0.01487    0.02019 =
         0.02617    0.01334    0.00752    0.00785
AFIX  43
H38   2    1.169260    0.672257    0.294877    11.00000   -1.20000
AFIX   0
C39   1    1.039712    0.639591    0.240380    11.00000    0.01177    0.01717 =
         0.02453    0.00902    0.00197    0.00702
C40   1    1.000387    0.597379    0.188255    11.00000    0.01540    0.01934 =
         0.01830    0.00536    0.00161    0.01174
AFIX  43
H40   2    0.934501    0.592835    0.174196    11.00000   -1.20000
AFIX   0
C41   1    1.060093    0.561767    0.157010    11.00000    0.01504    0.02275 =
         0.01912    0.01137    0.00304    0.01068
C42   1    1.024212    0.511961    0.101031    11.00000    0.01178    0.02864 =
         0.01574    0.00831    0.00507    0.01328
C43   1    0.926271    0.495548    0.075258    11.00000    0.01470    0.02697 =
         0.02302    0.00924    0.00580    0.01435
AFIX  43
H43   2    0.879186    0.516515    0.091751    11.00000   -1.20000
AFIX   0
C44   1    0.898961    0.446637    0.023699    11.00000    0.01286    0.02930 =
         0.02782    0.00618   -0.00312    0.00843
AFIX  43
H44   2    0.833370    0.435005    0.005538    11.00000   -1.20000
AFIX   0
C45   1    0.968080    0.416455    0.000465    11.00000    0.01915    0.02287 =
         0.02847    0.00505    0.00286    0.01040
AFIX  43
H45   2    0.951222    0.384166   -0.033831    11.00000   -1.20000
AFIX   0
C46   1    1.065807    0.434948    0.029264    11.00000    0.01913    0.02109 =
         0.02246    0.00785    0.00654    0.01287
AFIX  43
H46   2    1.113897    0.414501    0.013414    11.00000   -1.20000
AFIX   0
C47   1    0.977274    0.675462    0.276655    11.00000    0.01895    0.01775 =
         0.02077    0.00842    0.00397    0.01093
C48   1    1.022192    0.735973    0.317920    11.00000    0.01321    0.02122 =
         0.02351    0.00396    0.00353    0.00412
AFIX  43
H48   2    1.093083    0.754867    0.322135    11.00000   -1.20000
AFIX   0
C49   1    0.962547    0.767840    0.352350    11.00000    0.01049    0.01617 =
         0.03026    0.00437    0.00419    0.00418
AFIX  43
H49   2    0.992962    0.808914    0.378044    11.00000   -1.20000
AFIX   0
C50   1    0.856727    0.738715    0.348803    11.00000    0.01308    0.01427 =
         0.02495    0.00726    0.00510    0.00942
C51   1    0.812241    0.678356    0.307783    11.00000    0.01364    0.01667 =
         0.02675    0.00687    0.00539    0.00822
AFIX  43
H51   2    0.741665    0.659012    0.304434    11.00000   -1.20000
AFIX   0
C52   1    0.870654    0.646611    0.271981    11.00000    0.01171    0.02921 =
         0.02476    0.00770    0.00685    0.01330
AFIX  43
H52   2    0.839411    0.606496    0.245067    11.00000   -1.20000
AFIX   0
C53   1    0.793761    0.772622    0.386533    11.00000    0.01446    0.01180 =
         0.02636    0.00848    0.00198    0.00735
C54   1    0.797621    0.833556    0.392027    11.00000    0.03040    0.01973 =
         0.02585    0.01072    0.00936    0.01622
AFIX  43
H54   2    0.842544    0.854073    0.374297    11.00000   -1.20000
AFIX   0
C55   1    0.734138    0.863328    0.424050    11.00000    0.03713    0.01622 =
         0.04139    0.01657    0.01713    0.01589
AFIX  43
H55   2    0.734722    0.904097    0.427720    11.00000   -1.20000
AFIX   0
C56   1    0.669666    0.832805    0.450705    11.00000    0.03044    0.01852 =
         0.03044    0.01300    0.01409    0.01994
AFIX  43
H56   2    0.623732    0.851577    0.471128    11.00000   -1.20000
AFIX   0
C57   1    0.674399    0.773259    0.446563    11.00000    0.02152    0.01661 =
         0.01429    0.00588    0.00314    0.01184
C58   1    0.618825    0.742147    0.480948    11.00000    0.01601    0.01298 =
         0.02197    0.00617    0.00230    0.00994
C59   1    0.547284    0.764520    0.512113    11.00000    0.01759    0.01264 =
         0.02279    0.00730    0.00434    0.01108
AFIX  43
H59   2    0.528267    0.798951    0.510959    11.00000   -1.20000
AFIX   0
C60   1    0.503868    0.734501    0.545471    11.00000    0.01562    0.01535 =
         0.01664    0.00279    0.00418    0.01031
C61   1    0.536515    0.684769    0.546221    11.00000    0.01790    0.01834 =
         0.01362    0.00474    0.00160    0.00972
AFIX  43
H61   2    0.510340    0.664861    0.568932    11.00000   -1.20000
AFIX   0
C62   1    0.607943    0.663836    0.513595    11.00000    0.01335    0.01372 =
         0.02051    0.00416    0.00191    0.00805
C63   1    0.652471    0.612411    0.513310    11.00000    0.01876    0.01284 =
         0.02405    0.00708    0.00047    0.01022
C64   1    0.614515    0.573138    0.540385    11.00000    0.02828    0.01656 =
         0.03673    0.01580    0.01535    0.01594
AFIX  43
H64   2    0.558642    0.577491    0.559438    11.00000   -1.20000
AFIX   0
C65   1    0.662201    0.527301    0.538218    11.00000    0.04195    0.02501 =
         0.03948    0.02200    0.01614    0.02214
AFIX  43
H65   2    0.639074    0.500592    0.556113    11.00000   -1.20000
AFIX   0
C66   1    0.743921    0.521987    0.509298    11.00000    0.03319    0.02285 =
         0.03608    0.01537    0.00617    0.02071

AFIX  43
H66   2    0.776872    0.491615    0.507341    11.00000   -1.20000
AFIX   0
C67   1    0.776575    0.562317    0.483150    11.00000    0.02560    0.03032 =
         0.02748    0.01154    0.00952    0.01866
AFIX  43
H67   2    0.832236    0.558716    0.463795    11.00000   -1.20000
AFIX   0
C68   1    0.531538    0.558523    0.373369    11.00000    0.01373    0.02869 =
         0.02453    0.00952    0.00490    0.01734
AFIX  43
H68   2    0.503123    0.588619    0.396446    11.00000   -1.20000
AFIX   0
C69   1    0.465933    0.499075    0.341302    11.00000    0.01078    0.02687 =
         0.03266    0.00197    0.00459    0.01012
AFIX  43
H69   2    0.395376    0.489238    0.343354    11.00000   -1.20000
AFIX   0
C70   1    0.507734    0.454010    0.305713    11.00000    0.01526    0.01830 =
         0.04794   -0.00308    0.00230    0.00855
AFIX  43
H70   2    0.465446    0.413608    0.283596    11.00000   -1.20000
AFIX   0
C71   1    0.613876    0.470648    0.303930    11.00000    0.01911    0.01884 =
         0.02795   -0.00168    0.00610    0.01215
AFIX  43
H71   2    0.643796    0.441971    0.280190    11.00000   -1.20000
AFIX   0
C72   1    0.674180    0.531524    0.338728    11.00000    0.01524    0.02127 =
         0.02070    0.00739    0.00141    0.01218
C73   1    0.788636    0.551316    0.341739    11.00000    0.01385    0.01588 =
         0.02033    0.00805    0.00444    0.01099
C74   1    0.842060    0.513905    0.307693    11.00000    0.01697    0.01506 =
         0.01800    0.00372    0.00258    0.01137

AFIX  43
H74   2    0.806842    0.475057    0.280217    11.00000   -1.20000
AFIX   0
C75   1    0.948798    0.535131    0.315106    11.00000    0.01689    0.02014 =
         0.02096    0.00848    0.00541    0.01088
C76   1    0.999698    0.593304    0.358363    11.00000    0.01519    0.01317 =
         0.02557    0.00449    0.00300    0.01131
AFIX  43
H76   2    1.071283    0.607118    0.365808    11.00000   -1.20000
AFIX   0
C77   1    0.939797    0.630027    0.390043    11.00000    0.01818    0.02009 =
         0.02197    0.00881    0.00655    0.01574
C78   1    0.985713    0.694094    0.432553    11.00000    0.01345    0.02698 =
         0.01888    0.01119    0.00194    0.01242
C79   1    1.090004    0.726865    0.437456    11.00000    0.01809    0.01512 =
         0.02209    0.00211    0.00263    0.00915
AFIX  43
H79   2    1.133705    0.707280    0.415712    11.00000   -1.20000
AFIX   0
C80   1    1.127939    0.790145    0.475923    11.00000    0.01430    0.02499 =
         0.02854    0.00598    0.00453    0.00632
AFIX  43
H80   2    1.196928    0.813378    0.479978    11.00000   -1.20000
AFIX   0
C81   1    1.060163    0.816598    0.507297    11.00000    0.01451    0.01702 =
         0.03335    0.00399    0.00313    0.00428
AFIX  43
H81   2    1.082953    0.858641    0.532360    11.00000   -1.20000
AFIX   0
C82   1    0.957665    0.780871    0.501798    11.00000    0.01090    0.01395 =
         0.02685    0.00593    0.00419    0.00443
C83   1    0.886441    0.808488    0.537788    11.00000    0.02128    0.01932 =
         0.02253    0.00500    0.00247    0.00995
C84   1    0.878007    0.867570    0.544333    11.00000    0.02137    0.02076 =
         0.02782    0.00898    0.01180    0.01117
AFIX  43
H84   2    0.918360    0.890692    0.526918    11.00000   -1.20000
AFIX   0
C85   1    0.808016    0.892931    0.577517    11.00000    0.03088    0.01068 =
         0.03568    0.01008    0.01440    0.01083
AFIX  43
H85   2    0.798611    0.931316    0.579893    11.00000   -1.20000
AFIX   0
C86   1    0.753457    0.860821    0.606475    11.00000    0.01788    0.01465 =
         0.01960    0.00291    0.00542    0.00783
C87   1    0.767791    0.803242    0.601747    11.00000    0.01899    0.01883 =
         0.01761    0.00483    0.00087    0.00926
AFIX  43
H87   2    0.732735    0.782058    0.621924    11.00000   -1.20000
AFIX   0
C88   1    0.832872    0.776615    0.567797    11.00000    0.01608    0.01535 =
         0.01908    0.00127    0.00181    0.01026
AFIX  43
H88   2    0.840940    0.737765    0.564953    11.00000   -1.20000
AFIX   0
C89   1    0.674173    0.884504    0.639870    11.00000    0.01216    0.01427 =
         0.02631    0.00442    0.00359    0.00776
C90   1    0.651615    0.869217    0.683943    11.00000    0.02077    0.01943 =
         0.01799    0.00728    0.00173    0.01071
AFIX  43
H90   2    0.690578    0.848663    0.695487    11.00000   -1.20000
AFIX   0
C91   1    0.570558    0.885061    0.710173    11.00000    0.01086    0.02095 =
         0.02050    0.00146    0.00556    0.00994
C92   1    0.532182    0.868032    0.754877    11.00000    0.01781    0.02819 =
         0.02847    0.01447    0.00814    0.01519
C93   1    0.572828    0.831234    0.774939    11.00000    0.03310    0.03721 =
         0.04187    0.02212    0.01344    0.02440
AFIX  43
H93   2    0.629982    0.818716    0.761978    11.00000   -1.20000
AFIX   0
C94   1    0.526815    0.813934    0.814110    11.00000    0.05097    0.05540 =
         0.05384    0.03875    0.01384    0.03391
AFIX  43
H94   2    0.550671    0.787975    0.826745    11.00000   -1.20000
AFIX   0
C95   1    0.443303    0.835948    0.834825    11.00000    0.05861    0.06265 =
         0.05428    0.04271    0.03048    0.03764
AFIX  43
H95   2    0.411560    0.825733    0.861747    11.00000   -1.20000
AFIX   0
C96   1    0.410640    0.873047    0.813723    11.00000    0.03094    0.04329 =
         0.03450    0.02445    0.01928    0.02674
AFIX  43
H96   2    0.355632    0.887818    0.827272    11.00000   -1.20000
AFIX   0
C97   1    0.616306    0.916166    0.623707    11.00000    0.02153    0.01394 =
         0.02153    0.00752    0.00594    0.00954
AFIX  43
H97   2    0.632205    0.928616    0.595436    11.00000   -1.20000
AFIX   0
C98   1    0.534005    0.928556    0.651205    11.00000    0.01935    0.01289 =
         0.03026    0.01048    0.00446    0.01131
C99   1    0.457489    0.956578    0.636071    11.00000    0.02402    0.01431 =
         0.02851    0.00885    0.00138    0.01196
C100  1    0.452448    0.964101    0.588874    11.00000    0.04297    0.03500 =
         0.03174    0.01972    0.01263    0.02224
AFIX  43
H100  2    0.503007    0.957128    0.566431    11.00000   -1.20000
AFIX   0
C101  1    0.370014    0.982506    0.574507    11.00000    0.04950    0.03488 =
         0.05279    0.03109    0.00247    0.02341
AFIX  43
H101  2    0.363916    0.986551    0.541948    11.00000   -1.20000
AFIX   0
C102  1    0.298167    0.994487    0.609646    11.00000    0.04402    0.02876 =
         0.05653    0.02601   -0.01028    0.01456
AFIX  43
H102  2    0.242953    1.007058    0.601491    11.00000   -1.20000
AFIX   0
C103  1    0.310923    0.987143    0.657937    11.00000    0.02739    0.01992 =
         0.03687    0.01157    0.00411    0.01140
AFIX  43
H103  2    0.263246    0.995675    0.681914    11.00000   -1.20000
AFIX   0
C104  1    0.623645    1.045720    0.795445    11.00000    0.02503    0.02115 =
         0.03832    0.00109    0.00779    0.01099
AFIX  43
H104  2    0.648981    1.020307    0.766277    11.00000   -1.20000
AFIX   0
C105  1    0.693088    1.096605    0.836623    11.00000    0.01793    0.02553 =
         0.05571   -0.00017   -0.00324    0.00121
AFIX  43
H105  2    0.763595    1.105663    0.834482    11.00000   -1.20000
AFIX   0
C106  1    0.657115    1.132872    0.879896    11.00000    0.01764    0.04940 =
         0.04468    0.00425   -0.00319    0.00167
AFIX  43
H106  2    0.702098    1.167953    0.907388    11.00000   -1.20000
AFIX   0
C107  1    0.550015    1.116302    0.882368    11.00000    0.02012    0.02587 =
         0.04159   -0.00400   -0.00178    0.01016
AFIX  43
H107  2    0.523632    1.138959    0.912531    11.00000   -1.20000
AFIX   0
C108  1    0.485606    1.066945    0.840313    11.00000    0.01610    0.02734 =
         0.02339    0.00337    0.00177    0.01103
C109  1    0.370225    1.047409    0.838578    11.00000    0.01702    0.02209 =
         0.02675    0.00614    0.00263    0.00995
C110  1    0.318475    1.083570    0.875827    11.00000    0.02320    0.01635 =
         0.02406    0.00227    0.00537    0.01212
AFIX  43
H110  2    0.355428    1.120049    0.905083    11.00000   -1.20000
AFIX   0
C111  1    0.211453    1.064905    0.869082    11.00000    0.02416    0.01670 =
         0.02513    0.00525    0.00351    0.01482
C112  1    0.160306    1.007411    0.825241    11.00000    0.02067    0.01955 =
         0.02722    0.00245   -0.00019    0.01405
AFIX  43
H112  2    0.088592    0.992535    0.820064    11.00000   -1.20000
AFIX   0
C113  1    0.215649    0.973321    0.790213    11.00000    0.01426    0.01817 =
         0.02503    0.00724    0.00559    0.01048
C114  1    0.168461    0.911808    0.743961    11.00000    0.01667    0.01621 =
         0.03293    0.00776    0.00771    0.01348
C115  1    0.062737    0.885653    0.729218    11.00000    0.01662    0.02176 =
         0.03407    0.00143    0.00770    0.01306
AFIX  43
H115  2    0.017321    0.906178    0.748395    11.00000   -1.20000
AFIX   0
C116  1    0.026782    0.828485    0.685431    11.00000    0.01863    0.02540 =
         0.03446   -0.00117    0.00697    0.00808
AFIX  43
H116  2   -0.043855    0.809353    0.675175    11.00000   -1.20000
AFIX   0
C117  1    0.095625    0.799457    0.656658    11.00000    0.01504    0.02288 =
         0.03358   -0.00354    0.00685    0.00825
AFIX  43
H117  2    0.072084    0.760851    0.626974    11.00000   -1.20000
AFIX   0
C118  1    0.201379    0.829364    0.673128    11.00000    0.01376    0.02365 =
         0.02941    0.00732    0.00931    0.01356
C119  1    0.277597    0.803240    0.641249    11.00000    0.01541    0.01426 =
         0.02224   -0.00102    0.00398    0.00569
C120  1    0.294485    0.811116    0.594179    11.00000    0.01830    0.02305 =
         0.03037    0.01071    0.00467    0.01445
AFIX  43
H120  2    0.254582    0.830892    0.582243    11.00000   -1.20000
AFIX   0
C121  1    0.368983    0.790565    0.563948    11.00000    0.02184    0.01205 =
         0.02518    0.00193    0.00603    0.01213
AFIX  43
H121  2    0.380270    0.798319    0.533085    11.00000   -1.20000
AFIX   0
C122  1    0.426970    0.758468    0.579353    11.00000    0.01384    0.01758 =
         0.02068    0.00397    0.00260    0.01172
C123  1    0.409129    0.747967    0.626510    11.00000    0.01658    0.01735 =
         0.02637    0.00548    0.00309    0.00734
AFIX  43
H123  2    0.446518    0.725985    0.637163    11.00000   -1.20000
AFIX   0
C124  1    0.335216    0.770472    0.657592    11.00000    0.02002    0.01693 =
         0.02418    0.00585    0.00868    0.00868
AFIX  43
H124  2    0.324249    0.763781    0.688933    11.00000   -1.20000
AFIX   0
C125  1   -0.013447    1.222458    1.014328    11.00000    0.03304    0.03878 =
         0.03536    0.00544    0.00784    0.02024
C126  1   -0.105660    1.227432    0.985695    11.00000    0.05221    0.06514 =
         0.06380   -0.00242   -0.00122    0.04537
AFIX 137
H12A  2   -0.086488    1.234549    0.954157    11.00000   -1.50000
H12B  2   -0.127670    1.262443    1.009235    11.00000   -1.50000
H12C  2   -0.161086    1.188448    0.975602    11.00000   -1.50000
AFIX   0
C127  1    0.062967    1.290149    1.039126    11.00000    0.05245    0.05231 =
         0.10417   -0.03338   -0.00915    0.02356
AFIX   3
H12D  2    0.126943    1.288327    1.053000    11.00000   -1.50000
H12E  2    0.034615    1.317050    1.067724    11.00000   -1.50000
H12F  2    0.075052    1.307314    1.012160    11.00000   -1.50000
AFIX   0
C128  1   -0.035754    1.201494    1.059032    11.00000    0.10730    0.16166 =
         0.04994    0.05371    0.04610    0.10716
AFIX 137
H12G  2   -0.096754    1.165472    1.047910    11.00000   -1.50000
H12H  2   -0.046429    1.235873    1.089405    11.00000   -1.50000
H12I  2    0.021477    1.189563    1.068724    11.00000   -1.50000
AFIX   0
C129  1    0.152524    1.103737    0.905320    11.00000    0.02301    0.01438 =
         0.03386   -0.00210    0.00344    0.00790
C130  1    0.186337    1.135012    0.960356    11.00000    0.01746    0.03205 =
         0.02466    0.00375    0.00484    0.01213
AFIX  43
H130  2    0.245356    1.130611    0.974395    11.00000   -1.20000
AFIX   0
C131  1    0.132084    1.172634    0.994139    11.00000    0.03617    0.02554 =
         0.02514   -0.00221    0.00261    0.01447
AFIX  43
H131  2    0.156377    1.193621    1.030560    11.00000   -1.20000
AFIX   0
C132  1    0.042937    1.179872    0.975282    11.00000    0.02029    0.01850 =
         0.03036    0.00415    0.00615    0.00958
C133  1    0.010601    1.148072    0.920454    11.00000    0.02982    0.02735 =
         0.03420   -0.00248    0.00073    0.01839
AFIX  43
H133  2   -0.047962    1.152793    0.906279    11.00000   -1.20000
AFIX   0
C134  1    0.063650    1.108971    0.885727    11.00000    0.03862    0.02190 =
         0.03017    0.00039    0.00246    0.02245
AFIX  43
H134  2    0.038271    1.086726    0.849500    11.00000   -1.20000
AFIX   0
C135  1    1.103210    0.254385   -0.179888    11.00000    0.05627
AFIX 137
H13A  2    1.166519    0.243607   -0.179799    11.00000   -1.50000
H13B  2    1.097127    0.268459   -0.208295    11.00000   -1.50000
H13C  2    1.045991    0.217479   -0.185351    11.00000   -1.50000
AFIX   0
C136  1    1.103201    0.303688   -0.130336    11.00000    0.04023
C137  1   -0.240535    0.328353    0.130103    11.00000    0.05196
AFIX 137
H13D  2   -0.243367    0.284505    0.110525    11.00000   -1.50000
H13E  2   -0.172791    0.355454    0.131443    11.00000   -1.50000
H13F  2   -0.290524    0.338809    0.112514    11.00000   -1.50000
AFIX   0
C138  1   -0.262994    0.337822    0.184020    11.00000    0.04485
C139  1    0.775592    1.164697    0.736003    11.00000    0.10557
AFIX 137
H13G  2    0.813805    1.178433    0.711000    11.00000   -1.50000
H13H  2    0.703012    1.153226    0.724811    11.00000   -1.50000
H13I  2    0.792420    1.128329    0.737183    11.00000   -1.50000
AFIX   0
C140  1    0.802202    1.216443    0.789132    11.00000    0.05505
C141  1    0.038612    0.698896    0.779533    11.00000    0.05092
AFIX 137
H14A  2   -0.027965    0.705543    0.784269    11.00000   -1.50000
H14B  2    0.056998    0.683624    0.805356    11.00000   -1.50000
H14C  2    0.036372    0.667913    0.743983    11.00000   -1.50000
AFIX   0

C142  1    0.108088    0.753460    0.786410    11.00000    0.07701
C143  1    0.886616    0.903314    0.870975    11.00000    0.05883
C144  1    0.304133    0.970127    1.013112    11.00000    0.09212
C145  1   -0.066078    0.399936    0.397083    11.00000    0.02479
HKLF 4

REM  MJJ2_0m_a.res in P-1
REM R1 =  0.1762 for   24005 Fo > 4sig(Fo)  and  0.1963 for all   34364 data
REM   1680 parameters refined using     60 restraints

END

WGHT      0.2000      0.0000

REM Highest difference peak  4.267,  deepest hole -2.507,  1-sigma level  0.281
Q1    1   1.0197  1.0614  0.7109  11.00000  0.05    4.27
Q2    1   0.2227  0.9201  0.9060  11.00000  0.05    3.34
Q3    1   0.4393  0.9972  0.9391  11.00000  0.05    2.64
Q4    1   0.8264  0.6983  0.4605  11.00000  0.05    2.42
Q5    1   0.8152  0.6603  0.4279  11.00000  0.05    2.39
Q6    1   0.6815  0.6211  0.4076  11.00000  0.05    2.36
Q7    1   0.9516  0.9904  0.9387  11.00000  0.05    2.32
Q8    1   0.4653  0.9769  0.7683  11.00000  0.05    2.19
Q9    1   0.9851  0.8701  0.8478  11.00000  0.05    2.19
Q10   1   0.3358  0.9092  0.7158  11.00000  0.05    2.17
Q11   1   0.8968  0.8241  0.8230  11.00000  0.05    2.15
Q12   1   0.3450  0.9408  0.7479  11.00000  0.05    2.13
Q13   1   0.4726  0.9436  0.7356  11.00000  0.05    2.08
Q14   1   1.3144  0.5533  0.1572  11.00000  0.05    1.87
Q15   1   1.1855  0.5106  0.1360  11.00000  0.05    1.82
Q16   1   0.9101  1.0339  0.6738  11.00000  0.05    1.80
Q17   1   0.2048  0.9522  1.0497  11.00000  0.05    1.78
Q18   1   1.1794  0.4812  0.1036  11.00000  0.05    1.76
Q19   1   0.3630  1.0273  0.9938  11.00000  0.05    1.68
Q20   1   1.3180  0.5133  0.1265  11.00000  0.05    1.56
;
_shelx_res_checksum                89883
_shelx_hkl_file
;
  -1   0   0   36539    4520                                                       18718   31.98    0.00  1.0000
   1   0   0   40919    4520                                                       21888   31.98    0.00  1.0000
   1   0   0   37543    4530                                                       19438   31.98    0.00  1.0000
  -2   0   0   25518    5019                                                       22738    5.28    0.00  1.0000
  -2   0   0   23004    4999                                                       20368    5.28    0.00  1.0000
   2   0   0   26439    5019                                                       23608    5.28    0.00  1.0000
  -3   0   0  195437   42306                                                      197030    1.06    0.00  1.0000
   3   0   0  176827   42286                                                      178342    1.06    0.00  1.0000
  -4   0   0     496     280                                                         830    3.90    0.00  1.0000
  -4   0   0     488     320                                                         820    3.90    0.00  1.0000
   4   0   0    1044     400                                                        1510    3.90    0.00  1.0000
   4   0   0     637     280                                                        1010    3.90    0.00  1.0000
  -5   0   0   13322    2750                                                       11389   -5.13    0.00  1.0000
  -5   0   0   14165    2720                                                       12169   -5.13    0.00  1.0000
  -6   0   0     429     200                                                         150   -5.54    0.00  1.0000
  -6   0   0    1417     330                                                         870   -5.54    0.00  1.0000
   6   0   0     730     180                                                         350   -5.54    0.00  1.0000
   6   0   0     614     230                                                         270   -5.54    0.00  1.0000
  -7   0   0     626     340                                                         990   -3.79    0.00  1.0000
   7   0   0     408     370                                                         710   -3.79    0.00  1.0000
  -8   0   0   15653    3990                                                       13919   -4.21    0.00  1.0000
   8   0   0   21689    4010                                                       19638   -4.21    0.00  1.0000
   8   0   0   22319    4090                                                       20238   -4.21    0.00  1.0000
  -9   0   0      72     360                                                         220   -3.78    0.00  1.0000
  -9   0   0      61     250                                                         200   -3.78    0.00  1.0000
   9   0   0      41     240                                                         -20   -3.78    0.00  1.0000
   9   0   0      35     240                                                         150   -3.78    0.00  1.0000
 -10   0   0   14428    4230                                                       15518   -2.62    0.00  1.0000
 -10   0   0   18612    4180                                                       19848   -2.62    0.00  1.0000
  10   0   0   16996    4250                                                       18178   -2.62    0.00  1.0000
 -11   0   0   13912    3170                                                       14099   -0.47    0.00  1.0000
  11   0   0   15292    3270                                                       15488   -0.47    0.00  1.0000
  11   0   0   11787    3130                                                       11959   -0.47    0.00  1.0000
 -13   0   0    1432     760                                                        1590    1.20    0.00  1.0000
 -13   0   0    4270    1160                                                        4540    1.20    0.00  1.0000
  13   0   0    2052     760                                                        2240    1.20    0.00  1.0000
  13   0   0    2724    1030                                                        2940    1.20    0.00  1.0000
 -14   0   0    9452    2180                                                        9199    0.77    0.00  1.0000
  14   0   0    6874    2340                                                        6659    0.77    0.00  1.0000
  14   0   0    9624    2160                                                        9369    0.77    0.00  1.0000
 -15   0   0      11     460                                                          10   -0.08    0.00  1.0000
 -15   0   0     748     820                                                         740   -0.08    0.00  1.0000
  15   0   0     234     510                                                         230   -0.08    0.00  1.0000
  15   0   0     527     730                                                         520   -0.08    0.00  1.0000
 -16   0   0     123     520                                                          90    0.98    0.00  1.0000
  16   0   0    1981     980                                                        1840    0.98    0.00  1.0000
 -17   0   0      78     590                                                         100    0.85    0.00  1.0000
 -17   0   0     288     960                                                         330    0.85    0.00  1.0000
  17   0   0       2     630                                                         -30    0.85    0.00  1.0000
  17   0   0     618     900                                                         680    0.85    0.00  1.0000
  17  -1   0    1374     800                                                        1490    0.91    0.00  1.0000
  17  -1   0     829     990                                                         920    0.91    0.00  1.0000
 -17   1   0    1412     830                                                        1530    0.91    0.00  1.0000
 -17   1   0    1768    1150                                                        1900    0.91    0.00  1.0000
  16  -1   0     957     600                                                         870    0.86    0.00  1.0000
 -16   1   0     108     810                                                          80    0.86    0.00  1.0000
  15  -1   0     917     570                                                         990    0.70    0.00  1.0000
  15  -1   0    1352     850                                                        1440    0.70    0.00  1.0000
 -15   1   0     279     520                                                         320    0.70    0.00  1.0000
 -15   1   0    1585     870                                                        1680    0.70    0.00  1.0000
  14  -1   0       2     490                                                        -140    0.91    0.00  1.0000
  14  -1   0       2     370                                                        -210    0.91    0.00  1.0000
 -14   1   0      97     310                                                          70    0.91    0.00  1.0000
 -14   1   0     144     570                                                         110    0.91    0.00  1.0000
  13  -1   0    1271     530                                                        1440    1.36    0.00  1.0000
  13  -1   0    1629     780                                                        1820    1.36    0.00  1.0000
 -13   1   0     547     680                                                         660    1.36    0.00  1.0000
 -13   1   0    1402     620                                                        1580    1.36    0.00  1.0000
  12  -1   0    8812    2100                                                        8619    0.61    0.00  1.0000
 -12   1   0    9044    2320                                                        8849    0.61    0.00  1.0000
  11  -1   0    6971    1760                                                        7019   -0.17    0.00  1.0000
 -11   1   0    6054    1570                                                        6099   -0.17    0.00  1.0000
  10  -1   0   47197    9889                                                       45735   -2.00    0.00  1.0000
  10  -1   0   39685    9939                                                       38346   -2.00    0.00  1.0000
 -10   1   0   46973    9899                                                       45515   -2.00    0.00  1.0000
   9  -1   0    2839     780                                                        2190   -3.82    0.00  1.0000
   9  -1   0    3551     700                                                        2820   -3.82    0.00  1.0000
  -9   1   0    2656     670                                                        2030   -3.82    0.00  1.0000
   8  -1   0   51657   11129                                                       55184   -4.49    0.00  1.0000
   8  -1   0   45222   11059                                                       48525   -4.49    0.00  1.0000
  -8   1   0   40054   11109                                                       43166   -4.49    0.00  1.0000
   7  -1   0       1     220                                                         180   -7.41    0.00  1.0000
  -7   1   0       0     180                                                         160   -7.41    0.00  1.0000
   6  -1   0   10051    1870                                                        7919   -6.63    0.00  1.0000
  -6   1   0   11499    1880                                                        9209   -6.63    0.00  1.0000
  -6   1   0    8784    1910                                                        6799   -6.63    0.00  1.0000
  -5   1   0   22018    4680                                                       19278   -5.62    0.00  1.0000
  -5   1   0   25355    4730                                                       22408   -5.62    0.00  1.0000
   4  -1   0   19504    3690                                                       17628    4.06    0.00  1.0000
   4  -1   0   17671    3660                                                       15888    4.06    0.00  1.0000
  -4   1   0   16848    3660                                                       15108    4.06    0.00  1.0000
   3  -1   0  123241   29507                                                      127037   -3.16    0.00  1.0000
   3  -1   0  122768   29487                                                      126557   -3.16    0.00  1.0000
  -3   1   0  127496   29487                                                      131357   -3.16    0.00  1.0000
  -3   1   0  134334   29507                                                      138296   -3.16    0.00  1.0000
   2  -1   0  253470   62674                                                      246975   -3.82    0.00  1.0000
  -2   1   0  316866   62694                                                      309599   -3.82    0.00  1.0000
   1  -1   0     351     340                                                        1480   33.62    0.00  1.0000
  -1   1   0     366     340                                                        1450   33.62    0.00  1.0000
  -1  -1   0  248674   36266                                                      164774   54.59    0.00  1.0000
   1   1   0  253655   36266                                                      168833   54.59    0.00  1.0000
   1   1   0  228914   36286                                                      148765   54.59    0.00  1.0000
  -2  -1   0   70568   15058                                                       74523    4.32    0.00  1.0000
  -2  -1   0   63625   15078                                                       67383    4.32    0.00  1.0000
   2   1   0   55045   15058                                                       58544    4.32    0.00  1.0000
  -3  -1   0   36115    6649                                                       32487    5.77    0.00  1.0000
   3   1   0   31467    6619                                                       28087    5.77    0.00  1.0000
   3   1   0   30843    6649                                                       27497    5.77    0.00  1.0000
  -4  -1   0   17673    3640                                                       17158    1.15    0.00  1.0000
  -4  -1   0   14515    3610                                                       14049    1.15    0.00  1.0000
   4   1   0   17257    3610                                                       16748    1.15    0.00  1.0000
  -5  -1   0    5078    1380                                                        4890   -0.78    0.00  1.0000
  -5  -1   0    4813    1340                                                        4630   -0.78    0.00  1.0000
   5   1   0    7325    1420                                                        7099   -0.78    0.00  1.0000
   5   1   0    7101    1350                                                        6879   -0.78    0.00  1.0000
   6   1   0   15283    3990                                                       17458   -5.00    0.00  1.0000
  -7  -1   0      78     270                                                         190   -2.97    0.00  1.0000
  -7  -1   0     234     230                                                         410   -2.97    0.00  1.0000
   7   1   0     219     290                                                         390   -2.97    0.00  1.0000
   7   1   0      12     160                                                          70   -2.97    0.00  1.0000
  -8  -1   0     288     350                                                         210   -1.46    0.00  1.0000
  -8  -1   0     860     330                                                         720   -1.46    0.00  1.0000
   8   1   0    1099     300                                                         940   -1.46    0.00  1.0000
   8   1   0     979     390                                                         830   -1.46    0.00  1.0000
  -9  -1   0   62645   13489                                                       65643   -3.49    0.00  1.0000
   9   1   0   55686   13479                                                       58514   -3.49    0.00  1.0000
   9   1   0   51932   13379                                                       54665   -3.49    0.00  1.0000
 -10  -1   0    9863    2730                                                        9349   -1.55    0.00  1.0000
  10   1   0   11966    2850                                                       11399   -1.55    0.00  1.0000
  10   1   0   15199    2750                                                       14559   -1.55    0.00  1.0000
 -11  -1   0    3229     960                                                        2870   -1.92    0.00  1.0000
 -11  -1   0    4559    1170                                                        4130   -1.92    0.00  1.0000
  11   1   0    3769     960                                                        3380   -1.92    0.00  1.0000
  11   1   0    3885    1140                                                        3490   -1.92    0.00  1.0000
 -12  -1   0   12362    2930                                                       12389   -0.07    0.00  1.0000
  12   1   0   12002    3050                                                       12029   -0.07    0.00  1.0000
 -13  -1   0     365     460                                                         310    0.88    0.00  1.0000
 -13  -1   0       2     570                                                        -240    0.88    0.00  1.0000
  13   1   0       2     400                                                         -50    0.88    0.00  1.0000
  13   1   0     696     710                                                         620    0.88    0.00  1.0000
 -14  -1   0       1     430                                                         -10    0.45    0.00  1.0000
 -14  -1   0     179     690                                                         200    0.45    0.00  1.0000
  14   1   0    1040     840                                                        1090    0.45    0.00  1.0000
  14   1   0      76     430                                                          90    0.45    0.00  1.0000
 -15  -1   0    5856    1770                                                        5879    0.09    0.00  1.0000
 -15  -1   0    6445    2020                                                        6469    0.09    0.00  1.0000
  15   1   0    8851    1750                                                        8879    0.09    0.00  1.0000
  15   1   0    4001    1880                                                        4020    0.09    0.00  1.0000
 -16  -1   0     253     560                                                         250    0.07    0.00  1.0000
  16   1   0     233     820                                                         230    0.07    0.00  1.0000
  17  -2   0    1282    1040                                                        1470    1.49    0.00  1.0000
  17  -2   0    1770     840                                                        1990    1.49    0.00  1.0000
 -17   2   0    1263     840                                                        1450    1.49    0.00  1.0000
 -17   2   0    2443    1250                                                        2700    1.49    0.00  1.0000
  16  -2   0     771     600                                                         700    0.78    0.00  1.0000
 -16   2   0    1686     910                                                        1580    0.78    0.00  1.0000
  15  -2   0    1692     780                                                        1800    0.76    0.00  1.0000
  15  -2   0    2353    1030                                                        2480    0.76    0.00  1.0000
 -15   2   0    2314     880                                                        2440    0.76    0.00  1.0000
 -15   2   0    2987    1110                                                        3130    0.76    0.00  1.0000
  14  -2   0     846     660                                                         690    1.66    0.00  1.0000
  14  -2   0    1175     440                                                         990    1.66    0.00  1.0000
 -14   2   0     623     470                                                         490    1.66    0.00  1.0000
 -14   2   0     679     650                                                         540    1.66    0.00  1.0000
  13  -2   0    4908    1290                                                        5199    1.20    0.00  1.0000
  13  -2   0    4181    1470                                                        4450    1.20    0.00  1.0000
 -13   2   0    4414    1340                                                        4690    1.20    0.00  1.0000
 -13   2   0    4733    1490                                                        5019    1.20    0.00  1.0000
  12  -2   0    2777     890                                                        3050    1.49    0.00  1.0000
  11  -2   0    1281     470                                                        1180    0.85    0.00  1.0000
  11  -2   0    1416     610                                                        1310    0.85    0.00  1.0000
 -11   2   0    1686     510                                                        1570    0.85    0.00  1.0000
 -11   2   0     768     500                                                         690    0.85    0.00  1.0000
  10  -2   0       5     210                                                        -130   -1.31    0.00  1.0000
  10  -2   0     210     250                                                         150   -1.31    0.00  1.0000
 -10   2   0       5     270                                                         -10   -1.31    0.00  1.0000
 -10   2   0     150     260                                                         100   -1.31    0.00  1.0000
   9  -2   0     111     300                                                          20   -3.58    0.00  1.0000
   9  -2   0      37     160                                                         -40   -3.58    0.00  1.0000
  -9   2   0     304     180                                                         130   -3.58    0.00  1.0000
  -9   2   0      85     300                                                          10   -3.58    0.00  1.0000
   8  -2   0    1607     530                                                        1060   -4.44    0.00  1.0000
   8  -2   0    2801     550                                                        2060   -4.44    0.00  1.0000
  -8   2   0    2614     620                                                        1900   -4.44    0.00  1.0000
  -8   2   0    2871     550                                                        2120   -4.44    0.00  1.0000
   7  -2   0    1029     320                                                         420   -6.84    0.00  1.0000
  -7   2   0    2029     340                                                        1120   -6.84    0.00  1.0000
   6  -2   0    3713    1380                                                        6499  -11.66    0.00  1.0000
  -6   2   0    3728    1390                                                        6519  -11.66    0.00  1.0000
  -6   2   0    1816    1430                                                        3880  -11.66    0.00  1.0000
   5  -2   0     301     240                                                         650   -4.86    0.00  1.0000
   5  -2   0     434     300                                                         840   -4.86    0.00  1.0000
  -5   2   0     328     240                                                         690   -4.86    0.00  1.0000
  -5   2   0     308     270                                                         660   -4.86    0.00  1.0000
   4  -2   0    1259     310                                                        1170    0.75    0.00  1.0000
   4  -2   0     748     320                                                         680    0.75    0.00  1.0000
  -4   2   0    1166     310                                                        1080    0.75    0.00  1.0000
  -4   2   0    1972     400                                                        1860    0.75    0.00  1.0000
   3  -2   0   41435    9099                                                       44246    4.00    0.00  1.0000
   3  -2   0   37036    9079                                                       39696    4.00    0.00  1.0000
  -3   2   0   34507    9079                                                       37076    4.00    0.00  1.0000
  -2   2   0   28292    3910                                                       17258  -21.68    0.00  1.0000
   1  -2   0     256     170                                                         770   25.15    0.00  1.0000
   1  -2   0     478     200                                                         460   25.15    0.00  1.0000
  -1   2   0     307     210                                                         680   25.15    0.00  1.0000
  -1   2   0     407     170                                                         540   25.15    0.00  1.0000
   0  -2   0   54818   25597                                                      113559   60.56    0.00  1.0000
  -1  -2   0   40553   18568                                                       74813   42.46    0.00  1.0000
  -1  -2   0   51229   18538                                                       89091   42.46    0.00  1.0000
  -2  -2   0  126614   21728                                                      108299   15.74    0.00  1.0000
   2   2   0  115729   21758                                                       98250   15.74    0.00  1.0000
   2   2   0   98852   21718                                                       82752   15.74    0.00  1.0000
  -3  -2   0   69582   17958                                                       75832    6.82    0.00  1.0000
  -3  -2   0   77465   17928                                                       84052    6.82    0.00  1.0000
   3   2   0   66165   17918                                                       72263    6.82    0.00  1.0000
   3   2   0   79577   17978                                                       86251    6.82    0.00  1.0000
  -4  -2   0   10180    2330                                                       10779    1.72    0.00  1.0000
   4   2   0    9015    2320                                                        9579    1.72    0.00  1.0000
  -5  -2   0   19220    4580                                                       18138   -2.33    0.00  1.0000
  -5  -2   0   23157    4550                                                       21968   -2.33    0.00  1.0000
   5   2   0   20229    4600                                                       19118   -2.33    0.00  1.0000
   6   2   0  119835   26447                                                      117148   -2.30    0.00  1.0000
  -7  -2   0   10452    2470                                                       10729   -0.79    0.00  1.0000
   7   2   0   10067    2530                                                       10339   -0.79    0.00  1.0000
  -8  -2   0    2628     860                                                        2830   -1.19    0.00  1.0000
  -8  -2   0    3120     760                                                        3340   -1.19    0.00  1.0000
   8   2   0    2157     700                                                        2340   -1.19    0.00  1.0000
   8   2   0    1516     800                                                        1670   -1.19    0.00  1.0000
  -9  -2   0    1938     720                                                        1780   -1.08    0.00  1.0000
  -9  -2   0    1917     610                                                        1760   -1.08    0.00  1.0000
   9   2   0    1834     560                                                        1680   -1.08    0.00  1.0000
   9   2   0    2593     810                                                        2410   -1.08    0.00  1.0000
 -10  -2   0    1239     670                                                        1410   -1.38    0.00  1.0000
 -10  -2   0     527     440                                                         640   -1.38    0.00  1.0000
  10   2   0    1155     460                                                        1320   -1.38    0.00  1.0000
  10   2   0    1502     690                                                        1690   -1.38    0.00  1.0000
 -11  -2   0    8834    2430                                                        9149   -0.98    0.00  1.0000
 -11  -2   0    9886    2370                                                       10219   -0.98    0.00  1.0000
  11   2   0    9493    2340                                                        9819   -0.98    0.00  1.0000
  11   2   0    9562    2510                                                        9889   -0.98    0.00  1.0000
 -12  -2   0    2159     800                                                        2010   -0.96    0.00  1.0000
  12   2   0    4466    1220                                                        4250   -0.96    0.00  1.0000
 -13  -2   0   11875    3190                                                       12279    1.08    0.00  1.0000
  13   2   0   12652    3040                                                       13069    1.08    0.00  1.0000
 -14  -2   0     584     550                                                         550    0.44    0.00  1.0000
 -14  -2   0     367     730                                                         340    0.44    0.00  1.0000
  14   2   0     273     760                                                         250    0.44    0.00  1.0000
  14   2   0     221     470                                                         200    0.44    0.00  1.0000
 -15  -2   0    1083     720                                                        1130   -0.42    0.00  1.0000
 -15  -2   0    1230     970                                                        1280   -0.42    0.00  1.0000
  15   2   0    1024     920                                                        1070   -0.42    0.00  1.0000
  15   2   0    1465     690                                                        1520   -0.42    0.00  1.0000
 -16  -2   0     411     910                                                         430    0.28    0.00  1.0000
 -16  -2   0       0     590                                                        -120    0.28    0.00  1.0000
  16   2   0       7     560                                                          10    0.28    0.00  1.0000
  16   2   0       0     790                                                        -300    0.28    0.00  1.0000
  17  -3   0     604     500                                                         680    0.88    0.00  1.0000
  17  -3   0     927     740                                                        1020    0.88    0.00  1.0000
 -17   3   0     205     810                                                         250    0.88    0.00  1.0000
 -17   3   0     305     600                                                         360    0.88    0.00  1.0000
  16  -3   0       2     460                                                         -20    0.86    0.00  1.0000
  16  -3   0      48     580                                                          30    0.86    0.00  1.0000
 -16   3   0     863     770                                                         780    0.86    0.00  1.0000
 -16   3   0     298     520                                                         250    0.86    0.00  1.0000
  15  -3   0    1498     710                                                        1680    1.34    0.00  1.0000
  15  -3   0    2354     950                                                        2580    1.34    0.00  1.0000
 -15   3   0    1235     850                                                        1400    1.34    0.00  1.0000
 -15   3   0    1668     730                                                        1860    1.34    0.00  1.0000
  14  -3   0     977     540                                                         830    1.44    0.00  1.0000
  14  -3   0     637     440                                                         520    1.44    0.00  1.0000
 -14   3   0     391     440                                                         300    1.44    0.00  1.0000
 -14   3   0     649     570                                                         530    1.44    0.00  1.0000
  13  -3   0    2607     900                                                        2280    1.95    0.00  1.0000
  13  -3   0    2189     760                                                        1890    1.95    0.00  1.0000
 -13   3   0    3034     810                                                        2680    1.95    0.00  1.0000
 -13   3   0    3945    1010                                                        3540    1.95    0.00  1.0000
  12  -3   0    1357     500                                                        1560    1.57    0.00  1.0000
  12  -3   0     903     630                                                        1070    1.57    0.00  1.0000
 -12   3   0     766     470                                                         920    1.57    0.00  1.0000
 -12   3   0     379     520                                                         490    1.57    0.00  1.0000
  11  -3   0     243     370                                                         160    1.76    0.00  1.0000
  11  -3   0       9     200                                                         -50    1.76    0.00  1.0000
 -11   3   0       9     350                                                        -140    1.76    0.00  1.0000
 -11   3   0       9     240                                                        -120    1.76    0.00  1.0000
  10  -3   0    1527     600                                                        1490   -0.28    0.00  1.0000
  10  -3   0    3022     590                                                        2970   -0.28    0.00  1.0000
 -10   3   0    1608     480                                                        1570   -0.28    0.00  1.0000
 -10   3   0     245     450                                                         230   -0.28    0.00  1.0000
   9  -3   0    5944    1550                                                        6509   -2.11    0.00  1.0000
   8  -3   0      19     200                                                         120   -3.86    0.00  1.0000
   8  -3   0     613     400                                                         980   -3.86    0.00  1.0000
  -8   3   0     264     320                                                         520   -3.86    0.00  1.0000
  -8   3   0     286     250                                                         550   -3.86    0.00  1.0000
   7  -3   0    7340    1080                                                        5179   -8.08    0.00  1.0000
  -7   3   0    5075    1130                                                        3310   -8.08    0.00  1.0000
   6  -3   0     394     270                                                         990  -10.22    0.00  1.0000
   6  -3   0     160     290                                                         490  -10.22    0.00  1.0000
  -6   3   0     178     310                                                         540  -10.22    0.00  1.0000
  -6   3   0     260     270                                                         730  -10.22    0.00  1.0000
   5  -3   0     596     570                                                        1670   -9.69    0.00  1.0000
   5  -3   0     927     520                                                        2200   -9.69    0.00  1.0000
  -5   3   0    1364     540                                                        2850   -9.69    0.00  1.0000
  -5   3   0     341     570                                                        1220   -9.69    0.00  1.0000
   4  -3   0    1437     270                                                         910    4.56    0.00  1.0000
   4  -3   0    1157     310                                                         690    4.56    0.00  1.0000
  -4   3   0    1387     270                                                         870    4.56    0.00  1.0000
  -4   3   0    1537     290                                                         990    4.56    0.00  1.0000
   3  -3   0      70     100                                                         100   -4.52    0.00  1.0000
   3  -3   0      59      80                                                         -70   -4.52    0.00  1.0000
  -3   3   0      59     110                                                           0   -4.52    0.00  1.0000
   2  -3   0      89     280                                                         870  -12.24    0.00  1.0000
   2  -3   0     566     410                                                        1950  -12.24    0.00  1.0000
  -2   3   0     289     320                                                        1390  -12.24    0.00  1.0000
  -2   3   0      49     300                                                         720  -12.24    0.00  1.0000
   1  -3   0   46511    9539                                                       47495   -1.34    0.00  1.0000
  -1   3   0   36949    9489                                                       37826   -1.34    0.00  1.0000
   0   3   0   61850    5769                                                       25577   52.27    0.00  1.0000
   1   3   0  120293   38126                                                      169113   37.91    0.00  1.0000
   2   3   0  261884   54775                                                      233947   16.52    0.00  1.0000
   2   3   0  281456   54825                                                      252465   16.52    0.00  1.0000
  -3  -3   0   30589    7349                                                       33677    5.07    0.00  1.0000
   3   3   0   27210    7339                                                       30127    5.07    0.00  1.0000
   3   3   0   31066    7409                                                       34177    5.07    0.00  1.0000
  -4  -3   0   10794    2350                                                        9239    4.58    0.00  1.0000
   4   3   0   12583    2400                                                       10899    4.58    0.00  1.0000
   4   3   0   11765    2300                                                       10139    4.58    0.00  1.0000
  -5  -3   0    9461    2480                                                       10199   -2.19    0.00  1.0000
  -5  -3   0   10888    2440                                                       11679   -2.19    0.00  1.0000
   5   3   0   10271    2420                                                       11039   -2.19    0.00  1.0000
   5   3   0    7529    2490                                                        8189   -2.19    0.00  1.0000
  -6  -3   0    3522     740                                                        3050   -2.42    0.00  1.0000
   6   3   0    2896     880                                                        2470   -2.42    0.00  1.0000
  -7  -3   0    4916    1270                                                        4880   -0.15    0.00  1.0000
  -7  -3   0    4615    1100                                                        4580   -0.15    0.00  1.0000
   7   3   0    5397    1300                                                        5359   -0.15    0.00  1.0000
   7   3   0    3942    1070                                                        3910   -0.15    0.00  1.0000
  -8  -3   0   12586    3550                                                       12989    1.05    0.00  1.0000
  -8  -3   0   14930    3510                                                       15368    1.05    0.00  1.0000
   8   3   0   16024    3500                                                       16478    1.05    0.00  1.0000
  -9  -3   0   40732   10099                                                       40736   -0.01    0.00  1.0000
  -9  -3   0   46511   10039                                                       46515   -0.01    0.00  1.0000
   9   3   0   44332   10009                                                       44336   -0.01    0.00  1.0000
 -10  -3   0       1     420                                                        -160    0.49    0.00  1.0000
 -10  -3   0      22     310                                                          30    0.49    0.00  1.0000
  10   3   0      13     460                                                          20    0.49    0.00  1.0000
  10   3   0     215     290                                                         240    0.49    0.00  1.0000
 -11  -3   0     593     590                                                         500   -1.17    0.00  1.0000
  11   3   0     691     420                                                         590   -1.17    0.00  1.0000
 -12  -3   0   12538    2960                                                       12679   -0.37    0.00  1.0000
 -12  -3   0   10132    2840                                                       10259   -0.37    0.00  1.0000
  12   3   0   12807    2830                                                       12949   -0.37    0.00  1.0000
 -13  -3   0    1875     940                                                        2000    0.84    0.00  1.0000
 -13  -3   0    3012    1210                                                        3170    0.84    0.00  1.0000
  13   3   0    4331    1010                                                        4520    0.84    0.00  1.0000
  13   3   0    2554    1190                                                        2700    0.84    0.00  1.0000
 -14  -3   0       1     670                                                        -130    0.55    0.00  1.0000
 -14  -3   0       1     470                                                         -20    0.55    0.00  1.0000
  14   3   0       1     360                                                         -60    0.55    0.00  1.0000
  14   3   0     268     800                                                         250    0.55    0.00  1.0000
 -15  -3   0       7     820                                                          10   -0.35    0.00  1.0000
  15   3   0     174     510                                                         190   -0.35    0.00  1.0000
  15   3   0     640    1620                                                         670   -0.35    0.00  1.0000
 -16  -3   0     288     650                                                         280   -0.14    0.00  1.0000
 -16  -3   0      53     940                                                          50   -0.14    0.00  1.0000
  16   3   0     501     990                                                         490   -0.14    0.00  1.0000
  16   3   0       0     590                                                        -100   -0.14    0.00  1.0000
  17  -4   0    1390     820                                                        1460    0.55    0.00  1.0000
  17  -4   0     797     620                                                         850    0.55    0.00  1.0000
 -17   4   0     575     640                                                         620    0.55    0.00  1.0000
 -17   4   0     835     850                                                         890    0.55    0.00  1.0000
  16  -4   0     416     490                                                         360    0.85    0.00  1.0000
  16  -4   0     587     530                                                         520    0.85    0.00  1.0000
 -16   4   0       2     460                                                        -240    0.85    0.00  1.0000
 -16   4   0     651     710                                                         580    0.85    0.00  1.0000
  15  -4   0    1055     660                                                         950    0.98    0.00  1.0000
  15  -4   0       3     400                                                         -20    0.98    0.00  1.0000
 -15   4   0     100     420                                                          70    0.98    0.00  1.0000
 -15   4   0     182     610                                                         140    0.98    0.00  1.0000
  14  -4   0     603     690                                                         790    2.10    0.00  1.0000
  14  -4   0     912     570                                                        1140    2.10    0.00  1.0000
 -14   4   0    2064     860                                                        2400    2.10    0.00  1.0000
 -14   4   0     975     550                                                        1210    2.10    0.00  1.0000
  13  -4   0    1575     910                                                        1790    1.54    0.00  1.0000
  13  -4   0    2226     830                                                        2480    1.54    0.00  1.0000
 -13   4   0    3560     930                                                        3880    1.54    0.00  1.0000
 -13   4   0    2872    1030                                                        3160    1.54    0.00  1.0000
  12  -4   0   24813    5199                                                       26147    2.46    0.00  1.0000
  12  -4   0   22234    5099                                                       23498    2.46    0.00  1.0000
 -12   4   0   16332    5149                                                       17418    2.46    0.00  1.0000
 -12   4   0   20571    5099                                                       21788    2.46    0.00  1.0000
  11  -4   0     628     360                                                         450    2.33    0.00  1.0000
  11  -4   0     448     320                                                         300    2.33    0.00  1.0000
 -11   4   0     792     340                                                         590    2.33    0.00  1.0000
 -11   4   0     150     390                                                          70    2.33    0.00  1.0000
  10  -4   0    6438    1230                                                        6329   -0.40    0.00  1.0000
  10  -4   0    3187     980                                                        3110   -0.40    0.00  1.0000
 -10   4   0    3824    1110                                                        3740   -0.40    0.00  1.0000
   9  -4   0    8566    2120                                                        8489   -0.25    0.00  1.0000
   9  -4   0    8777    2060                                                        8699   -0.25    0.00  1.0000
  -9   4   0    9209    2070                                                        9129   -0.25    0.00  1.0000
   8  -4   0    4866    1140                                                        4490   -1.62    0.00  1.0000
   8  -4   0    4595    1040                                                        4230   -1.62    0.00  1.0000
  -8   4   0    4824    1170                                                        4450   -1.62    0.00  1.0000
  -8   4   0    4438    1050                                                        4080   -1.62    0.00  1.0000
   7  -4   0      40     220                                                         340   -7.22    0.00  1.0000
   7  -4   0       6     140                                                         100   -7.22    0.00  1.0000
  -7   4   0      16     180                                                          70   -7.22    0.00  1.0000
  -7   4   0      47     170                                                          30   -7.22    0.00  1.0000
   6  -4   0    8138    3170                                                       12189  -11.89    0.00  1.0000
  -6   4   0   11180    3190                                                       15858  -11.89    0.00  1.0000
   5  -4   0     585     190                                                          80   -9.73    0.00  1.0000
   5  -4   0     720     130                                                         140   -9.73    0.00  1.0000
  -5   4   0     699     170                                                         130   -9.73    0.00  1.0000
  -5   4   0     915     160                                                         240   -9.73    0.00  1.0000
   4  -4   0   11615    3150                                                       13399    4.70    0.00  1.0000
  -4   4   0   12351    3160                                                       14189    4.70    0.00  1.0000
   3  -4   0     991     250                                                         750   -2.46    0.00  1.0000
   3  -4   0    1173     320                                                         910   -2.46    0.00  1.0000
  -3   4   0    1264     280                                                         990   -2.46    0.00  1.0000
  -3   4   0    1002     300                                                         760   -2.46    0.00  1.0000
   2  -4   0  180506   32967                                                      150175  -21.98    0.00  1.0000
  -2   4   0  150358   32907                                                      122798  -21.98    0.00  1.0000
  -2   4   0  198399   32957                                                      166533  -21.98    0.00  1.0000
   1  -4   0   40636    9509                                                       40966    0.48    0.00  1.0000
  -1   4   0   45954    9469                                                       46305    0.48    0.00  1.0000
  -1   4   0   37060    9519                                                       37376    0.48    0.00  1.0000
   0  -4   0    1401     140                                                         110   28.17    0.00  1.0000
   0  -4   0     566     120                                                         590   28.17    0.00  1.0000
   0   4   0    2291     120                                                         -30   28.17    0.00  1.0000
   0   4   0     874     120                                                         340   28.17    0.00  1.0000
  -1  -4   0   19813    1740                                                        7649   31.39    0.00  1.0000
  -2  -4   0    8672    3630                                                       14199   15.33    0.00  1.0000
  -2  -4   0    9947    3570                                                       15818   15.33    0.00  1.0000
   2   4   0   11039    3640                                                       17188   15.33    0.00  1.0000
  -3  -4   0    3218    1170                                                        4710    7.14    0.00  1.0000
  -3  -4   0    3549    1080                                                        5109    7.14    0.00  1.0000
   3   4   0    3069    1230                                                        4530    7.14    0.00  1.0000
   3   4   0    2653    1070                                                        4020    7.14    0.00  1.0000
  -4  -4   0    6939    1300                                                        6779    0.57    0.00  1.0000
  -4  -4   0    4945    1190                                                        4810    0.57    0.00  1.0000
   4   4   0    4772    1180                                                        4640    0.57    0.00  1.0000
   4   4   0    4894    1270                                                        4760    0.57    0.00  1.0000
  -5  -4   0    3376     740                                                        3260   -0.59    0.00  1.0000
   5   4   0    1764     540                                                        1680   -0.59    0.00  1.0000
  -6  -4   0    1692     500                                                        1460   -1.72    0.00  1.0000
   6   4   0    2280     700                                                        2010   -1.72    0.00  1.0000
  -7  -4   0    7101    1610                                                        7169   -0.24    0.00  1.0000
  -7  -4   0    6872    1700                                                        6939   -0.24    0.00  1.0000
   7   4   0    6037    1590                                                        6099   -0.24    0.00  1.0000
   7   4   0    7450    1910                                                        7519   -0.24    0.00  1.0000
  -8  -4   0     228     280                                                         310    1.49    0.00  1.0000
  -8  -4   0     306     420                                                         400    1.49    0.00  1.0000
   8   4   0     429     260                                                         540    1.49    0.00  1.0000
   8   4   0     262     510                                                         350    1.49    0.00  1.0000
  -9  -4   0    1185     710                                                        1360    1.45    0.00  1.0000
  -9  -4   0    1269     590                                                        1450    1.45    0.00  1.0000
   9   4   0    1560     810                                                        1760    1.45    0.00  1.0000
   9   4   0    2033     580                                                        2260    1.45    0.00  1.0000
 -10  -4   0      31     370                                                          80    2.00    0.00  1.0000
 -10  -4   0     108     490                                                         190    2.00    0.00  1.0000
  10   4   0      79     560                                                         150    2.00    0.00  1.0000
  10   4   0      25     290                                                          70    2.00    0.00  1.0000
 -11  -4   0    2829    1060                                                        2850    0.12    0.00  1.0000
  11   4   0    2710     830                                                        2730    0.12    0.00  1.0000
 -12  -4   0     477     460                                                         420   -0.80    0.00  1.0000
 -12  -4   0       2     570                                                        -160   -0.80    0.00  1.0000
  12   4   0     816     440                                                         740   -0.80    0.00  1.0000
  12   4   0     594     720                                                         530   -0.80    0.00  1.0000
 -13  -4   0    1983     970                                                        1810    1.17    0.00  1.0000
 -13  -4   0    2213     780                                                        2030    1.17    0.00  1.0000
  13   4   0    1900     690                                                        1730    1.17    0.00  1.0000
  13   4   0    1140     930                                                        1010    1.17    0.00  1.0000
 -14  -4   0    3096    1240                                                        3010    0.46    0.00  1.0000
 -14  -4   0    6948    1710                                                        6819    0.46    0.00  1.0000
  14   4   0    6372    1780                                                        6249    0.46    0.00  1.0000
  14   4   0    3876    1200                                                        3780    0.46    0.00  1.0000
 -15  -4   0     951    1000                                                         970   -0.19    0.00  1.0000
  15   4   0       0     560                                                        -380   -0.19    0.00  1.0000
 -16  -4   0      95    1030                                                         100   -0.15    0.00  1.0000
 -16  -4   0     637     730                                                         650   -0.15    0.00  1.0000
  16   4   0       0     670                                                        -240   -0.15    0.00  1.0000
  16   4   0    1172    1160                                                        1190   -0.15    0.00  1.0000
  17  -5   0       2     500                                                        -130    0.77    0.00  1.0000
  17  -5   0     184     590                                                         150    0.77    0.00  1.0000
 -17   5   0     655     580                                                         590    0.77    0.00  1.0000
 -17   5   0     249     750                                                         210    0.77    0.00  1.0000
  16  -5   0     244     490                                                         260    0.33    0.00  1.0000
  16  -5   0     497     560                                                         520    0.33    0.00  1.0000
 -16   5   0      52     440                                                          60    0.33    0.00  1.0000
 -16   5   0     419     630                                                         440    0.33    0.00  1.0000
  15  -5   0    1069     660                                                        1200    1.31    0.00  1.0000
  15  -5   0     317     450                                                         390    1.31    0.00  1.0000
 -15   5   0      50     530                                                          80    1.31    0.00  1.0000
 -15   5   0     372     400                                                         450    1.31    0.00  1.0000
  14  -5   0    2014    1010                                                        2270    1.63    0.00  1.0000
 -14   5   0    2467     940                                                        2750    1.63    0.00  1.0000
 -14   5   0    6263    1360                                                        6709    1.63    0.00  1.0000
  13  -5   0   20975    3980                                                       20228    1.53    0.00  1.0000
 -13   5   0   15173    3840                                                       14539    1.53    0.00  1.0000
  12  -5   0   14921    4130                                                       13869    2.58    0.00  1.0000
  12  -5   0   22267    4100                                                       20978    2.58    0.00  1.0000
  11  -5   0     373     370                                                         220    2.68    0.00  1.0000
  11  -5   0     550     330                                                         360    2.68    0.00  1.0000
 -11   5   0     500     350                                                         320    2.68    0.00  1.0000
 -11   5   0    1416     410                                                        1100    2.68    0.00  1.0000
  10  -5   0     105     330                                                         120    0.44    0.00  1.0000
  10  -5   0     219     240                                                         240    0.44    0.00  1.0000
 -10   5   0     210     220                                                         230    0.44    0.00  1.0000
 -10   5   0      87     260                                                         100    0.44    0.00  1.0000
   9  -5   0    4572    1440                                                        4590   -0.08    0.00  1.0000
   9  -5   0    6937    1360                                                        6959   -0.08    0.00  1.0000
  -9   5   0    4762    1460                                                        4780   -0.08    0.00  1.0000
  -9   5   0    5280    1360                                                        5299   -0.08    0.00  1.0000
   8  -5   0   23884    4720                                                       23778    0.20    0.00  1.0000
  -8   5   0   20436    4710                                                       20338    0.20    0.00  1.0000
  -8   5   0   17379    4740                                                       17288    0.20    0.00  1.0000
  -7   5   0   25936    5459                                                       23948   -3.71    0.00  1.0000
   6  -5   0    1733     220                                                         460  -11.88    0.00  1.0000
   6  -5   0    2618     340                                                         960  -11.88    0.00  1.0000
  -6   5   0    1635     240                                                         410  -11.88    0.00  1.0000
   5  -5   0   33650    8009                                                       39696   -9.31    0.00  1.0000
  -5   5   0   27142    8049                                                       32597   -9.31    0.00  1.0000
  -5   5   0   27535    8019                                                       33027   -9.31    0.00  1.0000
   4  -5   0    7802    1640                                                        7379    1.43    0.00  1.0000
  -4   5   0    8593    1650                                                        8149    1.43    0.00  1.0000
  -4   5   0    5875    1650                                                        5509    1.43    0.00  1.0000
   3  -5   0    4094     810                                                        3270    4.01    0.00  1.0000
   3  -5   0    3611     740                                                        2840    4.01    0.00  1.0000
  -3   5   0    3385     770                                                        2640    4.01    0.00  1.0000
  -3   5   0    4763     770                                                        3870    4.01    0.00  1.0000
   2  -5   0   17256    2140                                                        8649  -24.33    0.00  1.0000
  -2   5   0   20433    2230                                                       10959  -24.33    0.00  1.0000
  -1   5   0   22830    6139                                                       27147   -8.06    0.00  1.0000
   0  -5   0    3589    1660                                                        8079   17.70    0.00  1.0000
   0   5   0    2584    1650                                                        6529   17.70    0.00  1.0000
  -1  -5   0    5730    2880                                                       12699   21.87    0.00  1.0000
  -2  -5   0    5023     750                                                        2910    9.98    0.00  1.0000
  -2  -5   0    5982     930                                                        3650    9.98    0.00  1.0000
   2   5   0    6148     850                                                        3780    9.98    0.00  1.0000
  -3  -5   0     791     650                                                        1610    7.09    0.00  1.0000
   3   5   0    1899     780                                                        3090    7.09    0.00  1.0000
  -4  -5   0   25772    6629                                                       25787   -0.03    0.00  1.0000
   4   5   0   33680    6629                                                       33697   -0.03    0.00  1.0000
   4   5   0   27642    6719                                                       27657   -0.03    0.00  1.0000
  -6  -5   0   16255    3510                                                       14919   -3.15    0.00  1.0000
   6   5   0   14949    3620                                                       13669   -3.15    0.00  1.0000
   6   5   0   17661    3500                                                       16268   -3.15    0.00  1.0000
  -7  -5   0    6896    1760                                                        7059    0.58    0.00  1.0000
  -7  -5   0    7528    1870                                                        7699    0.58    0.00  1.0000
   7   5   0    8854    1970                                                        9039    0.58    0.00  1.0000
   7   5   0    6817    1740                                                        6979    0.58    0.00  1.0000
  -8  -5   0   19513    4980                                                       19068    0.94    0.00  1.0000
  -8  -5   0   20919    5059                                                       20458    0.94    0.00  1.0000
   8   5   0   25245    5159                                                       24738    0.94    0.00  1.0000
   8   5   0   23891    4960                                                       23398    0.94    0.00  1.0000
  -9  -5   0   18479    4220                                                       17208    2.80    0.00  1.0000
   9   5   0   17214    4350                                                       15988    2.80    0.00  1.0000
   9   5   0   21480    4190                                                       20108    2.80    0.00  1.0000
  10   5   0   28717    7669                                                       30397    2.88    0.00  1.0000
  10   5   0   39373    7939                                                       41336    2.88    0.00  1.0000
 -11  -5   0    1369     570                                                        1270    0.80    0.00  1.0000
  11   5   0     360     710                                                         310    0.80    0.00  1.0000
 -12  -5   0   13245    2970                                                       13129    0.30    0.00  1.0000
 -12  -5   0   11909    2790                                                       11799    0.30    0.00  1.0000
  12   5   0    8985    3040                                                        8889    0.30    0.00  1.0000
 -13  -5   0    8110    2580                                                        8209    0.32    0.00  1.0000
  13   5   0   10089    2790                                                       10199    0.32    0.00  1.0000
  13   5   0    9601    2320                                                        9709    0.32    0.00  1.0000
 -14  -5   0    7889    2510                                                        8179    0.95    0.00  1.0000
 -14  -5   0    7074    2240                                                        7349    0.95    0.00  1.0000
  14   5   0    9413    2660                                                        9729    0.95    0.00  1.0000
  14   5   0    9147    2180                                                        9459    0.95    0.00  1.0000
 -15  -5   0    5333    1740                                                        5369   -0.15    0.00  1.0000
  15   5   0    8194    2230                                                        8239   -0.15    0.00  1.0000
  17  -6   0    1712     810                                                        1750    0.27    0.00  1.0000
  17  -6   0    2415     940                                                        2460    0.27    0.00  1.0000
 -17   6   0    2782     870                                                        2830    0.27    0.00  1.0000
 -17   6   0    1208     870                                                        1240    0.27    0.00  1.0000
  16  -6   0     784     530                                                         760    0.26    0.00  1.0000
  16  -6   0     804     640                                                         780    0.26    0.00  1.0000
 -16   6   0       0     580                                                        -350    0.26    0.00  1.0000
 -16   6   0     845     530                                                         820    0.26    0.00  1.0000
  15  -6   0     359     440                                                         300    1.02    0.00  1.0000
  15  -6   0       3     420                                                        -110    1.02    0.00  1.0000
 -15   6   0     293     410                                                         240    1.02    0.00  1.0000
 -15   6   0      63     570                                                          40    1.02    0.00  1.0000
  14  -6   0    2956     730                                                        2710    1.36    0.00  1.0000
  14  -6   0    1970     800                                                        1770    1.36    0.00  1.0000
 -14   6   0    2538     690                                                        2310    1.36    0.00  1.0000
 -14   6   0    1227     700                                                        1070    1.36    0.00  1.0000
  13  -6   0    7049    1900                                                        7399    1.21    0.00  1.0000
  12  -6   0    2171     730                                                        2610    2.68    0.00  1.0000
  12  -6   0    2326     900                                                        2780    2.68    0.00  1.0000
 -12   6   0    1456     810                                                        1820    2.68    0.00  1.0000
  11  -6   0      17     330                                                        -220    2.40    0.00  1.0000
  11  -6   0     366     240                                                         230    2.40    0.00  1.0000
 -11   6   0     277     270                                                         160    2.40    0.00  1.0000
 -11   6   0     682     400                                                         490    2.40    0.00  1.0000
  10  -6   0     869     380                                                         830    0.40    0.00  1.0000
  10  -6   0     479     400                                                         450    0.40    0.00  1.0000
 -10   6   0    1145     400                                                        1100    0.40    0.00  1.0000
 -10   6   0    1715     550                                                        1660    0.40    0.00  1.0000
   9  -6   0   51592   11189                                                       52345    0.97    0.00  1.0000
  -9   6   0   44902   11189                                                       45605    0.97    0.00  1.0000
  -9   6   0   49497   11239                                                       50235    0.97    0.00  1.0000
   8  -6   0   10129    2540                                                       10859    2.10    0.00  1.0000
   8  -6   0   10390    2580                                                       11129    2.10    0.00  1.0000
  -8   6   0   10206    2590                                                       10939    2.10    0.00  1.0000
   7  -6   0    3743     950                                                        3250   -2.46    0.00  1.0000
  -7   6   0    4790    1080                                                        4230   -2.46    0.00  1.0000
   6  -6   0   24355    6489                                                       28937   -8.28    0.00  1.0000
  -6   6   0   23402    6539                                                       27897   -8.28    0.00  1.0000
  -5   6   0   16926    3350                                                       13069   -9.29    0.00  1.0000
  -5   6   0   19901    3340                                                       15698   -9.29    0.00  1.0000
  -4   6   0  104834   24698                                                      109229    3.96    0.00  1.0000
   3  -6   0   25368    4930                                                       25077   -0.54    0.00  1.0000
   3  -6   0   17912    4810                                                       17668   -0.54    0.00  1.0000
  -3   6   0   20318    4830                                                       20058   -0.54    0.00  1.0000
  -3   6   0   26132    4890                                                       25837   -0.54    0.00  1.0000
   2  -6   0  227600   55284                                                      251335  -14.28    0.00  1.0000
  -2   6   0  215229   55284                                                      238326  -14.28    0.00  1.0000
   1  -6   0  134576   33237                                                      154445  -15.39    0.00  1.0000
  -1   6   0  121596   33177                                                      140516  -15.39    0.00  1.0000
   0  -6   0   82487   18258                                                       91201    8.71    0.00  1.0000
   0   6   0   63180   18248                                                       70833    8.71    0.00  1.0000
  -1  -6   0  240240   67013                                                      259034   11.07    0.00  1.0000
   1   6   0  314339   67013                                                      335786   11.07    0.00  1.0000
  -2  -6   0   24509    4330                                                       19098   10.83    0.00  1.0000
  -3  -6   0   22776    5549                                                       23638    1.67    0.00  1.0000
   3   6   0   24916    5649                                                       25817    1.67    0.00  1.0000
   4   6   0   17308    4000                                                       17508    0.45    0.00  1.0000
  -5  -6   0    6314    1850                                                        7019   -2.54    0.00  1.0000
   5   6   0    9738    2050                                                       10609   -2.54    0.00  1.0000
  -6  -6   0   46248   11479                                                       47585   -1.82    0.00  1.0000
   6   6   0   52096   11469                                                       53515   -1.82    0.00  1.0000
  -7  -6   0     238     380                                                         320   -1.46    0.00  1.0000
  -7  -6   0     387     330                                                         490   -1.46    0.00  1.0000
   7   6   0     440     550                                                         550   -1.46    0.00  1.0000
   7   6   0     120     240                                                         180   -1.46    0.00  1.0000
  -8  -6   0   14448    4280                                                       14829    0.93    0.00  1.0000
  -8  -6   0   16214    4370                                                       16618    0.93    0.00  1.0000
   8   6   0   22196    4290                                                       22668    0.93    0.00  1.0000
   8   6   0   21335    4520                                                       21798    0.93    0.00  1.0000
  -9  -6   0    1446     690                                                        1770    2.38    0.00  1.0000
  -9  -6   0    2139     910                                                        2530    2.38    0.00  1.0000
   9   6   0    2870    1110                                                        3320    2.38    0.00  1.0000
   9   6   0    1727     660                                                        2080    2.38    0.00  1.0000
 -10  -6   0   45566    9659                                                       42446    4.38    0.00  1.0000
 -10  -6   0   37731    9679                                                       34897    4.38    0.00  1.0000
  10   6   0   47544    9589                                                       44356    4.38    0.00  1.0000
  10   6   0   50947    9839                                                       47645    4.38    0.00  1.0000
 -11  -6   0    4274    1150                                                        4630    1.57    0.00  1.0000
 -11  -6   0    2535    1240                                                        2810    1.57    0.00  1.0000
  11   6   0    3096    1050                                                        3400    1.57    0.00  1.0000
  11   6   0    3871    1490                                                        4210    1.57    0.00  1.0000
 -12  -6   0    1125     840                                                        1120   -0.04    0.00  1.0000
 -12  -6   0     413     550                                                         410   -0.04    0.00  1.0000
  12   6   0     323     780                                                         320   -0.04    0.00  1.0000
  12   6   0    1015     520                                                        1010   -0.04    0.00  1.0000
 -13  -6   0    2981     990                                                        2810    0.94    0.00  1.0000
 -13  -6   0    1782    1210                                                        1650    0.94    0.00  1.0000
  13   6   0    3690     930                                                        3500    0.94    0.00  1.0000
  13   6   0    2248    1270                                                        2100    0.94    0.00  1.0000
 -14  -6   0   11364    3010                                                       11279    0.23    0.00  1.0000
 -14  -6   0    8924    2650                                                        8849    0.23    0.00  1.0000
  14   6   0   15968    3140                                                       15868    0.23    0.00  1.0000
  14   6   0   10761    2630                                                       10679    0.23    0.00  1.0000
 -15  -6   0       1     930                                                         -40    0.43    0.00  1.0000
 -15  -6   0       1     590                                                        -120    0.43    0.00  1.0000
  15   6   0     126     620                                                         110    0.43    0.00  1.0000
  15   6   0       1     870                                                        -290    0.43    0.00  1.0000
  17  -7   0     792     550                                                         800   -0.09    0.00  1.0000
  17  -7   0     235     600                                                         240   -0.09    0.00  1.0000
  16  -7   0     706     610                                                         690    0.18    0.00  1.0000
  16  -7   0     696     540                                                         680    0.18    0.00  1.0000
 -16   7   0     585     720                                                         570    0.18    0.00  1.0000
  15  -7   0    2346     820                                                        2520    1.04    0.00  1.0000
  15  -7   0    1138     570                                                        1260    1.04    0.00  1.0000
 -15   7   0     305     520                                                         370    1.04    0.00  1.0000
 -15   7   0    1205     600                                                        1330    1.04    0.00  1.0000
  14  -7   0   10843    2430                                                       11039    0.55    0.00  1.0000
  14  -7   0    9763    2470                                                        9949    0.55    0.00  1.0000
 -14   7   0    8545    2510                                                        8719    0.55    0.00  1.0000
  13  -7   0       1     320                                                        -100    0.61    0.00  1.0000
 -13   7   0     270     350                                                         240    0.61    0.00  1.0000
  12  -7   0      78     420                                                         130    2.39    0.00  1.0000
  12  -7   0     123     270                                                         190    2.39    0.00  1.0000
 -12   7   0     163     390                                                         240    2.39    0.00  1.0000
 -12   7   0      30     250                                                          60    2.39    0.00  1.0000
  11  -7   0     784     540                                                        1100    3.06    0.00  1.0000
  11  -7   0     453     370                                                         700    3.06    0.00  1.0000
 -11   7   0     342     430                                                         560    3.06    0.00  1.0000
  10  -7   0    6902    1350                                                        6709   -0.69    0.00  1.0000
  10  -7   0    4770    1130                                                        4610   -0.69    0.00  1.0000
 -10   7   0    3364    1180                                                        3230   -0.69    0.00  1.0000
   9  -7   0     115     240                                                         140    0.86    0.00  1.0000
   9  -7   0       2     280                                                        -210    0.86    0.00  1.0000
  -9   7   0       2     200                                                         -30    0.86    0.00  1.0000
   8  -7   0   74520   15828                                                       71163    3.66    0.00  1.0000
  -8   7   0   66022   15828                                                       62864    3.66    0.00  1.0000
  -8   7   0   80084   15908                                                       76602    3.66    0.00  1.0000
   7  -7   0      83     230                                                          60    0.80    0.00  1.0000
  -7   7   0     129     230                                                         100    0.80    0.00  1.0000
   6  -7   0    5126     890                                                        3640   -6.64    0.00  1.0000
   5  -7   0   41268   10729                                                       47035   -8.08    0.00  1.0000
  -5   7   0   41980   10759                                                       47795   -8.08    0.00  1.0000
   4  -7   0      25     170                                                          30    6.14    0.00  1.0000
   4  -7   0      67     300                                                         340    6.14    0.00  1.0000
  -4   7   0      13     240                                                         190    6.14    0.00  1.0000
  -4   7   0      18     220                                                         210    6.14    0.00  1.0000
   3  -7   0   13697    3380                                                       14519    2.04    0.00  1.0000
   3  -7   0   12707    3250                                                       13499    2.04    0.00  1.0000
  -3   7   0   15952    3350                                                       16838    2.04    0.00  1.0000
  -3   7   0   12678    3260                                                       13469    2.04    0.00  1.0000
   2  -7   0   25330    4060                                                       18228  -14.25    0.00  1.0000
  -2   7   0   23912    3970                                                       17028  -14.25    0.00  1.0000
   1  -7   0     106     200                                                          70  -10.96    0.00  1.0000
   1  -7   0       7     200                                                         270  -10.96    0.00  1.0000
  -1   7   0      68     120                                                         110  -10.96    0.00  1.0000
  -1   7   0     347     230                                                         -40  -10.96    0.00  1.0000
  -1  -7   0     950     350                                                        1560    5.11    0.00  1.0000
   1   7   0     405     410                                                         830    5.11    0.00  1.0000
  -2  -7   0   34161    6429                                                       30007    6.83    0.00  1.0000
   2   7   0   29873    6489                                                       25997    6.83    0.00  1.0000
  -3  -7   0    1285     430                                                        1490    1.63    0.00  1.0000
  -3  -7   0     411     550                                                         530    1.63    0.00  1.0000
   3   7   0    1368     600                                                        1580    1.63    0.00  1.0000
   3   7   0    2658     540                                                        2950    1.63    0.00  1.0000
  -4  -7   0    6244    1790                                                        6769   -1.92    0.00  1.0000
  -4  -7   0    7042    1640                                                        7599   -1.92    0.00  1.0000
   4   7   0    5065    1790                                                        5539   -1.92    0.00  1.0000
  -5  -7   0     193     370                                                          90   -2.62    0.00  1.0000
  -5  -7   0     460     220                                                         290   -2.62    0.00  1.0000
   5   7   0     250     420                                                         130   -2.62    0.00  1.0000
   5   7   0     383     200                                                         230   -2.62    0.00  1.0000
  -6  -7   0   19640    4420                                                       18178   -3.13    0.00  1.0000
   6   7   0   21862    4420                                                       20318   -3.13    0.00  1.0000
  -7  -7   0    3745    1200                                                        4120   -1.76    0.00  1.0000
  -7  -7   0    4604    1380                                                        5019   -1.76    0.00  1.0000
   7   7   0    3888    1160                                                        4270   -1.76    0.00  1.0000
   7   7   0    6045    1540                                                        6519   -1.76    0.00  1.0000
  -8  -7   0   13917    3360                                                       13949   -0.08    0.00  1.0000
  -8  -7   0   15104    3480                                                       15138   -0.08    0.00  1.0000
   8   7   0   11410    3500                                                       11439   -0.08    0.00  1.0000
   8   7   0   15714    3340                                                       15748   -0.08    0.00  1.0000
  -9  -7   0    1700     680                                                        1400    2.25    0.00  1.0000
  -9  -7   0    2961     930                                                        2560    2.25    0.00  1.0000
   9   7   0    2389     650                                                        2030    2.25    0.00  1.0000
   9   7   0    3454    1070                                                        3020    2.25    0.00  1.0000
 -10  -7   0     114     520                                                         290    3.75    0.00  1.0000
  10   7   0     404     430                                                         700    3.75    0.00  1.0000
 -11  -7   0   13474    4600                                                       14619    2.85    0.00  1.0000
 -11  -7   0   16716    4520                                                       17988    2.85    0.00  1.0000
  11   7   0   19418    4480                                                       20788    2.85    0.00  1.0000
  11   7   0   25870    4880                                                       27447    2.85    0.00  1.0000
 -12  -7   0    2981    1130                                                        2920    0.33    0.00  1.0000
 -12  -7   0    2101     960                                                        2050    0.33    0.00  1.0000
  12   7   0    3042    1330                                                        2980    0.33    0.00  1.0000
  12   7   0    4092     980                                                        4020    0.33    0.00  1.0000
 -13  -7   0       0     780                                                           0    0.12    0.00  1.0000
 -13  -7   0       0     510                                                        -290    0.12    0.00  1.0000
  13   7   0       0     820                                                        -170    0.12    0.00  1.0000
  13   7   0     422     540                                                         430    0.12    0.00  1.0000
 -14  -7   0    2250    1290                                                        2370    0.74    0.00  1.0000
  14   7   0    2269     890                                                        2390    0.74    0.00  1.0000
 -15  -7   0       0     560                                                        -210   -0.13    0.00  1.0000
 -15  -7   0    1105    1130                                                        1090   -0.13    0.00  1.0000
  15   7   0    1095    1050                                                        1080   -0.13    0.00  1.0000
  15   7   0     540     690                                                         530   -0.13    0.00  1.0000
  17  -8   0    1078     710                                                        1060   -0.16    0.00  1.0000
  17  -8   0     533     550                                                         520   -0.16    0.00  1.0000
  16  -8   0    2620     880                                                        2680    0.34    0.00  1.0000
  16  -8   0    1032     650                                                        1070    0.34    0.00  1.0000
 -16   8   0    1288     810                                                        1330    0.34    0.00  1.0000
  15  -8   0     636     560                                                         590    0.56    0.00  1.0000
  15  -8   0     364     440                                                         330    0.56    0.00  1.0000
 -15   8   0     108     520                                                          90    0.56    0.00  1.0000
  14  -8   0     572     560                                                         620    0.58    0.00  1.0000
  14  -8   0     630     460                                                         680    0.58    0.00  1.0000
 -14   8   0     486     560                                                         530    0.58    0.00  1.0000
  13  -8   0    2735     990                                                        2820   -0.47    0.00  1.0000
  12  -8   0   18792    5029                                                       19708    1.94    0.00  1.0000
 -12   8   0   22868    5079                                                       23878    1.94    0.00  1.0000
  11  -8   0    5182    1150                                                        4610    2.41    0.00  1.0000
  11  -8   0    3519     990                                                        3050    2.41    0.00  1.0000
 -11   8   0    5352    1330                                                        4770    2.41    0.00  1.0000
 -11   8   0    4086    1100                                                        3580    2.41    0.00  1.0000
  10  -8   0    2977     840                                                        2950    0.14    0.00  1.0000
  10  -8   0    3037     920                                                        3010    0.14    0.00  1.0000
 -10   8   0    3127    1030                                                        3100    0.14    0.00  1.0000
   9  -8   0   24739    6039                                                       24738    0.00    0.00  1.0000
  -9   8   0   28568    6159                                                       28567    0.00    0.00  1.0000
  -9   8   0   27038    6089                                                       27037    0.00    0.00  1.0000
   8  -8   0      30     180                                                         -60    3.21    0.00  1.0000
   8  -8   0      22     200                                                         100    3.21    0.00  1.0000
  -8   8   0      22     340                                                         100    3.21    0.00  1.0000
  -8   8   0       1     260                                                          40    3.21    0.00  1.0000
   7  -8   0    3190    1070                                                        3880    3.42    0.00  1.0000
   7  -8   0    3045    1020                                                        3720    3.42    0.00  1.0000
  -7   8   0    3408    1200                                                        4120    3.42    0.00  1.0000
  -7   8   0    4524    1090                                                        5339    3.42    0.00  1.0000
   6  -8   0    2414     900                                                        3150   -4.11    0.00  1.0000
  -6   8   0    3405     950                                                        4270   -4.11    0.00  1.0000
   5  -8   0    6461    2380                                                        7749   -4.51    0.00  1.0000
  -5   8   0    9398    2330                                                       10939   -4.51    0.00  1.0000
  -5   8   0    8990    2360                                                       10499   -4.51    0.00  1.0000
   4  -8   0   44417   11419                                                       46765    3.24    0.00  1.0000
  -4   8   0   49352   11329                                                       51825    3.24    0.00  1.0000
  -4   8   0   48054   11369                                                       50495    3.24    0.00  1.0000
   3  -8   0   12535    3680                                                       15728    7.92    0.00  1.0000
   3  -8   0   11600    3800                                                       14679    7.92    0.00  1.0000
  -3   8   0   14848    3800                                                       18308    7.92    0.00  1.0000
   2  -8   0    9007    3090                                                       12709  -10.50    0.00  1.0000
  -2   8   0   10004    3010                                                       13889  -10.50    0.00  1.0000
  -2   8   0    8293    3140                                                       11859  -10.50    0.00  1.0000
  -1   8   0   24648    4500                                                       19858   -9.47    0.00  1.0000
  -1  -8   0   35682    9829                                                       36886    1.86    0.00  1.0000
   1   8   0   49134    9839                                                       50545    1.86    0.00  1.0000
  -2  -8   0   13587    2790                                                       12209    3.58    0.00  1.0000
   3   8   0    9685    2350                                                       10179    1.46    0.00  1.0000
  -4  -8   0    1581     350                                                        1110   -3.84    0.00  1.0000
   4   8   0    1425     570                                                         980   -3.84    0.00  1.0000
  -5  -8   0    5447    1560                                                        6199   -2.90    0.00  1.0000
   5   8   0    6773    1750                                                        7609   -2.90    0.00  1.0000
  -6  -8   0    2773     670                                                        2190   -3.45    0.00  1.0000
  -6  -8   0    2491     860                                                        1940   -3.45    0.00  1.0000
   6   8   0    3009     650                                                        2400   -3.45    0.00  1.0000
   6   8   0    3020     920                                                        2410   -3.45    0.00  1.0000
  -7  -8   0    4677    1370                                                        4180   -2.20    0.00  1.0000
  -7  -8   0    7533    1670                                                        6899   -2.20    0.00  1.0000
   7   8   0    4083    1560                                                        3620   -2.20    0.00  1.0000
   7   8   0    7450    1340                                                        6819   -2.20    0.00  1.0000
  -8  -8   0     855     480                                                        1060   -1.95    0.00  1.0000
  -8  -8   0    1631     790                                                        1910   -1.95    0.00  1.0000
   8   8   0    1714     880                                                        2000   -1.95    0.00  1.0000
   8   8   0     972     510                                                        1190   -1.95    0.00  1.0000
  -9  -8   0    7682    1890                                                        8239    1.84    0.00  1.0000
  -9  -8   0    5746    1600                                                        6229    1.84    0.00  1.0000
   9   8   0    5938    1950                                                        6429    1.84    0.00  1.0000
   9   8   0    5314    1550                                                        5779    1.84    0.00  1.0000
 -10  -8   0   22655    4740                                                       20598    4.12    0.00  1.0000
  10   8   0   21879    4950                                                       19858    4.12    0.00  1.0000
 -11  -8   0      48     480                                                         110    2.09    0.00  1.0000
 -11  -8   0     354     750                                                         500    2.09    0.00  1.0000
  11   8   0     312     450                                                         450    2.09    0.00  1.0000
  11   8   0     700     830                                                         900    2.09    0.00  1.0000
 -12  -8   0     839     820                                                         730    1.15    0.00  1.0000
 -12  -8   0     143     520                                                         100    1.15    0.00  1.0000
  12   8   0       4     450                                                         -20    1.15    0.00  1.0000
  12   8   0     327     830                                                         260    1.15    0.00  1.0000
 -13  -8   0     887     570                                                         870   -0.17    0.00  1.0000
 -13  -8   0    1361    1010                                                        1340   -0.17    0.00  1.0000
  13   8   0     887     510                                                         870   -0.17    0.00  1.0000
  13   8   0     715     960                                                         700   -0.17    0.00  1.0000
 -14  -8   0       0     560                                                        -170    0.23    0.00  1.0000
  14   8   0     129     920                                                         120    0.23    0.00  1.0000
  17  -9   0     577     610                                                         600   -0.28    0.00  1.0000
 -17   9   0       0     790                                                         -60   -0.28    0.00  1.0000
  16  -9   0    1230     660                                                        1240    0.08    0.00  1.0000
  16  -9   0    1180     660                                                        1190    0.08    0.00  1.0000
 -16   9   0    2765     910                                                        2780    0.08    0.00  1.0000
 -16   9   0     752     880                                                         760    0.08    0.00  1.0000
  15  -9   0    1429     660                                                        1280    1.19    0.00  1.0000
  15  -9   0    2810     850                                                        2600    1.19    0.00  1.0000
 -15   9   0    1196     900                                                        1060    1.19    0.00  1.0000
 -15   9   0    2456     860                                                        2260    1.19    0.00  1.0000
  14  -9   0    1999     740                                                        2090   -0.59    0.00  1.0000
  14  -9   0    1170     560                                                        1240   -0.59    0.00  1.0000
 -14   9   0     580     730                                                         630   -0.59    0.00  1.0000
 -14   9   0     600     610                                                         650   -0.59    0.00  1.0000
  13  -9   0    3134    1000                                                        3290   -0.81    0.00  1.0000
  13  -9   0    2442     880                                                        2580   -0.81    0.00  1.0000
 -13   9   0    2637    1010                                                        2780   -0.81    0.00  1.0000
 -13   9   0    3896    1300                                                        4070   -0.81    0.00  1.0000
  12  -9   0    2160     870                                                        2410    1.54    0.00  1.0000
  12  -9   0    2778     760                                                        3060    1.54    0.00  1.0000
 -12   9   0    2293     950                                                        2550    1.54    0.00  1.0000
 -12   9   0     998     670                                                        1170    1.54    0.00  1.0000
  11  -9   0    2008     820                                                        1720    1.97    0.00  1.0000
  11  -9   0    3811     840                                                        3410    1.97    0.00  1.0000
 -11   9   0    4874    1170                                                        4420    1.97    0.00  1.0000
 -11   9   0    2631     860                                                        2300    1.97    0.00  1.0000
  10  -9   0    5506    1470                                                        5689   -0.72    0.00  1.0000
 -10   9   0    6264    1550                                                        6459   -0.72    0.00  1.0000
   9  -9   0     813     370                                                         810   -0.03    0.00  1.0000
   9  -9   0    1424     470                                                        1420   -0.03    0.00  1.0000
  -9   9   0     131     410                                                         130   -0.03    0.00  1.0000
  -9   9   0     813     450                                                         810   -0.03    0.00  1.0000
   8  -9   0     109     250                                                         270    3.53    0.00  1.0000
   8  -9   0      96     280                                                         250    3.53    0.00  1.0000
  -8   9   0      36     250                                                         -20    3.53    0.00  1.0000
  -8   9   0     155     370                                                         340    3.53    0.00  1.0000
   7  -9   0     392     280                                                         620    3.01    0.00  1.0000
   7  -9   0     229     300                                                         410    3.01    0.00  1.0000
  -7   9   0     399     330                                                         630    3.01    0.00  1.0000
  -7   9   0     329     390                                                         540    3.01    0.00  1.0000
   6  -9   0    4088    1060                                                        4430   -1.54    0.00  1.0000
  -6   9   0    3877    1200                                                        4210   -1.54    0.00  1.0000
   5  -9   0   10819    2820                                                       12049   -3.39    0.00  1.0000
  -5   9   0   10005    2690                                                       11189   -3.39    0.00  1.0000
   4  -9   0   24625    7369                                                       28657    7.28    0.00  1.0000
  -4   9   0   31001    7469                                                       35506    7.28    0.00  1.0000
  -4   9   0   30395    7399                                                       34857    7.28    0.00  1.0000
   3  -9   0    7063    1830                                                        8429    4.57    0.00  1.0000
   3  -9   0    4255    1510                                                        5329    4.57    0.00  1.0000
  -3   9   0    5760    1680                                                        6999    4.57    0.00  1.0000
  -3   9   0    5560    1510                                                        6779    4.57    0.00  1.0000
   2  -9   0   11306    2510                                                       11819   -1.40    0.00  1.0000
  -2   9   0   10358    2390                                                       10849   -1.40    0.00  1.0000
  -2   9   0    7296    2530                                                        7709   -1.40    0.00  1.0000
   1  -9   0  125266   32707                                                      133457   -6.70    0.00  1.0000
  -1   9   0  146186   32647                                                      155024   -6.70    0.00  1.0000
  -1  -9   0   43844   11299                                                       44746   -1.26    0.00  1.0000
   1   9   0   54480   11309                                                       55484   -1.26    0.00  1.0000
  -3  -9   0    1298     410                                                        1280   -0.15    0.00  1.0000
   3   9   0    2274     610                                                        2250   -0.15    0.00  1.0000
  -4  -9   0    6224    1730                                                        7319   -3.92    0.00  1.0000
  -4  -9   0    6685    2080                                                        7819   -3.92    0.00  1.0000
  -5  -9   0    2002    1190                                                        2560   -3.45    0.00  1.0000
   5   9   0    2734    1200                                                        3380   -3.45    0.00  1.0000
   5   9   0    4079    1040                                                        4860   -3.45    0.00  1.0000
  -6  -9   0     829     480                                                        1250   -3.96    0.00  1.0000
  -6  -9   0     621     690                                                         990   -3.96    0.00  1.0000
   6   9   0     613     720                                                         980   -3.96    0.00  1.0000
   6   9   0    2017     570                                                        2650   -3.96    0.00  1.0000
  -7  -9   0   10211    2880                                                       11029   -2.34    0.00  1.0000
  -7  -9   0   14903    3110                                                       15888   -2.34    0.00  1.0000
  -8  -9   0    2521     840                                                        2880   -2.03    0.00  1.0000
  -8  -9   0    1639     990                                                        1930   -2.03    0.00  1.0000
   8   9   0    2803    1180                                                        3180   -2.03    0.00  1.0000
  -9  -9   0    6683    1590                                                        6649   -0.12    0.00  1.0000
   9   9   0    3916    1170                                                        3890   -0.12    0.00  1.0000
 -10  -9   0    1094     520                                                         750    3.43    0.00  1.0000
 -10  -9   0     862     710                                                         560    3.43    0.00  1.0000
  10   9   0    1286     870                                                         910    3.43    0.00  1.0000
  10   9   0    1475     520                                                        1070    3.43    0.00  1.0000
 -11  -9   0       0     420                                                          20    2.95    0.00  1.0000
 -11  -9   0     159     740                                                         310    2.95    0.00  1.0000
  11   9   0       0     760                                                          20    2.95    0.00  1.0000
  11   9   0      25     430                                                        -100    2.95    0.00  1.0000
 -12  -9   0     837     830                                                         790    0.49    0.00  1.0000
 -12  -9   0       1     470                                                         -50    0.49    0.00  1.0000
  12   9   0       1     780                                                        -100    0.49    0.00  1.0000
  12   9   0       1     460                                                        -370    0.49    0.00  1.0000
 -13  -9   0     107     900                                                         100    0.22    0.00  1.0000
 -13  -9   0       0     510                                                        -350    0.22    0.00  1.0000
  13   9   0     476     960                                                         460    0.22    0.00  1.0000
  13   9   0       0     560                                                         -80    0.22    0.00  1.0000
 -14  -9   0    1133    1130                                                        1110   -0.20    0.00  1.0000
 -14  -9   0     556     670                                                         540   -0.20    0.00  1.0000
  14   9   0     281     700                                                         270   -0.20    0.00  1.0000
  14   9   0     617    1060                                                         600   -0.20    0.00  1.0000
  17 -10   0    2316     990                                                        2280   -0.22    0.00  1.0000
  17 -10   0    2276     990                                                        2240   -0.22    0.00  1.0000
 -17  10   0    3222    1370                                                        3180   -0.22    0.00  1.0000
 -17  10   0    5213    1540                                                        5159   -0.22    0.00  1.0000
  16 -10   0       0     450                                                        -180    0.37    0.00  1.0000
  16 -10   0     298     540                                                         320    0.37    0.00  1.0000
 -16  10   0     240     590                                                         260    0.37    0.00  1.0000
 -16  10   0       0     670                                                        -290    0.37    0.00  1.0000
  15 -10   0    7480    1780                                                        7229    0.86    0.00  1.0000
  15 -10   0    5657    1840                                                        5439    0.86    0.00  1.0000
 -15  10   0    9898    2210                                                        9609    0.86    0.00  1.0000
  14 -10   0   15189    3370                                                       15088   -0.24    0.00  1.0000
 -14  10   0   14758    3450                                                       14659   -0.24    0.00  1.0000
 -14  10   0   12199    3520                                                       12109   -0.24    0.00  1.0000
  13 -10   0    3407    1010                                                        3090   -1.64    0.00  1.0000
  13 -10   0    3847    1100                                                        3510   -1.64    0.00  1.0000
 -13  10   0    3616    1140                                                        3290   -1.64    0.00  1.0000
 -13  10   0    6219    1450                                                        5789   -1.64    0.00  1.0000
  12 -10   0    1898     590                                                        1930    0.22    0.00  1.0000
 -12  10   0     809     590                                                         830    0.22    0.00  1.0000
  11 -10   0   11091    3000                                                       11999    2.49    0.00  1.0000
  11 -10   0   14232    3000                                                       15258    2.49    0.00  1.0000
 -11  10   0    9018    3070                                                        9839    2.49    0.00  1.0000
  10 -10   0    1492     530                                                        1370   -0.95    0.00  1.0000
  10 -10   0     809     420                                                         720   -0.95    0.00  1.0000
 -10  10   0     915     500                                                         820   -0.95    0.00  1.0000
 -10  10   0    1220     620                                                        1110   -0.95    0.00  1.0000
   9 -10   0   44800    9949                                                       43686   -1.56    0.00  1.0000
   9 -10   0   47938    9969                                                       46785   -1.56    0.00  1.0000
  -9  10   0   46096   10049                                                       44966   -1.56    0.00  1.0000
  -9  10   0   40596    9979                                                       39536   -1.56    0.00  1.0000
   8 -10   0    5689    1230                                                        4990    2.82    0.00  1.0000
  -8  10   0    6647    1470                                                        5889    2.82    0.00  1.0000
  -8  10   0    4854    1290                                                        4210    2.82    0.00  1.0000
   7 -10   0   16914    3990                                                       15248    3.87    0.00  1.0000
  -7  10   0   23218    4070                                                       21258    3.87    0.00  1.0000
  -7  10   0   18608    4070                                                       16858    3.87    0.00  1.0000
   6 -10   0  158778   31787                                                      157534   -0.92    0.00  1.0000
  -6  10   0  123776   31837                                                      122678   -0.92    0.00  1.0000
   5 -10   0     136     500                                                         260   -2.63    0.00  1.0000
   5 -10   0      20     140                                                         -40   -2.63    0.00  1.0000
  -5  10   0      36     290                                                         110   -2.63    0.00  1.0000
  -5  10   0      20     140                                                         -10   -2.63    0.00  1.0000
   4 -10   0    1171     580                                                         530    6.82    0.00  1.0000
  -4  10   0    1230     340                                                         570    6.82    0.00  1.0000
   3 -10   0   11225    1780                                                        8309    8.72    0.00  1.0000
  -3  10   0    8807    1600                                                        6249    8.72    0.00  1.0000
  -3  10   0    9893    1900                                                        7169    8.72    0.00  1.0000
   2 -10   0    5088    1060                                                        5099    0.05    0.00  1.0000
  -2  10   0    3381     890                                                        3390    0.05    0.00  1.0000
  -2  10   0    3631    1180                                                        3640    0.05    0.00  1.0000
   1 -10   0   75827   15218                                                       75122   -0.76    0.00  1.0000
  -1  10   0   60704   15198                                                       60074   -0.76    0.00  1.0000
   0  10   0    5454    1020                                                        4330   -4.76    0.00  1.0000
  -1 -10   0    1421     650                                                        1040   -3.63    0.00  1.0000
   1  10   0    4058     630                                                        3400   -3.63    0.00  1.0000
  -2 -10   0   11964    2460                                                       10729    3.41    0.00  1.0000
  -3 -10   0    8050    1850                                                        7839   -0.70    0.00  1.0000
  -3 -10   0    6194    2070                                                        6009   -0.70    0.00  1.0000
   3  10   0    9893    1980                                                        9659   -0.70    0.00  1.0000
   4  10   0  119481   26157                                                      115358   -3.54    0.00  1.0000
  -5 -10   0   71328   17208                                                       76052   -5.12    0.00  1.0000
  -6 -10   0     688     630                                                         550   -1.64    0.00  1.0000
  -6 -10   0    1346     420                                                        1150   -1.64    0.00  1.0000
   6  10   0    1357     670                                                        1160   -1.64    0.00  1.0000
  -7 -10   0    2270    1000                                                        1740   -3.50    0.00  1.0000
  -7 -10   0    3374     800                                                        2720   -3.50    0.00  1.0000
   7  10   0    3851    1140                                                        3150   -3.50    0.00  1.0000
   7  10   0    4534     890                                                        3770   -3.50    0.00  1.0000
  -8 -10   0    3250    1280                                                        3770   -2.58    0.00  1.0000
  -8 -10   0    4764    1600                                                        5389   -2.58    0.00  1.0000
   8  10   0    5792    1330                                                        6479   -2.58    0.00  1.0000
   8  10   0    4548    1640                                                        5159   -2.58    0.00  1.0000
  -9 -10   0     751     460                                                         750    0.01    0.00  1.0000
   9  10   0       0     610                                                         -10    0.01    0.00  1.0000
 -10 -10   0    2110     710                                                        1840    1.80    0.00  1.0000
 -10 -10   0    4321    1170                                                        3930    1.80    0.00  1.0000
  10  10   0    1518     670                                                        1290    1.80    0.00  1.0000
  10  10   0    1993    1030                                                        1730    1.80    0.00  1.0000
 -11 -10   0    3321    1350                                                        3840    2.56    0.00  1.0000
 -11 -10   0    2672     940                                                        3140    2.56    0.00  1.0000
  11  10   0    2057    1270                                                        2470    2.56    0.00  1.0000
  11  10   0    2176     930                                                        2600    2.56    0.00  1.0000
 -12 -10   0    1046    1010                                                        1160    1.01    0.00  1.0000
 -12 -10   0    1027     660                                                        1140    1.01    0.00  1.0000
  12  10   0    1075     690                                                        1190    1.01    0.00  1.0000
  12  10   0     989    1030                                                        1100    1.01    0.00  1.0000
 -13 -10   0     371     980                                                         380   -0.14    0.00  1.0000
  13  10   0       0     720                                                        -150   -0.14    0.00  1.0000
 -14 -10   0     410    1090                                                         400    0.14    0.00  1.0000
 -14 -10   0     278     610                                                         270    0.14    0.00  1.0000
  14  10   0       0     710                                                        -390    0.14    0.00  1.0000
  14  10   0     207     990                                                         200    0.14    0.00  1.0000
  17 -11   0    9987    3420                                                       10259   -0.80    0.00  1.0000
  17 -11   0   15154    3430                                                       15488   -0.80    0.00  1.0000
 -17  11   0   17984    3640                                                       18348   -0.80    0.00  1.0000
 -17  11   0   14768    3880                                                       15098   -0.80    0.00  1.0000
  16 -11   0     221     440                                                         250    0.57    0.00  1.0000
  16 -11   0     392     550                                                         430    0.57    0.00  1.0000
 -16  11   0      91     620                                                         110    0.57    0.00  1.0000
 -16  11   0     146     730                                                         170    0.57    0.00  1.0000
  15 -11   0     202     430                                                         260    1.14    0.00  1.0000
  15 -11   0       4     430                                                         -60    1.14    0.00  1.0000
 -15  11   0     318     600                                                         390    1.14    0.00  1.0000
 -15  11   0     193     730                                                         250    1.14    0.00  1.0000
  14 -11   0     321     370                                                         370   -0.78    0.00  1.0000
  14 -11   0     349     540                                                         400   -0.78    0.00  1.0000
 -14  11   0       3     480                                                          10   -0.78    0.00  1.0000
 -14  11   0     146     500                                                         180   -0.78    0.00  1.0000
  13 -11   0     467     440                                                         580   -1.48    0.00  1.0000
  13 -11   0     785     580                                                         930   -1.48    0.00  1.0000
 -13  11   0      49     550                                                          90   -1.48    0.00  1.0000
 -13  11   0     170     490                                                         240   -1.48    0.00  1.0000
  12 -11   0    1592     580                                                        1600   -0.06    0.00  1.0000
 -12  11   0    1493     730                                                        1500   -0.06    0.00  1.0000
  11 -11   0     389     290                                                         380    0.71    0.00  1.0000
  11 -11   0       1     390                                                         -60    0.71    0.00  1.0000
 -11  11   0     166     510                                                         160    0.71    0.00  1.0000
 -11  11   0       1     360                                                         -60    0.71    0.00  1.0000
  10 -11   0    8799    2460                                                        8979   -0.56    0.00  1.0000
  10 -11   0   10017    2460                                                       10209   -0.56    0.00  1.0000
 -10  11   0   10780    2520                                                       10979   -0.56    0.00  1.0000
 -10  11   0   12059    2620                                                       12269   -0.56    0.00  1.0000
   9 -11   0   95614   19998                                                       97100   -1.41    0.00  1.0000
  -9  11   0   76710   20058                                                       78042   -1.41    0.00  1.0000
   8 -11   0    1518     580                                                        1570    0.39    0.00  1.0000
   8 -11   0    1843     620                                                        1900    0.39    0.00  1.0000
  -8  11   0    1941     740                                                        2000    0.39    0.00  1.0000
  -8  11   0    1784     670                                                        1840    0.39    0.00  1.0000
   7 -11   0    1938     700                                                        2490    3.47    0.00  1.0000
   7 -11   0    2319    1000                                                        2920    3.47    0.00  1.0000
  -7  11   0    1552     770                                                        2050    3.47    0.00  1.0000
  -7  11   0    2080     830                                                        2650    3.47    0.00  1.0000
   6 -11   0   30868    6239                                                       30507   -0.61    0.00  1.0000
  -6  11   0   24006    6269                                                       23688   -0.61    0.00  1.0000
   5 -11   0  372846   84672                                                      375452   -1.25    0.00  1.0000
   4 -11   0    3597    1110                                                        2680    4.83    0.00  1.0000
   4 -11   0    5342     920                                                        4210    4.83    0.00  1.0000
  -4  11   0    3966     930                                                        3000    4.83    0.00  1.0000
  -3  11   0   19004    5279                                                       23178    8.48    0.00  1.0000
  -2  11   0   13477    2570                                                       11209    6.02    0.00  1.0000
   1 -11   0     466     540                                                         610    2.01    0.00  1.0000
  -1  11   0    2733     540                                                        3070    2.01    0.00  1.0000
  -2 -11   0      20     370                                                         -80    2.61    0.00  1.0000
  -2 -11   0     829     320                                                        1090    2.61    0.00  1.0000
   2  11   0     621     470                                                         850    2.61    0.00  1.0000
   2  11   0    1594     440                                                        1950    2.61    0.00  1.0000
  -3 -11   0    8300    1990                                                        8409   -0.35    0.00  1.0000
   3  11   0    9026    2130                                                        9139   -0.35    0.00  1.0000
  -4 -11   0    5551    2320                                                        6629   -4.07    0.00  1.0000
  -4 -11   0    7161    2050                                                        8379   -4.07    0.00  1.0000
   4  11   0   10916    2270                                                       12409   -4.07    0.00  1.0000
  -5 -11   0    8566    1960                                                        9809   -3.82    0.00  1.0000
  -5 -11   0    5550    2240                                                        6559   -3.82    0.00  1.0000
   5  11   0    5009    2120                                                        5969   -3.82    0.00  1.0000
  -6 -11   0      32     470                                                        -230   -3.31    0.00  1.0000
  -6 -11   0     151     260                                                          70   -3.31    0.00  1.0000
   6  11   0     528     430                                                         380   -3.31    0.00  1.0000
   6  11   0     267     530                                                         160   -3.31    0.00  1.0000
  -7 -11   0     249     580                                                         230   -0.37    0.00  1.0000
  -7 -11   0     763     410                                                         730   -0.37    0.00  1.0000
   7  11   0     988     520                                                         950   -0.37    0.00  1.0000
   7  11   0    1690     740                                                        1640   -0.37    0.00  1.0000
   8  11   0   22721    5629                                                       24518   -3.44    0.00  1.0000
  -9 -11   0    4415    1330                                                        4110   -1.38    0.00  1.0000
  -9 -11   0    3782    1540                                                        3500   -1.38    0.00  1.0000
   9  11   0    7210    1380                                                        6819   -1.38    0.00  1.0000
   9  11   0    6078    1680                                                        5719   -1.38    0.00  1.0000
 -10 -11   0      11     410                                                           0    1.92    0.00  1.0000
 -10 -11   0     452     750                                                         600    1.92    0.00  1.0000
  10  11   0      11     520                                                        -210    1.92    0.00  1.0000
  10  11   0      11     480                                                        -250    1.92    0.00  1.0000
 -11 -11   0     720     520                                                         600    1.39    0.00  1.0000
 -11 -11   0     960     850                                                         820    1.39    0.00  1.0000
  11  11   0       6     720                                                        -360    1.39    0.00  1.0000
  11  11   0     588     610                                                         480    1.39    0.00  1.0000
 -12 -11   0    3075    1030                                                        2820    1.38    0.00  1.0000
 -12 -11   0    5048    1510                                                        4720    1.38    0.00  1.0000
  12  11   0    5130    1540                                                        4800    1.38    0.00  1.0000
  12  11   0    2887     980                                                        2640    1.38    0.00  1.0000
 -13 -11   0    1931    1170                                                        1960   -0.19    0.00  1.0000
 -13 -11   0     703     680                                                         720   -0.19    0.00  1.0000
  13  11   0    1069    1050                                                        1090   -0.19    0.00  1.0000
  13  11   0    2030     910                                                        2060   -0.19    0.00  1.0000
  17 -12   0     102     580                                                         100   -0.06    0.00  1.0000
  17 -12   0     595     610                                                         590   -0.06    0.00  1.0000
 -17  12   0     153     690                                                         150   -0.06    0.00  1.0000
 -17  12   0       0     630                                                        -630   -0.06    0.00  1.0000
  16 -12   0    8696    2100                                                        8809    0.36    0.00  1.0000
  16 -12   0    9213    2070                                                        9329    0.36    0.00  1.0000
 -16  12   0    7822    2280                                                        7929    0.36    0.00  1.0000
 -16  12   0    5112    2250                                                        5199    0.36    0.00  1.0000
  15 -12   0    5814    1470                                                        5619    0.76    0.00  1.0000
 -15  12   0    3960    1440                                                        3800    0.76    0.00  1.0000
 -15  12   0    4929    1560                                                        4750    0.76    0.00  1.0000
  14 -12   0    7988    2240                                                        7989    0.00    0.00  1.0000
  14 -12   0   10828    2330                                                       10829    0.00    0.00  1.0000
 -14  12   0    9668    2360                                                        9669    0.00    0.00  1.0000
 -14  12   0    8078    2520                                                        8079    0.00    0.00  1.0000
  13 -12   0   19443    4320                                                       18268   -2.52    0.00  1.0000
 -13  12   0   19897    4480                                                       18708   -2.52    0.00  1.0000
  12 -12   0     818     540                                                         820    0.02    0.00  1.0000
  12 -12   0    1677     720                                                        1680    0.02    0.00  1.0000
 -12  12   0    1478     700                                                        1480    0.02    0.00  1.0000
 -12  12   0    1817     910                                                        1820    0.02    0.00  1.0000
  11 -12   0    1434     650                                                        1350    0.66    0.00  1.0000
  11 -12   0    2951     800                                                        2830    0.66    0.00  1.0000
 -11  12   0    5961    1200                                                        5789    0.66    0.00  1.0000
 -11  12   0    1279     660                                                        1200    0.66    0.00  1.0000
  10 -12   0    7313    1600                                                        6789   -1.84    0.00  1.0000
  10 -12   0    7095    1610                                                        6579   -1.84    0.00  1.0000
 -10  12   0    8608    1900                                                        8039   -1.84    0.00  1.0000
 -10  12   0    5085    1690                                                        4650   -1.84    0.00  1.0000
   9 -12   0    6787    1410                                                        6109   -2.49    0.00  1.0000
   9 -12   0    7324    1420                                                        6619   -2.49    0.00  1.0000
  -9  12   0    4082    1450                                                        3560   -2.49    0.00  1.0000
   8 -12   0   19804    4390                                                       20138    0.70    0.00  1.0000
  -8  12   0   15274    4460                                                       15568    0.70    0.00  1.0000
  -8  12   0   20855    4470                                                       21198    0.70    0.00  1.0000
   7 -12   0   81111   18128                                                       79982    1.17    0.00  1.0000
   7 -12   0   87231   17918                                                       86061    1.17    0.00  1.0000
  -7  12   0   71523   17988                                                       70463    1.17    0.00  1.0000
   6 -12   0    3755    1120                                                        3660   -0.46    0.00  1.0000
   6 -12   0    6828    1700                                                        6699   -0.46    0.00  1.0000
  -6  12   0    4980    1240                                                        4870   -0.46    0.00  1.0000
  -6  12   0    6091    1360                                                        5969   -0.46    0.00  1.0000
   5 -12   0   25783    6279                                                       24808   -1.81    0.00  1.0000
   5 -12   0   32707    6109                                                       31607   -1.81    0.00  1.0000
  -5  12   0   26598    6209                                                       25607   -1.81    0.00  1.0000
  -5  12   0   24407    6109                                                       23458   -1.81    0.00  1.0000
   4 -12   0     982     730                                                        1500    4.39    0.00  1.0000
  -4  12   0    2149     920                                                        2890    4.39    0.00  1.0000
  -4  12   0    1268     580                                                        1850    4.39    0.00  1.0000
   3 -12   0    3038     820                                                        4450    6.84    0.00  1.0000
  -3  12   0     194     810                                                         650    6.84    0.00  1.0000
   2 -12   0    2063     630                                                        2950    7.61    0.00  1.0000
  -2  12   0     179     620                                                         400    7.61    0.00  1.0000
   0  12   0   43721   10309                                                       45585   -2.60    0.00  1.0000
  -1 -12   0   34424    8439                                                       33247   -1.88    0.00  1.0000
   1  12   0   42830    8449                                                       41516   -1.88    0.00  1.0000
  -2 -12   0    3170     650                                                        3020    0.80    0.00  1.0000
   2  12   0    1648     740                                                        1540    0.80    0.00  1.0000
  -3 -12   0      39     180                                                          80    1.62    0.00  1.0000
  -3 -12   0       8     410                                                        -130    1.62    0.00  1.0000
   3  12   0     608     410                                                         750    1.62    0.00  1.0000
   3  12   0      83     410                                                         140    1.62    0.00  1.0000
  -4 -12   0    6413    1310                                                        5139   -4.96    0.00  1.0000
   4  12   0    8638    1640                                                        7149   -4.96    0.00  1.0000
  -5 -12   0      38     400                                                        -390   -3.64    0.00  1.0000
  -5 -12   0      12     250                                                          70   -3.64    0.00  1.0000
   5  12   0     100     520                                                         240   -3.64    0.00  1.0000
   5  12   0     180     370                                                         360   -3.64    0.00  1.0000
   6  12   0   26459    6379                                                       27177   -1.29    0.00  1.0000
  -7 -12   0   12452    2890                                                       11939   -1.37    0.00  1.0000
   7  12   0   13759    3080                                                       13219   -1.37    0.00  1.0000
  -8 -12   0      24     350                                                          50   -1.31    0.00  1.0000
   8  12   0     193     660                                                         260   -1.31    0.00  1.0000
  -9 -12   0     790     700                                                         620   -1.89    0.00  1.0000
  -9 -12   0     733     460                                                         570   -1.89    0.00  1.0000
   9  12   0    1498     900                                                        1260   -1.89    0.00  1.0000
   9  12   0    1910     650                                                        1640   -1.89    0.00  1.0000
 -10 -12   0     911     610                                                         880    0.30    0.00  1.0000
 -10 -12   0    1104     880                                                        1070    0.30    0.00  1.0000
  10  12   0    3470    1140                                                        3410    0.30    0.00  1.0000
  10  12   0    2056     730                                                        2010    0.30    0.00  1.0000
 -11 -12   0       6     740                                                        -240    1.41    0.00  1.0000
 -11 -12   0       6     460                                                           0    1.41    0.00  1.0000
  11  12   0       6     750                                                         -30    1.41    0.00  1.0000
  11  12   0       6     570                                                        -520    1.41    0.00  1.0000
 -12 -12   0   10471    2560                                                       10699    0.65    0.00  1.0000
  12  12   0    6982    2090                                                        7169    0.65    0.00  1.0000
 -13 -12   0       1     680                                                         -60    0.68    0.00  1.0000
 -13 -12   0       1     520                                                        -320    0.68    0.00  1.0000
  13  12   0     513     770                                                         510    0.68    0.00  1.0000
  13  12   0       1     670                                                       -1040    0.68    0.00  1.0000
  17 -13   0   14134    3160                                                       14389   -0.63    0.00  1.0000
  17 -13   0   13084    3150                                                       13329   -0.63    0.00  1.0000
 -17  13   0    9015    3340                                                        9219   -0.63    0.00  1.0000
  16 -13   0    1259     730                                                        1180    0.67    0.00  1.0000
  16 -13   0     615     510                                                         560    0.67    0.00  1.0000
 -16  13   0     146     670                                                         120    0.67    0.00  1.0000
 -16  13   0     709     850                                                         650    0.67    0.00  1.0000
  15 -13   0       3     460                                                        -100    1.02    0.00  1.0000
  15 -13   0     142     440                                                         180    1.02    0.00  1.0000
 -15  13   0       3     690                                                        -120    1.02    0.00  1.0000
 -15  13   0     389     610                                                         450    1.02    0.00  1.0000
  14 -13   0    1134     680                                                        1010   -1.11    0.00  1.0000
  14 -13   0    1472     620                                                        1330   -1.11    0.00  1.0000
 -14  13   0     302     700                                                         240   -1.11    0.00  1.0000
 -14  13   0     985     680                                                         870   -1.11    0.00  1.0000
  13 -13   0    6757    1860                                                        7019   -0.93    0.00  1.0000
  13 -13   0    8919    1910                                                        9219   -0.93    0.00  1.0000
 -13  13   0    7179    2160                                                        7449   -0.93    0.00  1.0000
 -13  13   0    5238    1950                                                        5469   -0.93    0.00  1.0000
  12 -13   0    6956    1680                                                        7409   -1.59    0.00  1.0000
 -12  13   0    4399    1810                                                        4760   -1.59    0.00  1.0000
  11 -13   0    7226    2100                                                        7359    0.46    0.00  1.0000
 -11  13   0   10032    2270                                                       10189    0.46    0.00  1.0000
 -11  13   0    9556    2220                                                        9709    0.46    0.00  1.0000
  10 -13   0     181     350                                                         110   -1.76    0.00  1.0000
  10 -13   0     207     390                                                         130   -1.76    0.00  1.0000
 -10  13   0     155     460                                                          90   -1.76    0.00  1.0000
 -10  13   0     855     520                                                         690   -1.76    0.00  1.0000
   9 -13   0   38663    8639                                                       40906   -3.31    0.00  1.0000
  -9  13   0   31654    8719                                                       33687   -3.31    0.00  1.0000
  -9  13   0   35874    8699                                                       38036   -3.31    0.00  1.0000
   8 -13   0     367     360                                                         500   -1.88    0.00  1.0000
  -8  13   0     333     470                                                         460   -1.88    0.00  1.0000
  -8  13   0     257     450                                                         370   -1.88    0.00  1.0000
   7 -13   0    3492    1230                                                        3180    1.59    0.00  1.0000
   7 -13   0    2830     760                                                        2550    1.59    0.00  1.0000
  -7  13   0    2121     860                                                        1880    1.59    0.00  1.0000
  -7  13   0    4015     930                                                        3680    1.59    0.00  1.0000
   6 -13   0    1650     520                                                        1480   -1.28    0.00  1.0000
   6 -13   0    2312     910                                                        2110   -1.28    0.00  1.0000
  -6  13   0    1269     540                                                        1120   -1.28    0.00  1.0000
  -6  13   0    1587     650                                                        1420   -1.28    0.00  1.0000
   5 -13   0   32118    8009                                                       33477   -2.21    0.00  1.0000
  -5  13   0   33635    7859                                                       35026   -2.21    0.00  1.0000
   4 -13   0    3466     610                                                        2980    2.53    0.00  1.0000
   4 -13   0    1850     730                                                        1500    2.53    0.00  1.0000
  -4  13   0    1470     770                                                        1160    2.53    0.00  1.0000
  -4  13   0    1493     470                                                        1180    2.53    0.00  1.0000
   3 -13   0   22167    6249                                                       24788    5.04    0.00  1.0000
  -3  13   0   21061    6339                                                       23618    5.04    0.00  1.0000
  -3  13   0   27135    6149                                                       30027    5.04    0.00  1.0000
   2 -13   0    4454     810                                                        2730    8.53    0.00  1.0000
  -2  13   0    4288     630                                                        2600    8.53    0.00  1.0000
  -2  13   0    2555     830                                                        1300    8.53    0.00  1.0000
   1 -13   0    8824    1490                                                        6139    9.17    0.00  1.0000
  -1  13   0    8295    1370                                                        5699    9.17    0.00  1.0000
   0 -13   0   10925    2130                                                       10659    0.75    0.00  1.0000
   0  13   0    8199    2100                                                        7969    0.75    0.00  1.0000
  -1 -13   0     762     490                                                         500   -3.08    0.00  1.0000
  -1 -13   0    1910     410                                                        1480   -3.08    0.00  1.0000
   1  13   0    1100     520                                                         780   -3.08    0.00  1.0000
   1  13   0    2350     470                                                        1870   -3.08    0.00  1.0000
  -2 -13   0     488     290                                                         750    3.23    0.00  1.0000
  -2 -13   0      30     340                                                        -140    3.23    0.00  1.0000
   2  13   0    1281     450                                                        1690    3.23    0.00  1.0000
   2  13   0     307     410                                                         520    3.23    0.00  1.0000
  -3 -13   0    4985    1870                                                        5119   -0.55    0.00  1.0000
  -3 -13   0    6694    1570                                                        6849   -0.55    0.00  1.0000
   3  13   0    7060    1840                                                        7219   -0.55    0.00  1.0000
  -4 -13   0     588     590                                                         460   -1.89    0.00  1.0000
  -4 -13   0     191     230                                                         120   -1.89    0.00  1.0000
   4  13   0     933     490                                                         770   -1.89    0.00  1.0000
   4  13   0     359     470                                                         260   -1.89    0.00  1.0000
  -5 -13   0     517     570                                                         200   -5.06    0.00  1.0000
  -5 -13   0      74     240                                                         -90   -5.06    0.00  1.0000
   5  13   0    1794     570                                                        1140   -5.06    0.00  1.0000
   5  13   0    1054     470                                                         570   -5.06    0.00  1.0000
  -6 -13   0   29936    6939                                                       29537   -0.68    0.00  1.0000
  -6 -13   0   31416    7199                                                       31007   -0.68    0.00  1.0000
   6  13   0   32080    7119                                                       31667   -0.68    0.00  1.0000
   8  13   0   24190    7179                                                       25397   -2.26    0.00  1.0000
   8  13   0   33088    7069                                                       34497   -2.26    0.00  1.0000
  -9 -13   0       1     670                                                         -30   -0.64    0.00  1.0000
  -9 -13   0    1246     510                                                        1170   -0.64    0.00  1.0000
   9  13   0     232     750                                                         200   -0.64    0.00  1.0000
   9  13   0    1050     650                                                         980   -0.64    0.00  1.0000
 -10 -13   0    1146    1000                                                        1060   -0.76    0.00  1.0000
 -10 -13   0    2662     820                                                        2530   -0.76    0.00  1.0000
  10  13   0    5672    1040                                                        5479   -0.76    0.00  1.0000
  10  13   0     927     880                                                         850   -0.76    0.00  1.0000
 -11 -13   0     130     730                                                         160    0.75    0.00  1.0000
 -11 -13   0      34     460                                                          50    0.75    0.00  1.0000
  11  13   0       2     790                                                         -40    0.75    0.00  1.0000
  11  13   0       2     630                                                        -120    0.75    0.00  1.0000
 -12 -13   0       1     440                                                        -110    0.57    0.00  1.0000
  12  13   0     617     940                                                         570    0.57    0.00  1.0000
  17 -14   0     770     690                                                         740    0.32    0.00  1.0000
  17 -14   0     504     670                                                         480    0.32    0.00  1.0000
 -17  14   0     514     940                                                         490    0.32    0.00  1.0000
 -17  14   0     627     770                                                         600    0.32    0.00  1.0000
  16 -14   0     475     600                                                         490    0.20    0.00  1.0000
 -16  14   0     396     660                                                         410    0.20    0.00  1.0000
  15 -14   0       2     540                                                         -40    0.83    0.00  1.0000
  15 -14   0       2     510                                                         -60    0.83    0.00  1.0000
 -15  14   0       2     540                                                        -180    0.83    0.00  1.0000
 -15  14   0       2     490                                                        -420    0.83    0.00  1.0000
  14 -14   0    5274    1310                                                        5439   -0.67    0.00  1.0000
  14 -14   0    3682    1210                                                        3820   -0.67    0.00  1.0000
 -14  14   0    4192    1340                                                        4340   -0.67    0.00  1.0000
 -14  14   0    2251    1250                                                        2360   -0.67    0.00  1.0000
  13 -14   0    4599    1580                                                        4140   -2.05    0.00  1.0000
  13 -14   0    7561    1700                                                        6969   -2.05    0.00  1.0000
 -13  14   0    9597    2050                                                        8929   -2.05    0.00  1.0000
 -13  14   0    7227    1780                                                        6649   -2.05    0.00  1.0000
  12 -14   0       0     570                                                         -70   -0.13    0.00  1.0000
  12 -14   0       0     410                                                        -270   -0.13    0.00  1.0000
 -12  14   0     104     470                                                         100   -0.13    0.00  1.0000
 -12  14   0      11     540                                                          10   -0.13    0.00  1.0000
  11 -14   0    3781    1310                                                        3970   -0.89    0.00  1.0000
 -11  14   0    5727    1510                                                        5959   -0.89    0.00  1.0000
  10 -14   0     570     520                                                         800   -2.59    0.00  1.0000
  10 -14   0     819     580                                                        1090   -2.59    0.00  1.0000
 -10  14   0     827     620                                                        1100   -2.59    0.00  1.0000
 -10  14   0     495     620                                                         710   -2.59    0.00  1.0000
   9 -14   0      29     330                                                        -180   -3.19    0.00  1.0000
   9 -14   0      92     330                                                          20   -3.19    0.00  1.0000
  -9  14   0     269     440                                                         130   -3.19    0.00  1.0000
  -9  14   0     195     440                                                          80   -3.19    0.00  1.0000
   8 -14   0   35755    6419                                                       34037   -2.71    0.00  1.0000
   8 -14   0   31273    6059                                                       29667   -2.71    0.00  1.0000
  -8  14   0   23033    6099                                                       21658   -2.71    0.00  1.0000
  -8  14   0   25115    6139                                                       23678   -2.71    0.00  1.0000
   7 -14   0    2107    1270                                                        1910   -1.30    0.00  1.0000
  -7  14   0    6262    1270                                                        5919   -1.30    0.00  1.0000
  -7  14   0    4200    1170                                                        3920   -1.30    0.00  1.0000
   6 -14   0   25375    5099                                                       25397    0.04    0.00  1.0000
  -6  14   0   20718    4950                                                       20738    0.04    0.00  1.0000
  -6  14   0   19279    4850                                                       19298    0.04    0.00  1.0000
   5 -14   0   32141    6319                                                       30757   -2.30    0.00  1.0000
   5 -14   0   22514    6429                                                       21358   -2.30    0.00  1.0000
  -5  14   0   30311    6459                                                       28967   -2.30    0.00  1.0000
   4 -14   0     293     410                                                         270    0.40    0.00  1.0000
   4 -14   0       0     410                                                        -230    0.40    0.00  1.0000
  -4  14   0       0     220                                                         -10    0.40    0.00  1.0000
  -4  14   0     510     660                                                         480    0.40    0.00  1.0000
   3 -14   0   12237    2370                                                       13309    2.79    0.00  1.0000
  -3  14   0    6690    2160                                                        7489    2.79    0.00  1.0000
  -3  14   0   12151    2570                                                       13219    2.79    0.00  1.0000
   2 -14   0   11222    2100                                                        8539    7.97    0.00  1.0000
   1 -14   0      14     350                                                         160    9.65    0.00  1.0000
   1 -14   0      47     400                                                         540    9.65    0.00  1.0000
  -1  14   0     269     210                                                        -290    9.65    0.00  1.0000
  -1  14   0     269     150                                                        -110    9.65    0.00  1.0000
   0 -14   0   10598    3370                                                       11499    2.52    0.00  1.0000
   0  14   0   14826    3280                                                       15888    2.52    0.00  1.0000
  -1 -14   0    1902     490                                                        2190   -1.88    0.00  1.0000
  -1 -14   0     342     490                                                         470   -1.88    0.00  1.0000
   1  14   0    2042     490                                                        2340   -1.88    0.00  1.0000
   1  14   0     241     510                                                         350   -1.88    0.00  1.0000
  -2 -14   0   12857    2760                                                       13509    1.67    0.00  1.0000
   2  14   0    8643    2850                                                        9179    1.67    0.00  1.0000
  -3 -14   0   12399    2680                                                       11569    2.23    0.00  1.0000
  -4 -14   0     805     290                                                         600   -2.83    0.00  1.0000
  -4 -14   0      23     560                                                         -10   -2.83    0.00  1.0000
   4  14   0     211     520                                                         110   -2.83    0.00  1.0000
   4  14   0    2170     630                                                        1830   -2.83    0.00  1.0000
  -5 -14   0    3660    1850                                                        4390   -3.39    0.00  1.0000
  -5 -14   0    6050    1540                                                        6979   -3.39    0.00  1.0000
   5  14   0    5242    1810                                                        6109   -3.39    0.00  1.0000
  -7 -14   0     820     920                                                         700    1.29    0.00  1.0000
  -7 -14   0    1473     580                                                        1310    1.29    0.00  1.0000
   7  14   0    1515     880                                                        1350    1.29    0.00  1.0000
   7  14   0    4126     820                                                        3850    1.29    0.00  1.0000
  -8 -14   0      66     610                                                          80    0.48    0.00  1.0000
  -8 -14   0      22     370                                                          30    0.48    0.00  1.0000
   8  14   0     668     790                                                         710    0.48    0.00  1.0000
   8  14   0    1067     690                                                        1120    0.48    0.00  1.0000
  -9 -14   0     334     770                                                         460   -1.88    0.00  1.0000
  -9 -14   0       2     370                                                          20   -1.88    0.00  1.0000
   9  14   0      21     670                                                          60   -1.88    0.00  1.0000
   9  14   0      10     600                                                           0   -1.88    0.00  1.0000
 -10 -14   0       0     410                                                         -80    0.08    0.00  1.0000
 -10 -14   0     677     810                                                         670    0.08    0.00  1.0000
  10  14   0     526     830                                                         520    0.08    0.00  1.0000
  10  14   0       0     670                                                        -130    0.08    0.00  1.0000
 -11 -14   0    1786    1220                                                        1910   -0.85    0.00  1.0000
  11  14   0    4407    1230                                                        4600   -0.85    0.00  1.0000
 -12 -14   0      22     900                                                          40    1.00    0.00  1.0000
 -12 -14   0      37     500                                                          60    1.00    0.00  1.0000
  12  14   0       3     790                                                       -1350    1.00    0.00  1.0000
  12  14   0      95     920                                                         130    1.00    0.00  1.0000
  17 -15   0    2066     860                                                        2090   -0.15    0.00  1.0000
  17 -15   0    1858     870                                                        1880   -0.15    0.00  1.0000
 -17  15   0     419     830                                                         430   -0.15    0.00  1.0000
 -17  15   0    1868    1000                                                        1890   -0.15    0.00  1.0000
  16 -15   0    1439     850                                                        1650    1.58    0.00  1.0000
 -16  15   0    1383     950                                                        1590    1.58    0.00  1.0000
  15 -15   0     496     630                                                         500    0.05    0.00  1.0000
  15 -15   0     506     500                                                         510    0.05    0.00  1.0000
 -15  15   0     178     840                                                         180    0.05    0.00  1.0000
 -15  15   0     655     710                                                         660    0.05    0.00  1.0000
  14 -15   0   14374    3140                                                       14609   -0.58    0.00  1.0000
  14 -15   0   13779    3100                                                       14009   -0.58    0.00  1.0000
 -14  15   0    8706    3180                                                        8889   -0.58    0.00  1.0000
  13 -15   0    6500    1620                                                        5959   -2.02    0.00  1.0000
  13 -15   0    9548    1690                                                        8889   -2.02    0.00  1.0000
 -13  15   0    3271    1620                                                        2890   -2.02    0.00  1.0000
 -13  15   0    6814    1790                                                        6259   -2.02    0.00  1.0000
  12 -15   0       1     450                                                         -90   -0.70    0.00  1.0000
  12 -15   0       1     440                                                        -220   -0.70    0.00  1.0000
 -12  15   0     202     540                                                         170   -0.70    0.00  1.0000
 -12  15   0       1     570                                                        -210   -0.70    0.00  1.0000
  11 -15   0      40     470                                                          50   -0.43    0.00  1.0000
 -11  15   0     257     540                                                         280   -0.43    0.00  1.0000
  10 -15   0     880     530                                                         620   -2.81    0.00  1.0000
  10 -15   0    1162     480                                                         860   -2.81    0.00  1.0000
 -10  15   0    1139     620                                                         840   -2.81    0.00  1.0000
 -10  15   0     663     590                                                         440   -2.81    0.00  1.0000
   9 -15   0   29334    6539                                                       32137   -4.71    0.00  1.0000
  -9  15   0   22808    6599                                                       25287   -4.71    0.00  1.0000
  -9  15   0   24338    6639                                                       26897   -4.71    0.00  1.0000
   8 -15   0   17291    3820                                                       15948   -3.07    0.00  1.0000
   8 -15   0   16281    3480                                                       14979   -3.07    0.00  1.0000
  -8  15   0   15624    3590                                                       14349   -3.07    0.00  1.0000
   7 -15   0     349     330                                                         440   -1.35    0.00  1.0000
   7 -15   0     331     700                                                         420   -1.35    0.00  1.0000
  -7  15   0     358     540                                                         450   -1.35    0.00  1.0000
  -7  15   0     322     440                                                         410   -1.35    0.00  1.0000
   6 -15   0   16281    3250                                                       17228   -2.15    0.00  1.0000
   6 -15   0   12343    3470                                                       13169   -2.15    0.00  1.0000
  -6  15   0   10458    3240                                                       11219   -2.15    0.00  1.0000
  -6  15   0   12856    3390                                                       13699   -2.15    0.00  1.0000
   5 -15   0    2565    1020                                                        2550   -0.09    0.00  1.0000
   5 -15   0    2906     800                                                        2890   -0.09    0.00  1.0000
  -5  15   0    1933     700                                                        1920   -0.09    0.00  1.0000
  -5  15   0    3497    1080                                                        3480   -0.09    0.00  1.0000
   4 -15   0     834     500                                                         740   -1.02    0.00  1.0000
   4 -15   0      24     420                                                          10   -1.02    0.00  1.0000
  -4  15   0     250     250                                                         200   -1.02    0.00  1.0000
  -4  15   0     739     690                                                         650   -1.02    0.00  1.0000
   3 -15   0    4916    1380                                                        4940    0.10    0.00  1.0000
  -3  15   0    5114    1140                                                        5139    0.10    0.00  1.0000
  -3  15   0    2622    1430                                                        2640    0.10    0.00  1.0000
   2 -15   0    8175    1440                                                        6419    6.07    0.00  1.0000
  -2  15   0    4565    1550                                                        3280    6.07    0.00  1.0000
  -2  15   0    6972    1260                                                        5359    6.07    0.00  1.0000
   1 -15   0    3272     470                                                        1560   10.43    0.00  1.0000
   1 -15   0     822     400                                                         120   10.43    0.00  1.0000
  -1  15   0     314     420                                                         -10   10.43    0.00  1.0000
  -1  15   0    1059     250                                                         220   10.43    0.00  1.0000
   0 -15   0   28359    5529                                                       27597    1.34    0.00  1.0000
   0  15   0   22039    5499                                                       21368    1.34    0.00  1.0000
  -1 -15   0    5882    1270                                                        5949   -0.26    0.00  1.0000
   1  15   0    3220    1460                                                        3270   -0.26    0.00  1.0000
  -2 -15   0     510     610                                                         400    1.52    0.00  1.0000
  -2 -15   0    2512     490                                                        2260    1.52    0.00  1.0000
   2  15   0     876     610                                                         730    1.52    0.00  1.0000
  -3 -15   0     275     580                                                         180    1.89    0.00  1.0000
  -3 -15   0     811     320                                                         640    1.89    0.00  1.0000
   3  15   0    1648     580                                                        1400    1.89    0.00  1.0000
   3  15   0    1211     630                                                        1000    1.89    0.00  1.0000
  -4 -15   0    1131     400                                                        1080   -0.46    0.00  1.0000
  -4 -15   0     390     690                                                         360   -0.46    0.00  1.0000
   4  15   0    1397     660                                                        1340   -0.46    0.00  1.0000
  -5 -15   0     165     710                                                         360   -3.77    0.00  1.0000
  -5 -15   0      59     310                                                         190   -3.77    0.00  1.0000
   5  15   0       3     570                                                          30   -3.77    0.00  1.0000
   5  15   0     329     640                                                         590   -3.77    0.00  1.0000
  -6 -15   0       0     250                                                        -130   -0.33    0.00  1.0000
   6  15   0      68     580                                                          60   -0.33    0.00  1.0000
  -7 -15   0     359     400                                                         480    1.75    0.00  1.0000
  -7 -15   0     189     620                                                         280    1.75    0.00  1.0000
   7  15   0     359     740                                                         480    1.75    0.00  1.0000
   7  15   0    2287     810                                                        2580    1.75    0.00  1.0000
  -8 -15   0    1721     620                                                        1790    0.48    0.00  1.0000
  -8 -15   0     783     840                                                         830    0.48    0.00  1.0000
   8  15   0    3029     950                                                        3120    0.48    0.00  1.0000
   8  15   0     997     930                                                        1050    0.48    0.00  1.0000
  -9 -15   0    1188     860                                                        1190    0.02    0.00  1.0000
  -9 -15   0    1408     630                                                        1410    0.02    0.00  1.0000
   9  15   0    4136    1010                                                        4140    0.02    0.00  1.0000
   9  15   0     728     860                                                         730    0.02    0.00  1.0000
 -10 -15   0    3749    1430                                                        3530   -1.07    0.00  1.0000
 -10 -15   0    4336    1100                                                        4100   -1.07    0.00  1.0000
  10  15   0    2778    1350                                                        2590   -1.07    0.00  1.0000
 -11 -15   0       0     890                                                         -40   -0.15    0.00  1.0000
 -11 -15   0       0     460                                                        -370   -0.15    0.00  1.0000
  11  15   0       0    1020                                                        -680   -0.15    0.00  1.0000
  11  15   0      95     860                                                          90   -0.15    0.00  1.0000
  17 -16   0    5171    2020                                                        5359    0.76    0.00  1.0000
  17 -16   0    9061    2150                                                        9309    0.76    0.00  1.0000
 -17  16   0    9574    2390                                                        9829    0.76    0.00  1.0000
 -17  16   0    6450    2290                                                        6659    0.76    0.00  1.0000
  16 -16   0   16859    3480                                                       16508    0.80    0.00  1.0000
 -16  16   0   10759    3650                                                       10479    0.80    0.00  1.0000
  15 -16   0     886     650                                                         750    1.40    0.00  1.0000
  15 -16   0     656     570                                                         540    1.40    0.00  1.0000
 -15  16   0     930     890                                                         790    1.40    0.00  1.0000
 -15  16   0    1199     830                                                        1040    1.40    0.00  1.0000
  14 -16   0    5914    1490                                                        5559   -1.38    0.00  1.0000
 -14  16   0    4271    1490                                                        3970   -1.38    0.00  1.0000
 -14  16   0    4893    1630                                                        4570   -1.38    0.00  1.0000
  13 -16   0    3249    1160                                                        2950   -1.59    0.00  1.0000
  13 -16   0    4701    1190                                                        4340   -1.59    0.00  1.0000
 -13  16   0    5023    1470                                                        4650   -1.59    0.00  1.0000
 -13  16   0    3312    1230                                                        3010   -1.59    0.00  1.0000
  12 -16   0   13819    3490                                                       14189   -0.92    0.00  1.0000
 -12  16   0   19093    3740                                                       19528   -0.92    0.00  1.0000
 -12  16   0   12063    3580                                                       12409   -0.92    0.00  1.0000
  11 -16   0    1610     730                                                        1720   -0.79    0.00  1.0000
 -11  16   0    2299     990                                                        2430   -0.79    0.00  1.0000
  10 -16   0    1897     750                                                        1520   -2.83    0.00  1.0000
 -10  16   0    1594     690                                                        1250   -2.83    0.00  1.0000
   9 -16   0   10015    2580                                                        8769   -3.79    0.00  1.0000
   9 -16   0    8536    1990                                                        7389   -3.79    0.00  1.0000
  -9  16   0    9822    2150                                                        8589   -3.79    0.00  1.0000
  -9  16   0   10485    2120                                                        9209   -3.79    0.00  1.0000
   8 -16   0   11636    3340                                                       13639   -5.25    0.00  1.0000
   8 -16   0    9878    2700                                                       11729   -5.25    0.00  1.0000
  -8  16   0    8752    2760                                                       10499   -5.25    0.00  1.0000
   7 -16   0   10406    2210                                                        9789   -1.83    0.00  1.0000
   7 -16   0    5828    1510                                                        5369   -1.83    0.00  1.0000
  -7  16   0    6286    1750                                                        5809   -1.83    0.00  1.0000
  -7  16   0    7076    1550                                                        6569   -1.83    0.00  1.0000
   6 -16   0      56     570                                                          70   -0.57    0.00  1.0000
   6 -16   0     157     420                                                         180   -0.57    0.00  1.0000
  -6  16   0      30     320                                                          40   -0.57    0.00  1.0000
  -6  16   0     375     600                                                         410   -0.57    0.00  1.0000
   5 -16   0   16102    2980                                                       15388   -1.68    0.00  1.0000
  -5  16   0   11080    2720                                                       10489   -1.68    0.00  1.0000
  -4  16   0   17062    3710                                                       16948    0.26    0.00  1.0000
  -4  16   0   14143    3370                                                       14039    0.26    0.00  1.0000
   3 -16   0    1003     580                                                        1240   -2.10    0.00  1.0000
   3 -16   0     320     480                                                         460   -2.10    0.00  1.0000
  -3  16   0      69     540                                                         140   -2.10    0.00  1.0000
  -3  16   0      13     250                                                         -70   -2.10    0.00  1.0000
   2 -16   0   12460    2680                                                       10999    3.97    0.00  1.0000
   1 -16   0   65025   14869                                                       72293    8.17    0.00  1.0000
  -1  16   0   53173   14829                                                       59764    8.17    0.00  1.0000
   0 -16   0   15991    3550                                                       17358    3.12    0.00  1.0000
   0  16   0   12545    3510                                                       13759    3.12    0.00  1.0000
  -1 -16   0     747     730                                                         950   -2.07    0.00  1.0000
  -1 -16   0    2182     620                                                        2520   -2.07    0.00  1.0000
   1  16   0    1461     820                                                        1740   -2.07    0.00  1.0000
  -2 -16   0     766     700                                                         890    1.28    0.00  1.0000
  -2 -16   0    1850     590                                                        2040    1.28    0.00  1.0000
   2  16   0     508     700                                                         610    1.28    0.00  1.0000
   2  16   0    3491     710                                                        3750    1.28    0.00  1.0000
  -3 -16   0     164     550                                                         320    3.00    0.00  1.0000
  -3 -16   0     823     410                                                        1140    3.00    0.00  1.0000
   3  16   0    1572     820                                                        2000    3.00    0.00  1.0000
  -4 -16   0     192     310                                                         180   -0.29    0.00  1.0000
  -4 -16   0     264     730                                                         250   -0.29    0.00  1.0000
   4  16   0     866     690                                                         840   -0.29    0.00  1.0000
   4  16   0    1484     710                                                        1450   -0.29    0.00  1.0000
  -5 -16   0    7367    1940                                                        8019   -2.19    0.00  1.0000
   5  16   0    7809    2270                                                        8479   -2.19    0.00  1.0000
  -6 -16   0    3004     930                                                        3250   -1.30    0.00  1.0000
  -6 -16   0    1941    1270                                                        2140   -1.30    0.00  1.0000
   6  16   0    5061    1390                                                        5379   -1.30    0.00  1.0000
  -7 -16   0    3866    1270                                                        4380    2.36    0.00  1.0000
  -7 -16   0    3913    1700                                                        4430    2.36    0.00  1.0000
   7  16   0    7146    1810                                                        7839    2.36    0.00  1.0000
  -8 -16   0     432     810                                                         390    0.62    0.00  1.0000
  -8 -16   0     819     480                                                         760    0.62    0.00  1.0000
   8  16   0    1232     880                                                        1160    0.62    0.00  1.0000
  -9 -16   0    3902    1130                                                        3740    0.77    0.00  1.0000
  -9 -16   0    3463    1450                                                        3310    0.77    0.00  1.0000
   9  16   0    6255    1630                                                        6049    0.77    0.00  1.0000
 -10 -16   0     402     820                                                         450   -0.68    0.00  1.0000
  10  16   0    3462    1250                                                        3600   -0.68    0.00  1.0000
 -11 -16   0       1     490                                                        -100   -0.50    0.00  1.0000
 -11 -16   0      50     800                                                          40   -0.50    0.00  1.0000
  11  16   0       1     840                                                         -80   -0.50    0.00  1.0000
  11  16   0       1     940                                                       -2480   -0.50    0.00  1.0000
  16 -17   0    5231    1660                                                        5689    1.82    0.00  1.0000
 -16  17   0    2425    1550                                                        2740    1.82    0.00  1.0000
 -16  17   0    4323    1620                                                        4740    1.82    0.00  1.0000
  15 -17   0    9880    2060                                                       10299    1.23    0.00  1.0000
  15 -17   0    6099    1890                                                        6429    1.23    0.00  1.0000
 -15  17   0    5029    1990                                                        5329    1.23    0.00  1.0000
 -15  17   0    6118    2150                                                        6449    1.23    0.00  1.0000
  14 -17   0   24624    4880                                                       24968   -0.64    0.00  1.0000
  14 -17   0   19145    4760                                                       19448   -0.64    0.00  1.0000
 -14  17   0   16486    4850                                                       16768   -0.64    0.00  1.0000
  13 -17   0    7029    1560                                                        7629   -2.07    0.00  1.0000
  13 -17   0    3995    1590                                                        4450   -2.07    0.00  1.0000
 -13  17   0    4147    1680                                                        4610   -2.07    0.00  1.0000
 -13  17   0    4355    1740                                                        4830   -2.07    0.00  1.0000
  12 -17   0    9447    2010                                                        9229   -0.66    0.00  1.0000
  12 -17   0    9173    2070                                                        8959   -0.66    0.00  1.0000
 -12  17   0    6063    2120                                                        5889   -0.66    0.00  1.0000
 -12  17   0    6672    2210                                                        6489   -0.66    0.00  1.0000
  11 -17   0    5945    1390                                                        5809   -0.52    0.00  1.0000
  11 -17   0    3098    1090                                                        3000   -0.52    0.00  1.0000
 -11  17   0    2762    1240                                                        2670   -0.52    0.00  1.0000
 -11  17   0    5924    1380                                                        5789   -0.52    0.00  1.0000
  10 -17   0   14700    3800                                                       16068   -3.25    0.00  1.0000
   9 -17   0    2039     760                                                        2620   -3.64    0.00  1.0000
   9 -17   0    1732    1190                                                        2270   -3.64    0.00  1.0000
  -9  17   0     911     700                                                        1310   -3.64    0.00  1.0000
  -9  17   0    1916     940                                                        2480   -3.64    0.00  1.0000
   8 -17   0    1738     830                                                        2320   -3.82    0.00  1.0000
   8 -17   0    2007    1350                                                        2630   -3.82    0.00  1.0000
  -8  17   0    2945     970                                                        3690   -3.82    0.00  1.0000
   7 -17   0    3395    1370                                                        2650   -4.08    0.00  1.0000
   7 -17   0    5950    1140                                                        4950   -4.08    0.00  1.0000
  -7  17   0    5246    1360                                                        4310   -4.08    0.00  1.0000
  -7  17   0    4482    1150                                                        3620   -4.08    0.00  1.0000
   6 -17   0     344     650                                                         360   -0.26    0.00  1.0000
   6 -17   0     227     490                                                         240   -0.26    0.00  1.0000
  -6  17   0     120     270                                                         130   -0.26    0.00  1.0000
  -6  17   0     874     720                                                         900   -0.26    0.00  1.0000
   5 -17   0    2120     890                                                        2240    0.76    0.00  1.0000
  -5  17   0    1460     890                                                        1560    0.76    0.00  1.0000
  -5  17   0    1209     510                                                        1300    0.76    0.00  1.0000
   4 -17   0    3678    1180                                                        3960   -1.35    0.00  1.0000
  -4  17   0    3225     930                                                        3490   -1.35    0.00  1.0000
  -4  17   0    2784    1290                                                        3030   -1.35    0.00  1.0000
   3 -17   0   27718    6829                                                       26147   -2.82    0.00  1.0000
  -3  17   0   34472    6719                                                       32717   -2.82    0.00  1.0000
  -3  17   0   28161    6999                                                       26577   -2.82    0.00  1.0000
   2 -17   0    3141     700                                                        2660    2.66    0.00  1.0000
   2 -17   0     886     550                                                         640    2.66    0.00  1.0000
  -2  17   0     386     590                                                         230    2.66    0.00  1.0000
  -2  17   0      20     250                                                        -150    2.66    0.00  1.0000
   1 -17   0   13876    2490                                                       11499    6.23    0.00  1.0000
  -1  17   0   11604    2300                                                        9439    6.23    0.00  1.0000
  -1  17   0   11071    2740                                                        8959    6.23    0.00  1.0000
   0 -17   0    1132     720                                                        1290    1.34    0.00  1.0000
   0  17   0    1745     550                                                        1940    1.34    0.00  1.0000
   0  17   0     704     730                                                         830    1.34    0.00  1.0000
  -1 -17   0   23909    5389                                                       23538   -0.71    0.00  1.0000
  -2 -17   0     229     630                                                         210   -0.37    0.00  1.0000
  -2 -17   0    1661     500                                                        1610   -0.37    0.00  1.0000
   2  17   0    1204     770                                                        1160   -0.37    0.00  1.0000
  -3 -17   0    4664    1070                                                        4260    1.78    0.00  1.0000
  -3 -17   0    2493    1290                                                        2200    1.78    0.00  1.0000
   3  17   0    9035    1670                                                        8469    1.78    0.00  1.0000
  -4 -17   0      71     310                                                         140    2.03    0.00  1.0000
   4  17   0     316     710                                                         450    2.03    0.00  1.0000
  -5 -17   0    8351    1840                                                        7609   -2.45    0.00  1.0000
   5  17   0    8979    2230                                                        8209   -2.45    0.00  1.0000
  -6 -17   0     905     470                                                         950   -0.44    0.00  1.0000
  -6 -17   0     788     880                                                         830   -0.44    0.00  1.0000
   6  17   0    1708     890                                                        1770   -0.44    0.00  1.0000
  -7 -17   0     119     720                                                         140    0.61    0.00  1.0000
  -7 -17   0       1     330                                                        -140    0.61    0.00  1.0000
   7  17   0       1     830                                                        -510    0.61    0.00  1.0000
   7  17   0       1     720                                                        -140    0.61    0.00  1.0000
  -8 -17   0     374     400                                                         260    1.97    0.00  1.0000
  -8 -17   0     201     780                                                         120    1.97    0.00  1.0000
   8  17   0     162     810                                                          90    1.97    0.00  1.0000
   8  17   0     925     900                                                         740    1.97    0.00  1.0000
  -9 -17   0     970     630                                                        1010    0.37    0.00  1.0000
  -9 -17   0    1255     960                                                        1300    0.37    0.00  1.0000
   9  17   0     394     740                                                         420    0.37    0.00  1.0000
   9  17   0    4564    1190                                                        4650    0.37    0.00  1.0000
 -10 -17   0     730     910                                                         780    0.54    0.00  1.0000
 -10 -17   0     933     570                                                         990    0.54    0.00  1.0000
  10  17   0     662     940                                                         710    0.54    0.00  1.0000
  10  17   0     798    1090                                                         850    0.54    0.00  1.0000
  16 -18   0     935     830                                                         750    2.07    0.00  1.0000
  16 -18   0     362     680                                                         250    2.07    0.00  1.0000
 -16  18   0     698     840                                                         540    2.07    0.00  1.0000
 -16  18   0     214     970                                                         130    2.07    0.00  1.0000
  15 -18   0     879     790                                                         690    2.01    0.00  1.0000
 -15  18   0     332     720                                                         220    2.01    0.00  1.0000
  14 -18   0    1581     970                                                        1610    0.22    0.00  1.0000
  14 -18   0    4321    1050                                                        4370    0.22    0.00  1.0000
 -14  18   0    1650     960                                                        1680    0.22    0.00  1.0000
 -14  18   0    1155    1070                                                        1180    0.22    0.00  1.0000
  13 -18   0   11219    2660                                                       10489   -2.07    0.00  1.0000
 -13  18   0   12252    2910                                                       11489   -2.07    0.00  1.0000
 -13  18   0    9904    2710                                                        9219   -2.07    0.00  1.0000
  12 -18   0    8259    1940                                                        8029   -0.75    0.00  1.0000
  12 -18   0    8908    2150                                                        8669   -0.75    0.00  1.0000
 -12  18   0    5883    2140                                                        5689   -0.75    0.00  1.0000
  11 -18   0   28088    7489                                                       28507   -0.73    0.00  1.0000
 -11  18   0   36777    7569                                                       37256   -0.73    0.00  1.0000
  10 -18   0    8555    1960                                                        8069   -1.57    0.00  1.0000
 -10  18   0    8009    2190                                                        7539   -1.57    0.00  1.0000
  -9  18   0    7379    1710                                                        6209   -4.18    0.00  1.0000
   8 -18   0   13647    3190                                                       15138   -3.66    0.00  1.0000
   8 -18   0   12018    3690                                                       13419   -3.66    0.00  1.0000
  -8  18   0   15321    3410                                                       16898   -3.66    0.00  1.0000
  -8  18   0    8963    3200                                                       10179   -3.66    0.00  1.0000
   7 -18   0    2260     870                                                        2640   -2.27    0.00  1.0000
   7 -18   0    2902    1270                                                        3330   -2.27    0.00  1.0000
  -7  18   0    3680    1190                                                        4160   -2.27    0.00  1.0000
  -7  18   0    1781     830                                                        2120   -2.27    0.00  1.0000
   6 -18   0    1485     870                                                        1740   -1.88    0.00  1.0000
  -6  18   0     999     490                                                        1210   -1.88    0.00  1.0000
  -6  18   0    2127    1000                                                        2430   -1.88    0.00  1.0000
   5 -18   0    3858    1180                                                        4260    1.87    0.00  1.0000
  -5  18   0    3212    1280                                                        3580    1.87    0.00  1.0000
  -5  18   0    2120     800                                                        2420    1.87    0.00  1.0000
   4 -18   0     486     650                                                         490   -0.05    0.00  1.0000
   4 -18   0     188     500                                                         190   -0.05    0.00  1.0000
  -4  18   0       0     660                                                         -20   -0.05    0.00  1.0000
  -4  18   0       0     220                                                        -350   -0.05    0.00  1.0000
   3 -18   0    9149    2430                                                       10439   -3.84    0.00  1.0000
  -3  18   0    9242    2280                                                       10539   -3.84    0.00  1.0000
  -3  18   0    4766    2590                                                        5709   -3.84    0.00  1.0000
   2 -18   0    2520     770                                                        2480    0.24    0.00  1.0000
   2 -18   0    1208     650                                                        1180    0.24    0.00  1.0000
  -2  18   0     610     760                                                         590    0.24    0.00  1.0000
  -2  18   0     437     290                                                         420    0.24    0.00  1.0000
  -1  18   0   55366   13579                                                       60004    5.68    0.00  1.0000
   0  18   0   27661    6399                                                       28057    0.70    0.00  1.0000
  -1 -18   0   59462   13879                                                       61224   -2.11    0.00  1.0000
  -2 -18   0     735     770                                                         800   -0.70    0.00  1.0000
   2  18   0    3215     830                                                        3350   -0.70    0.00  1.0000
   2  18   0    2013    1040                                                        2120   -0.70    0.00  1.0000
  -3 -18   0    7483    2000                                                        7829    1.17    0.00  1.0000
   3  18   0   11304    2550                                                       11729    1.17    0.00  1.0000
  -4 -18   0     103     740                                                          60    1.42    0.00  1.0000
  -4 -18   0     141     340                                                          90    1.42    0.00  1.0000
   4  18   0    1255     750                                                        1090    1.42    0.00  1.0000
   4  18   0     154     730                                                         100    1.42    0.00  1.0000
  -5 -18   0       3     710                                                        -110   -1.03    0.00  1.0000
  -5 -18   0       3     320                                                         -90   -1.03    0.00  1.0000
   5  18   0     187     840                                                         230   -1.03    0.00  1.0000
   5  18   0      24     670                                                          40   -1.03    0.00  1.0000
  -6 -18   0       2     300                                                        -170   -0.87    0.00  1.0000
  -6 -18   0       2     730                                                        -190   -0.87    0.00  1.0000
   6  18   0     130     890                                                         100   -0.87    0.00  1.0000
   6  18   0     107     710                                                          80   -0.87    0.00  1.0000
  -7 -18   0     295     820                                                         270    0.53    0.00  1.0000
  -7 -18   0     169     320                                                         150    0.53    0.00  1.0000
   7  18   0     158     950                                                         140    0.53    0.00  1.0000
   7  18   0       1     730                                                        -300    0.53    0.00  1.0000
  -8 -18   0       2     790                                                        -310    0.87    0.00  1.0000
  -8 -18   0      48     410                                                          30    0.87    0.00  1.0000
   8  18   0       2     970                                                        -130    0.87    0.00  1.0000
   8  18   0     176     790                                                         140    0.87    0.00  1.0000
  -9 -18   0    2419     720                                                        2170    1.54    0.00  1.0000
   9  18   0     668    1010                                                         540    1.54    0.00  1.0000
 -10 -18   0    1844    1070                                                        1820    0.16    0.00  1.0000
 -10 -18   0     157     490                                                         150    0.16    0.00  1.0000
  10  18   0       0    1070                                                       -1750    0.16    0.00  1.0000
  16 -19   0    3354    1260                                                        3000    1.86    0.00  1.0000
  16 -19   0    4292    1470                                                        3890    1.86    0.00  1.0000
 -16  19   0    5891    1660                                                        5419    1.86    0.00  1.0000
 -16  19   0    4355    1670                                                        3950    1.86    0.00  1.0000
  15 -19   0    1954     890                                                        2350    2.55    0.00  1.0000
 -15  19   0     186    1050                                                         320    2.55    0.00  1.0000
  14 -19   0     465     620                                                         400    0.93    0.00  1.0000
  14 -19   0     508     800                                                         440    0.93    0.00  1.0000
 -14  19   0     626     690                                                         550    0.93    0.00  1.0000
 -14  19   0       2     750                                                        -680    0.93    0.00  1.0000
  13 -19   0   11887    2800                                                       12329   -1.18    0.00  1.0000
  13 -19   0   11936    2940                                                       12379   -1.18    0.00  1.0000
 -13  19   0    8397    2950                                                        8769   -1.18    0.00  1.0000
  12 -19   0    9901    2030                                                       10099   -0.58    0.00  1.0000
 -12  19   0    6311    1850                                                        6469   -0.58    0.00  1.0000
 -12  19   0    3640    1760                                                        3760   -0.58    0.00  1.0000
  11 -19   0       2     380                                                        -140   -0.78    0.00  1.0000
  11 -19   0     286     630                                                         330   -0.78    0.00  1.0000
 -11  19   0       2     630                                                         -10   -0.78    0.00  1.0000
 -11  19   0     221     530                                                         260   -0.78    0.00  1.0000
  10 -19   0    1770    1380                                                        2020   -1.70    0.00  1.0000
  10 -19   0    3255     980                                                        3590   -1.70    0.00  1.0000
 -10  19   0    2950    1220                                                        3270   -1.70    0.00  1.0000
 -10  19   0    2552    1070                                                        2850   -1.70    0.00  1.0000
   9 -19   0    8780    2460                                                        9209   -1.33    0.00  1.0000
  -9  19   0   12635    2730                                                       13149   -1.33    0.00  1.0000
   8 -19   0    2668    1310                                                        3470   -4.28    0.00  1.0000
  -8  19   0    1155     740                                                        1700   -4.28    0.00  1.0000
  -7  19   0   12767    3180                                                       11919   -2.25    0.00  1.0000
  -7  19   0   19170    3480                                                       18128   -2.25    0.00  1.0000
   6 -19   0    5820    1070                                                        5839    0.07    0.00  1.0000
   6 -19   0    2139    1040                                                        2150    0.07    0.00  1.0000
  -6  19   0     932     990                                                         940    0.07    0.00  1.0000
  -6  19   0    2787     830                                                        2800    0.07    0.00  1.0000
   5 -19   0    1711     840                                                        1940    1.58    0.00  1.0000
  -5  19   0     539     420                                                         670    1.58    0.00  1.0000
  -5  19   0    1309     880                                                        1510    1.58    0.00  1.0000
   4 -19   0    9997    1840                                                        9889    0.32    0.00  1.0000
  -4  19   0    5660    1540                                                        5579    0.32    0.00  1.0000
  -4  19   0    5952    2010                                                        5869    0.32    0.00  1.0000
   3 -19   0   12316    2700                                                       10919   -3.82    0.00  1.0000
  -3  19   0    8847    2970                                                        7669   -3.82    0.00  1.0000
  -3  19   0   13123    2550                                                       11679   -3.82    0.00  1.0000
   2 -19   0   22245    5649                                                       22288    0.08    0.00  1.0000
  -2  19   0   25022    5509                                                       25067    0.08    0.00  1.0000
   1 -19   0    3638     970                                                        3160    2.42    0.00  1.0000
  -1  19   0    2066    1070                                                        1710    2.42    0.00  1.0000
  -1  19   0    2569     690                                                        2170    2.42    0.00  1.0000
   0 -19   0    8610    1650                                                        9039    1.34    0.00  1.0000
   0 -19   0    3197    1720                                                        3460    1.34    0.00  1.0000
   0  19   0    5563    1540                                                        5909    1.34    0.00  1.0000
  -2 -19   0     730     460                                                         520   -2.49    0.00  1.0000
   2  19   0    1386     840                                                        1090   -2.49    0.00  1.0000
  -3 -19   0      78     700                                                          70    0.26    0.00  1.0000
  -3 -19   0     387     300                                                         370    0.26    0.00  1.0000
   3  19   0     213     740                                                         200    0.26    0.00  1.0000
   3  19   0    1251     750                                                        1220    0.26    0.00  1.0000
  -4 -19   0     247     810                                                         190    1.14    0.00  1.0000
  -4 -19   0     535     410                                                         450    1.14    0.00  1.0000
   4  19   0    2581     880                                                        2390    1.14    0.00  1.0000
   4  19   0     535     750                                                         450    1.14    0.00  1.0000
  -5 -19   0     972    1080                                                         950   -0.21    0.00  1.0000
  -5 -19   0    2989     810                                                        2950   -0.21    0.00  1.0000
   5  19   0    3452    1290                                                        3410   -0.21    0.00  1.0000
  -6 -19   0     833     790                                                         690   -1.53    0.00  1.0000
  -6 -19   0     567     430                                                         450   -1.53    0.00  1.0000
   6  19   0    4273    1100                                                        3940   -1.53    0.00  1.0000
   6  19   0       7     780                                                         -20   -1.53    0.00  1.0000
  -7 -19   0       1     400                                                        -110    0.42    0.00  1.0000
  -7 -19   0     401     880                                                         430    0.42    0.00  1.0000
   7  19   0     181     790                                                         200    0.42    0.00  1.0000
   7  19   0       1     990                                                        -880    0.42    0.00  1.0000
  -8 -19   0     666     970                                                         700    0.38    0.00  1.0000
   8  19   0       0    1120                                                        -450    0.38    0.00  1.0000
  -9 -19   0     392     500                                                         300    1.46    0.00  1.0000
  -9 -19   0     848     950                                                         710    1.46    0.00  1.0000
   9  19   0     265    1200                                                         190    1.46    0.00  1.0000
   9  19   0     131     910                                                          80    1.46    0.00  1.0000
  15 -20   0   10929    3330                                                       12059    3.11    0.00  1.0000
  15 -20   0   14414    3620                                                       15708    3.11    0.00  1.0000
 -15  20   0   13601    3550                                                       14859    3.11    0.00  1.0000
  14 -20   0    1032     660                                                         850    1.75    0.00  1.0000
  14 -20   0       9     750                                                         -80    1.75    0.00  1.0000
 -14  20   0     329     990                                                         230    1.75    0.00  1.0000
 -14  20   0     244     700                                                         160    1.75    0.00  1.0000
  13 -20   0     324     740                                                         300   -0.39    0.00  1.0000
  13 -20   0     572     620                                                         540   -0.39    0.00  1.0000
 -13  20   0       0     670                                                        -460   -0.39    0.00  1.0000
 -13  20   0       0     580                                                         -40   -0.39    0.00  1.0000
  12 -20   0      82     650                                                          60   -0.78    0.00  1.0000
  12 -20   0     227     570                                                         190   -0.78    0.00  1.0000
 -12  20   0     432     500                                                         380   -0.78    0.00  1.0000
 -12  20   0     791     860                                                         720   -0.78    0.00  1.0000
  11 -20   0    1015     620                                                         970    0.46    0.00  1.0000
 -11  20   0    1005     870                                                         960    0.46    0.00  1.0000
 -11  20   0    1005     690                                                         960    0.46    0.00  1.0000
  10 -20   0   12284    3080                                                       11739   -1.46    0.00  1.0000
  10 -20   0   11915    2440                                                       11379   -1.46    0.00  1.0000
 -10  20   0    7689    2510                                                        7259   -1.46    0.00  1.0000
 -10  20   0   11158    2780                                                       10639   -1.46    0.00  1.0000
   9 -20   0    4534    1790                                                        4860   -1.40    0.00  1.0000
  -9  20   0    6305    1720                                                        6689   -1.40    0.00  1.0000
  -9  20   0    3984    1390                                                        4290   -1.40    0.00  1.0000
   8 -20   0    1245     620                                                        1120   -1.07    0.00  1.0000
  -8  20   0     542     630                                                         460   -1.07    0.00  1.0000
   7 -20   0   15407    4180                                                       14229   -2.85    0.00  1.0000
  -7  20   0   17993    4010                                                       16718   -2.85    0.00  1.0000
   6 -20   0    1676     870                                                        1660    0.12    0.00  1.0000
  -6  20   0    2319     700                                                        2300    0.12    0.00  1.0000
   5 -20   0     310     570                                                         530    3.20    0.00  1.0000
  -5  20   0     356     800                                                         590    3.20    0.00  1.0000
  -5  20   0      64     340                                                         180    3.20    0.00  1.0000
   4 -20   0       3     400                                                        -100    1.00    0.00  1.0000
   4 -20   0    1247     840                                                        1130    1.00    0.00  1.0000
  -4  20   0       3     270                                                        -340    1.00    0.00  1.0000
  -4  20   0     240     720                                                         190    1.00    0.00  1.0000
   3 -20   0      58     460                                                        -530   -4.48    0.00  1.0000
   3 -20   0     559     780                                                         960   -4.48    0.00  1.0000
  -3  20   0      58     280                                                        -390   -4.48    0.00  1.0000
  -3  20   0      12     660                                                          20   -4.48    0.00  1.0000
   2 -20   0     349     650                                                         320   -0.53    0.00  1.0000
  -2  20   0     401     350                                                         370   -0.53    0.00  1.0000
  -2  20   0     127    1250                                                         110   -0.53    0.00  1.0000
   1 -20   0     483     710                                                         320    2.41    0.00  1.0000
  -1  20   0    1139     460                                                         880    2.41    0.00  1.0000
   0 -20   0     483     570                                                         450   -0.45    0.00  1.0000
   0  20   0     222     760                                                         200   -0.45    0.00  1.0000
  -1 -20   0    1077     590                                                        1130   -0.47    0.00  1.0000
   1  20   0     843     930                                                         890   -0.47    0.00  1.0000
   1  20   0    1752     670                                                        1820   -0.47    0.00  1.0000
  -2 -20   0      78     840                                                         170   -2.73    0.00  1.0000
  -2 -20   0       4     400                                                          10   -2.73    0.00  1.0000
   2  20   0     745     700                                                        1000   -2.73    0.00  1.0000
   2  20   0      91     750                                                         190   -2.73    0.00  1.0000
  -3 -20   0     669     470                                                         580   -1.06    0.00  1.0000
  -3 -20   0       3     870                                                         -10   -1.06    0.00  1.0000
   3  20   0     808     950                                                         710   -1.06    0.00  1.0000
   3  20   0    3663     950                                                        3450   -1.06    0.00  1.0000
  -4 -20   0       1     770                                                        -590    0.47    0.00  1.0000
  -4 -20   0       1     380                                                         -70    0.47    0.00  1.0000
   4  20   0     474     850                                                         440    0.47    0.00  1.0000
   4  20   0     609     890                                                         570    0.47    0.00  1.0000
  -5 -20   0     870     950                                                         810   -0.61    0.00  1.0000
  -5 -20   0     943     540                                                         880   -0.61    0.00  1.0000
   5  20   0    1129    1000                                                        1060   -0.61    0.00  1.0000
   5  20   0    2718     880                                                        2610   -0.61    0.00  1.0000
  -6 -20   0     848     530                                                         870   -0.22    0.00  1.0000
  -6 -20   0     740    1020                                                         760   -0.22    0.00  1.0000
   6  20   0    3376    1160                                                        3420   -0.22    0.00  1.0000
   6  20   0     336     900                                                         350   -0.22    0.00  1.0000
   7  20   0    9867    2650                                                       10299   -1.27    0.00  1.0000
  -8 -20   0     735     580                                                         810    0.79    0.00  1.0000
  -8 -20   0     583    1040                                                         650    0.79    0.00  1.0000
   8  20   0     907    1090                                                         990    0.79    0.00  1.0000
   8  20   0    1727    1350                                                        1840    0.79    0.00  1.0000
  15 -21   0      17     770                                                        -370    2.44    0.00  1.0000
  15 -21   0    1027     810                                                        1310    2.44    0.00  1.0000
 -15  21   0     324     740                                                         490    2.44    0.00  1.0000
 -15  21   0     129     990                                                         240    2.44    0.00  1.0000
  14 -21   0    3572    1260                                                        3040    2.73    0.00  1.0000
 -14  21   0    3213    1300                                                        2710    2.73    0.00  1.0000
  13 -21   0     883     690                                                         840    0.51    0.00  1.0000
  13 -21   0     126     690                                                         110    0.51    0.00  1.0000
 -13  21   0       1     800                                                        -510    0.51    0.00  1.0000
 -13  21   0     368     690                                                         340    0.51    0.00  1.0000
  12 -21   0    8378    2360                                                        8369   -0.03    0.00  1.0000
 -12  21   0    6807    2440                                                        6799   -0.03    0.00  1.0000
 -12  21   0   10329    2330                                                       10319   -0.03    0.00  1.0000
  11 -21   0    1167     630                                                        1250   -0.71    0.00  1.0000
 -11  21   0     496     650                                                         550   -0.71    0.00  1.0000
 -11  21   0    1013     970                                                        1090   -0.71    0.00  1.0000
  10 -21   0   14218    3340                                                       13849    0.92    0.00  1.0000
 -10  21   0    9673    2740                                                        9369    0.92    0.00  1.0000
 -10  21   0   13914    2980                                                       13549    0.92    0.00  1.0000
   9 -21   0      57     800                                                          80   -0.83    0.00  1.0000
   9 -21   0     383     590                                                         440   -0.83    0.00  1.0000
  -9  21   0     127     740                                                         160   -0.83    0.00  1.0000
  -9  21   0       2     410                                                        -150   -0.83    0.00  1.0000
   8 -21   0     492     600                                                         400   -1.29    0.00  1.0000
   8 -21   0     220     770                                                         160   -1.29    0.00  1.0000
  -8  21   0       5     400                                                         -70   -1.29    0.00  1.0000
  -8  21   0     448     780                                                         360   -1.29    0.00  1.0000
   7 -21   0     481     630                                                         460   -0.29    0.00  1.0000
   7 -21   0      35     630                                                          30   -0.29    0.00  1.0000
  -7  21   0     183     700                                                         170   -0.29    0.00  1.0000
  -7  21   0     203     370                                                         190   -0.29    0.00  1.0000
   4 -21   0   11875    2820                                                       11369    1.38    0.00  1.0000
   3 -21   0    1357     920                                                        1660   -2.74    0.00  1.0000
  -3  21   0      22     700                                                        -310   -2.74    0.00  1.0000
   2 -21   0   11824    2780                                                       11079   -2.05    0.00  1.0000
   1 -21   0    1236     980                                                        1060    1.54    0.00  1.0000
  -1  21   0    1462     580                                                        1270    1.54    0.00  1.0000
  -1  21   0    2155    1140                                                        1920    1.54    0.00  1.0000
   0 -21   0    5322    1330                                                        5409    0.35    0.00  1.0000
   0 -21   0    2066    1440                                                        2120    0.35    0.00  1.0000
   0  21   0    3054    1630                                                        3120    0.35    0.00  1.0000
   0  21   0    5798    1270                                                        5889    0.35    0.00  1.0000
  -1 -21   0    7075    1880                                                        6819   -0.91    0.00  1.0000
   1  21   0    8602    1910                                                        8319   -0.91    0.00  1.0000
  -2 -21   0   47735   10979                                                       48895   -1.55    0.00  1.0000
   2  21   0   45700   11269                                                       46835   -1.55    0.00  1.0000
  -3 -21   0    6151    2390                                                        5499   -2.51    0.00  1.0000
  -3 -21   0    9942    2020                                                        9109   -2.51    0.00  1.0000
  -4 -21   0       0     380                                                        -130    0.22    0.00  1.0000
  -4 -21   0     476     990                                                         460    0.22    0.00  1.0000
   4  21   0     801     890                                                         780    0.22    0.00  1.0000
   4  21   0       0     880                                                           0    0.22    0.00  1.0000
  -5 -21   0    1001     550                                                         930   -0.68    0.00  1.0000
  -5 -21   0     362    1050                                                         320   -0.68    0.00  1.0000
   5  21   0     362    1010                                                         320   -0.68    0.00  1.0000
   5  21   0    3891    1190                                                        3750   -0.68    0.00  1.0000
  -6 -21   0     569    1050                                                         500   -0.88    0.00  1.0000
   6  21   0     494    1050                                                         430   -0.88    0.00  1.0000
   6  21   0       2    1090                                                         -30   -0.88    0.00  1.0000
  -7 -21   0    1003    1170                                                         950   -0.50    0.00  1.0000
  -7 -21   0     962     680                                                         910   -0.50    0.00  1.0000
   7  21   0    8021    1550                                                        7869   -0.50    0.00  1.0000
   7  21   0    2504    1220                                                        2420   -0.50    0.00  1.0000
  15 -22   0    5227    1790                                                        4690    2.25    0.00  1.0000
 -15  22   0    8404    2200                                                        7719    2.25    0.00  1.0000
 -15  22   0    5658    1790                                                        5099    2.25    0.00  1.0000
  14 -22   0   11000    2660                                                       11979    2.70    0.00  1.0000
 -14  22   0    9536    2980                                                       10449    2.70    0.00  1.0000
 -14  22   0    7364    2790                                                        8169    2.70    0.00  1.0000
  13 -22   0    1272     890                                                        1150    1.03    0.00  1.0000
 -13  22   0    1555     830                                                        1420    1.03    0.00  1.0000
  12 -22   0     878     810                                                         820    0.60    0.00  1.0000
  12 -22   0    1681     720                                                        1600    0.60    0.00  1.0000
 -12  22   0    1537     800                                                        1460    0.60    0.00  1.0000
 -12  22   0    1875    1080                                                        1790    0.60    0.00  1.0000
  11 -22   0    7261    2860                                                        7229    0.11    0.00  1.0000
  11 -22   0    9175    2380                                                        9139    0.11    0.00  1.0000
 -11  22   0   14764    3010                                                       14719    0.11    0.00  1.0000
  10 -22   0   10931    3400                                                       10829   -0.29    0.00  1.0000
 -10  22   0   13241    3180                                                       13129   -0.29    0.00  1.0000
 -10  22   0   12297    2970                                                       12189   -0.29    0.00  1.0000
   9 -22   0    8724    1820                                                        9179    1.42    0.00  1.0000
   9 -22   0    4222    2020                                                        4540    1.42    0.00  1.0000
  -9  22   0    5739    2060                                                        6109    1.42    0.00  1.0000
  -9  22   0    5758    1780                                                        6129    1.42    0.00  1.0000
   8 -22   0    7227    2420                                                        7259   -0.11    0.00  1.0000
  -8  22   0   10490    2120                                                       10529   -0.11    0.00  1.0000
  -8  22   0    5690    2280                                                        5719   -0.11    0.00  1.0000
   7 -22   0    1618     850                                                        1470   -1.11    0.00  1.0000
  -7  22   0     921     410                                                         810   -1.11    0.00  1.0000
  -7  22   0     707     770                                                         610   -1.11    0.00  1.0000
   6 -22   0   13026    2930                                                       13469    1.13    0.00  1.0000
  -6  22   0   10245    2700                                                       10639    1.13    0.00  1.0000
   5 -22   0    2701    1120                                                        3420    3.83    0.00  1.0000
  -5  22   0    1088    1070                                                        1560    3.83    0.00  1.0000
  -5  22   0    1866     750                                                        2470    3.83    0.00  1.0000
   4 -22   0    3881    1080                                                        4410    2.42    0.00  1.0000
   4 -22   0    1021     840                                                        1300    2.42    0.00  1.0000
  -4  22   0     915     990                                                        1180    2.42    0.00  1.0000
  -4  22   0     967     570                                                        1240    2.42    0.00  1.0000
   3 -22   0    6587    1760                                                        7459   -3.07    0.00  1.0000
  -3  22   0    2711    1730                                                        3280   -3.07    0.00  1.0000
  -3  22   0    4263    1310                                                        4970   -3.07    0.00  1.0000
   2 -22   0   18829    4280                                                       18818   -0.02    0.00  1.0000
  -2  22   0   17369    4020                                                       17358   -0.02    0.00  1.0000
  -2  22   0   15178    4610                                                       15168   -0.02    0.00  1.0000
   1 -22   0     923     800                                                         860   -0.62    0.00  1.0000
   1 -22   0     295     830                                                         260   -0.62    0.00  1.0000
  -1  22   0     892    1010                                                         830   -0.62    0.00  1.0000
  -1  22   0     632     480                                                         580   -0.62    0.00  1.0000
   0 -22   0    1093     730                                                        1030    0.57    0.00  1.0000
   0 -22   0     907    1120                                                         850    0.57    0.00  1.0000
   0  22   0    1360    1120                                                        1290    0.57    0.00  1.0000
   0  22   0    2312     720                                                        2220    0.57    0.00  1.0000
  -1 -22   0    1054    1140                                                        1080    0.23    0.00  1.0000
  -1 -22   0    1153     720                                                        1180    0.23    0.00  1.0000
   1  22   0    2302     800                                                        2340    0.23    0.00  1.0000
   1  22   0    1114    1130                                                        1140    0.23    0.00  1.0000
  -2 -22   0    1779    1270                                                        1520   -1.88    0.00  1.0000
  -2 -22   0    1573     740                                                        1330   -1.88    0.00  1.0000
   2  22   0    4813    1000                                                        4380   -1.88    0.00  1.0000
   2  22   0    2328    1260                                                        2030   -1.88    0.00  1.0000
  -3 -22   0       5    1040                                                         -70   -1.26    0.00  1.0000
  -3 -22   0     444     490                                                         360   -1.26    0.00  1.0000
   3  22   0    2192    1290                                                        2000   -1.26    0.00  1.0000
   3  22   0    1887     950                                                        1710   -1.26    0.00  1.0000
  -4 -22   0     674    1200                                                         840   -1.82    0.00  1.0000
  -4 -22   0     101     480                                                         170   -1.82    0.00  1.0000
   4  22   0      10    1030                                                        -110   -1.82    0.00  1.0000
   4  22   0     872    1100                                                        1060   -1.82    0.00  1.0000
  -5 -22   0     362    1410                                                         360    0.03    0.00  1.0000
   5  22   0    8439    1640                                                        8429    0.03    0.00  1.0000
   5  22   0    3677    1650                                                        3670    0.03    0.00  1.0000
  -6 -22   0      49     400                                                          30   -0.88    0.00  1.0000
   6  22   0    1305    1430                                                        1200   -0.88    0.00  1.0000
   6  22   0     222    1000                                                         180   -0.88    0.00  1.0000
  14 -23   0     211     830                                                         100    2.67    0.00  1.0000
  14 -23   0    1214     770                                                         920    2.67    0.00  1.0000
 -14  23   0     589     720                                                         390    2.67    0.00  1.0000
 -14  23   0      21    1080                                                         -80    2.67    0.00  1.0000
  13 -23   0   12242    2860                                                       11649    1.60    0.00  1.0000
  12 -23   0    9359    1960                                                        9439    0.25    0.00  1.0000
 -12  23   0    5050    1970                                                        5109    0.25    0.00  1.0000
 -12  23   0    7517    2300                                                        7589    0.25    0.00  1.0000
  11 -23   0    7170    2330                                                        7269    0.35    0.00  1.0000
 -11  23   0    6117    2050                                                        6209    0.35    0.00  1.0000
 -11  23   0    6127    1790                                                        6219    0.35    0.00  1.0000
  10 -23   0    3530    1540                                                        3370    0.80    0.00  1.0000
 -10  23   0    6812    1660                                                        6589    0.80    0.00  1.0000
 -10  23   0    2782    1040                                                        2640    0.80    0.00  1.0000
   9 -23   0     126     780                                                         110    0.44    0.00  1.0000
   9 -23   0     668     660                                                         630    0.44    0.00  1.0000
  -9  23   0      83     850                                                          70    0.44    0.00  1.0000
  -9  23   0     147     430                                                         130    0.44    0.00  1.0000
   8 -23   0    2016    1120                                                        2230    1.37    0.00  1.0000
  -8  23   0    2799     850                                                        3050    1.37    0.00  1.0000
  -8  23   0    1147    1000                                                        1310    1.37    0.00  1.0000
   7 -23   0    4984    1400                                                        4999    0.06    0.00  1.0000
  -7  23   0    3477     990                                                        3490    0.06    0.00  1.0000
  -7  23   0    2130    1220                                                        2140    0.06    0.00  1.0000
   6 -23   0    1567     960                                                        1600   -0.25    0.00  1.0000
  -6  23   0    1231    1020                                                        1260   -0.25    0.00  1.0000
  -6  23   0    2528     710                                                        2570   -0.25    0.00  1.0000
   5 -23   0    1106     780                                                         650    4.63    0.00  1.0000
   5 -23   0    6851    1070                                                        5629    4.63    0.00  1.0000
  -5  23   0     961     770                                                         540    4.63    0.00  1.0000
  -5  23   0    1028     450                                                         590    4.63    0.00  1.0000
   4 -23   0    5640    1400                                                        4970    2.72    0.00  1.0000
  -4  23   0    2664    1330                                                        2210    2.72    0.00  1.0000
   3 -23   0    4832    1180                                                        4520   -1.35    0.00  1.0000
   3 -23   0    2388    1020                                                        2170   -1.35    0.00  1.0000
  -3  23   0       5     900                                                         -10   -1.35    0.00  1.0000
  -3  23   0    1640     600                                                        1460   -1.35    0.00  1.0000
   2 -23   0    2987    1160                                                        2810   -0.97    0.00  1.0000
   2 -23   0    5449    1160                                                        5209   -0.97    0.00  1.0000
  -2  23   0    1170     620                                                        1060   -0.97    0.00  1.0000
  -2  23   0    2594    1330                                                        2430   -0.97    0.00  1.0000
   1 -23   0   13969    3760                                                       13559    1.03    0.00  1.0000
  -1  23   0   16119    3380                                                       15678    1.03    0.00  1.0000
  -1  23   0   10799    3870                                                       10439    1.03    0.00  1.0000
   0 -23   0    7037    2620                                                        6699   -1.20    0.00  1.0000
   0 -23   0   12388    2340                                                       11939   -1.20    0.00  1.0000
   0  23   0    9604    2900                                                        9209   -1.20    0.00  1.0000
   0  23   0    8439    2240                                                        8069   -1.20    0.00  1.0000
  -1 -23   0    1353    1420                                                        1510    1.23    0.00  1.0000
  -1 -23   0    3018    1110                                                        3250    1.23    0.00  1.0000
   1  23   0    3936    1140                                                        4200    1.23    0.00  1.0000
   1  23   0    3781    1700                                                        4040    1.23    0.00  1.0000
   2  23   0   14990    4230                                                       15328   -0.81    0.00  1.0000
  -3 -23   0      12    1120                                                        -120   -2.07    0.00  1.0000
  -3 -23   0     357     540                                                         500   -2.07    0.00  1.0000
   3  23   0     503    1120                                                         670   -2.07    0.00  1.0000
   3  23   0     873     990                                                        1090   -2.07    0.00  1.0000
  -4 -23   0    3184    1770                                                        3070   -0.60    0.00  1.0000
   4  23   0    6361    1980                                                        6199   -0.60    0.00  1.0000
   5  23   0    4468    1830                                                        4200   -1.21    0.00  1.0000
  -6 -23   0    1361    1300                                                        1320   -0.33    0.00  1.0000
  -6 -23   0    1746     780                                                        1700   -0.33    0.00  1.0000
   6  23   0    2606    1440                                                        2550   -0.33    0.00  1.0000
  13 -24   0    1261     840                                                        1490    1.82    0.00  1.0000
  13 -24   0     950     880                                                        1150    1.82    0.00  1.0000
 -13  24   0    1529     820                                                        1780    1.82    0.00  1.0000
 -13  24   0    1280    1300                                                        1510    1.82    0.00  1.0000
  12 -24   0     996     920                                                         940    0.53    0.00  1.0000
 -12  24   0     562     680                                                         520    0.53    0.00  1.0000
  11 -24   0    4759    1670                                                        4790   -0.13    0.00  1.0000
 -11  24   0    4071    1240                                                        4100   -0.13    0.00  1.0000
 -11  24   0    2687    1480                                                        2710   -0.13    0.00  1.0000
  10 -24   0     354     820                                                         330    0.38    0.00  1.0000
  10 -24   0     457     710                                                         430    0.38    0.00  1.0000
 -10  24   0     354     910                                                         330    0.38    0.00  1.0000
 -10  24   0     508     490                                                         480    0.38    0.00  1.0000
   9 -24   0    7470    2660                                                        7969    1.68    0.00  1.0000
  -9  24   0    6599    2600                                                        7069    1.68    0.00  1.0000
  -9  24   0   10761    2370                                                       11359    1.68    0.00  1.0000
   8 -24   0    3512    1320                                                        3360    0.76    0.00  1.0000
  -8  24   0    3338     970                                                        3190    0.76    0.00  1.0000
  -8  24   0    3154    1310                                                        3010    0.76    0.00  1.0000
   7 -24   0    3386    1320                                                        3280    0.54    0.00  1.0000
  -7  24   0    4178    1020                                                        4060    0.54    0.00  1.0000
  -7  24   0    2450    1320                                                        2360    0.54    0.00  1.0000
   6 -24   0     475     800                                                         460    0.20    0.00  1.0000
  -6  24   0     657     800                                                         640    0.20    0.00  1.0000
  -6  24   0    1011     470                                                         990    0.20    0.00  1.0000
   5 -24   0    1205     960                                                        1640    3.42    0.00  1.0000
   5 -24   0      34     720                                                         -70    3.42    0.00  1.0000
  -5  24   0      34     340                                                        -170    3.42    0.00  1.0000
  -5  24   0     260     780                                                         480    3.42    0.00  1.0000
   4 -24   0    3804    1200                                                        4500    3.19    0.00  1.0000
   4 -24   0     872     880                                                        1220    3.19    0.00  1.0000
  -4  24   0     310     870                                                         530    3.19    0.00  1.0000
  -4  24   0     540     500                                                         820    3.19    0.00  1.0000
  -3  24   0    7971    1950                                                        8099   -0.42    0.00  1.0000
  -3  24   0    7545    2590                                                        7669   -0.42    0.00  1.0000
   2 -24   0    1770    1040                                                        1700    0.49    0.00  1.0000
   2 -24   0    1371    1080                                                        1310    0.49    0.00  1.0000
  -2  24   0    1382    1190                                                        1320    0.49    0.00  1.0000
  -2  24   0     776     510                                                         730    0.49    0.00  1.0000
   1 -24   0    6779    2430                                                        6709   -0.25    0.00  1.0000
  -1  24   0    9141    2040                                                        9059   -0.25    0.00  1.0000
  -1  24   0    7141    2650                                                        7069   -0.25    0.00  1.0000
   0 -24   0     773     630                                                         730    0.46    0.00  1.0000
   0 -24   0     670    1170                                                         630    0.46    0.00  1.0000
   0  24   0     618     650                                                         580    0.46    0.00  1.0000
   0  24   0       1    1000                                                        -180    0.46    0.00  1.0000
  -1 -24   0   10494    3800                                                       10589   -0.27    0.00  1.0000
  -1 -24   0   14108    3430                                                       14219   -0.27    0.00  1.0000
   1  24   0   16887    3440                                                       17008   -0.27    0.00  1.0000
   1  24   0   10533    3890                                                       10629   -0.27    0.00  1.0000
  -2 -24   0    1147    1640                                                        1110    0.33    0.00  1.0000
   2  24   0    7021    1500                                                        6929    0.33    0.00  1.0000
   2  24   0    4271    2000                                                        4200    0.33    0.00  1.0000
  -3 -24   0     515    1250                                                         430   -1.16    0.00  1.0000
   3  24   0    2512    1100                                                        2320   -1.16    0.00  1.0000
  -4 -24   0       7     480                                                         -10   -1.54    0.00  1.0000
   4  24   0       7    1280                                                        -240   -1.54    0.00  1.0000
   4  24   0       7    1190                                                       -1860   -1.54    0.00  1.0000
  -5 -24   0    1500    1550                                                        1530   -0.23    0.00  1.0000
  -5 -24   0    1510     850                                                        1540   -0.23    0.00  1.0000
   5  24   0    3703    1570                                                        3750   -0.23    0.00  1.0000
   5  24   0    2283    1550                                                        2320   -0.23    0.00  1.0000
  13 -25   0     465     740                                                         400    0.92    0.00  1.0000
  13 -25   0       2     780                                                         -10    0.92    0.00  1.0000
 -13  25   0    1195     680                                                        1090    0.92    0.00  1.0000
 -13  25   0       2    1040                                                        -470    0.92    0.00  1.0000
  12 -25   0     542     820                                                         600    0.71    0.00  1.0000
 -12  25   0       1     920                                                        -420    0.71    0.00  1.0000
 -12  25   0     438     610                                                         490    0.71    0.00  1.0000
  11 -25   0    1653    1330                                                        1600   -0.39    0.00  1.0000
  11 -25   0    2748    1080                                                        2680   -0.39    0.00  1.0000
 -11  25   0    1286     750                                                        1240   -0.39    0.00  1.0000
  10 -25   0    3962    1550                                                        3900    0.29    0.00  1.0000
 -10  25   0    3992    1140                                                        3930    0.29    0.00  1.0000
 -10  25   0    2731    1410                                                        2680    0.29    0.00  1.0000
   9 -25   0    8699    2160                                                        8819    0.38    0.00  1.0000
  -9  25   0    6614    1590                                                        6719    0.38    0.00  1.0000
  -9  25   0    3286    1770                                                        3360    0.38    0.00  1.0000
   8 -25   0    9285    2000                                                        8499    2.46    0.00  1.0000
  -8  25   0    6473    1480                                                        5819    2.46    0.00  1.0000
  -8  25   0    3807    1650                                                        3310    2.46    0.00  1.0000
   7 -25   0     252     720                                                         260   -0.34    0.00  1.0000
   7 -25   0       0     830                                                         -70   -0.34    0.00  1.0000
  -7  25   0      95     720                                                         100   -0.34    0.00  1.0000
  -7  25   0     361     380                                                         370   -0.34    0.00  1.0000
   6 -25   0    1711     980                                                        1730    0.14    0.00  1.0000
   6 -25   0     115     760                                                         120    0.14    0.00  1.0000
  -6  25   0     203     400                                                         210    0.14    0.00  1.0000
  -6  25   0     361     740                                                         370    0.14    0.00  1.0000
   5 -25   0      24     770                                                         -20    2.86    0.00  1.0000
   5 -25   0    1954    1100                                                        1550    2.86    0.00  1.0000
  -5  25   0     604     410                                                         390    2.86    0.00  1.0000
  -5  25   0     504     840                                                         310    2.86    0.00  1.0000
   4 -25   0    1909    1170                                                        2350    2.83    0.00  1.0000
   4 -25   0     294     860                                                         480    2.83    0.00  1.0000
  -4  25   0     286     440                                                         470    2.83    0.00  1.0000
  -4  25   0     486     950                                                         720    2.83    0.00  1.0000
   3 -25   0     763    1100                                                         770    0.08    0.00  1.0000
   3 -25   0     952    1010                                                         960    0.08    0.00  1.0000
  -3  25   0     276     450                                                         280    0.08    0.00  1.0000
  -3  25   0     663    1060                                                         670    0.08    0.00  1.0000
   2 -25   0    3433    1540                                                        3720    1.41    0.00  1.0000
   2 -25   0    4386    1430                                                        4710    1.41    0.00  1.0000
  -2  25   0    2915     990                                                        3180    1.41    0.00  1.0000
  -2  25   0    2218    1530                                                        2450    1.41    0.00  1.0000
   1 -25   0       1    1080                                                        -910    0.54    0.00  1.0000
   1 -25   0       1     850                                                        -410    0.54    0.00  1.0000
  -1  25   0     227     860                                                         200    0.54    0.00  1.0000
  -1  25   0     791     560                                                         740    0.54    0.00  1.0000
   0 -25   0    3536    2020                                                        3660   -0.61    0.00  1.0000
   0 -25   0    6066    1680                                                        6229   -0.61    0.00  1.0000
   0  25   0    4922    2160                                                        5069   -0.61    0.00  1.0000
   0  25   0    6481    1630                                                        6649   -0.61    0.00  1.0000
  -1 -25   0    3279    1310                                                        3480    1.02    0.00  1.0000
  -1 -25   0    2882    1870                                                        3070    1.02    0.00  1.0000
   1  25   0    4369    1350                                                        4600    1.02    0.00  1.0000
   1  25   0    7262    2290                                                        7559    1.02    0.00  1.0000
  -2 -25   0    1694    1440                                                        1610   -0.60    0.00  1.0000
   2  25   0    2297    1200                                                        2200   -0.60    0.00  1.0000
  -3 -25   0       1     600                                                        -350   -0.50    0.00  1.0000
  -3 -25   0     351    1450                                                         320   -0.50    0.00  1.0000
   3  25   0     869    1020                                                         820   -0.50    0.00  1.0000
   3  25   0       1    1170                                                        -620   -0.50    0.00  1.0000
  12 -26   0    1669     960                                                        1650    0.14    0.00  1.0000
 -12  26   0     854     650                                                         840    0.14    0.00  1.0000
 -12  26   0       0    1050                                                        -240    0.14    0.00  1.0000
  11 -26   0    3138    1580                                                        3070   -0.36    0.00  1.0000
  11 -26   0    6467    1450                                                        6369   -0.36    0.00  1.0000
 -11  26   0    3805    1260                                                        3730   -0.36    0.00  1.0000
 -11  26   0    3704    1620                                                        3630   -0.36    0.00  1.0000
  10 -26   0      81     790                                                          90   -0.33    0.00  1.0000
 -10  26   0      71     850                                                          80   -0.33    0.00  1.0000
   9 -26   0     469     730                                                         500    0.41    0.00  1.0000
  -9  26   0     411     500                                                         440    0.41    0.00  1.0000
   8 -26   0    3700    1160                                                        3470    1.13    0.00  1.0000
   8 -26   0    1705    1040                                                        1550    1.13    0.00  1.0000
  -8  26   0    1726     650                                                        1570    1.13    0.00  1.0000
  -8  26   0     837     900                                                         730    1.13    0.00  1.0000
   7 -26   0      23     930                                                          50    1.38    0.00  1.0000
   7 -26   0       5     670                                                        -330    1.38    0.00  1.0000
  -7  26   0      75     720                                                         120    1.38    0.00  1.0000
  -7  26   0       5     380                                                         -20    1.38    0.00  1.0000
   6 -26   0       5     740                                                        -350   -1.27    0.00  1.0000
   6 -26   0     612    1030                                                         510   -1.27    0.00  1.0000
  -6  26   0       5     350                                                        -260   -1.27    0.00  1.0000
  -6  26   0      44     740                                                          20   -1.27    0.00  1.0000
   5 -26   0    4627    1430                                                        4040    2.63    0.00  1.0000
  -5  26   0    2463    1340                                                        2040    2.63    0.00  1.0000
  -5  26   0    4724    1040                                                        4130    2.63    0.00  1.0000
   4 -26   0      10    1070                                                        -310    1.87    0.00  1.0000
   4 -26   0      10     880                                                          40    1.87    0.00  1.0000
  -4  26   0     386     420                                                         520    1.87    0.00  1.0000
  -4  26   0     395     900                                                         530    1.87    0.00  1.0000
   3 -26   0     111     920                                                         140    0.76    0.00  1.0000
   3 -26   0       2    1040                                                       -1180    0.76    0.00  1.0000
  -3  26   0     491     960                                                         550    0.76    0.00  1.0000
  -3  26   0     174     480                                                         210    0.76    0.00  1.0000
   2 -26   0     939    1210                                                         820    1.19    0.00  1.0000
   2 -26   0     659    1110                                                         560    1.19    0.00  1.0000
  -2  26   0     778    1130                                                         670    1.19    0.00  1.0000
  -2  26   0    1238     580                                                        1100    1.19    0.00  1.0000
   1 -26   0    5042    1390                                                        4710    1.40    0.00  1.0000
   1 -26   0    2165    1640                                                        1950    1.40    0.00  1.0000
  -1  26   0    3735    1090                                                        3450    1.40    0.00  1.0000
  -1  26   0    3901    1810                                                        3610    1.40    0.00  1.0000
   0 -26   0    3628    1740                                                        3660   -0.16    0.00  1.0000
   0  26   0    3289    1150                                                        3320   -0.16    0.00  1.0000
  -1 -26   0       0     750                                                       -1110   -0.13    0.00  1.0000
   1  26   0     342    1380                                                         340   -0.13    0.00  1.0000
  -2 -26   0    1117    1780                                                        1070    0.42    0.00  1.0000
  -2 -26   0    1005     870                                                         960    0.42    0.00  1.0000
   2  26   0    2268    1060                                                        2200    0.42    0.00  1.0000
   2  26   0    2390    1760                                                        2320    0.42    0.00  1.0000
  10 -27   0    5007    1210                                                        5199   -0.80    0.00  1.0000
  10 -27   0     237    1010                                                         280   -0.80    0.00  1.0000
 -10  27   0    1089     990                                                        1180   -0.80    0.00  1.0000
 -10  27   0    1823     760                                                        1940   -0.80    0.00  1.0000
   9 -27   0    1449    1070                                                        1440   -0.07    0.00  1.0000
  -9  27   0    1269     710                                                        1260   -0.07    0.00  1.0000
  -9  27   0     646     830                                                         640   -0.07    0.00  1.0000
   8 -27   0       3     940                                                       -1180    1.05    0.00  1.0000
  -8  27   0      42     890                                                          50    1.05    0.00  1.0000
   7 -27   0     577     840                                                         520    0.72    0.00  1.0000
  -7  27   0     524     440                                                         470    0.72    0.00  1.0000
   6 -27   0       0     830                                                        -230   -0.23    0.00  1.0000
  -6  27   0    1196     550                                                        1170   -0.23    0.00  1.0000
   5 -27   0    1496    1110                                                        1360    1.06    0.00  1.0000
  -5  27   0    1705    1160                                                        1560    1.06    0.00  1.0000
  -5  27   0    2403     700                                                        2230    1.06    0.00  1.0000
  -4  27   0    8725    2250                                                        9249    1.63    0.00  1.0000
   3 -27   0       0     940                                                       -1180    0.28    0.00  1.0000
  -3  27   0     149     480                                                         160    0.28    0.00  1.0000
   2 -27   0      68    1040                                                          30    1.65    0.00  1.0000
   1 -27   0       2     720                                                        -450    0.81    0.00  1.0000
  -1  27   0     705    1320                                                         780    0.81    0.00  1.0000
   0 -27   0    8483    3110                                                        8669    0.59    0.00  1.0000
   0  27   0   11017    2570                                                       11229    0.59    0.00  1.0000
   0  27   0    8048    3170                                                        8229    0.59    0.00  1.0000
  -1 -27   0    1212    1080                                                        1210   -0.02    0.00  1.0000
  -1 -27   0    4224    2220                                                        4220   -0.02    0.00  1.0000
   1  27   0    3104    1170                                                        3100   -0.02    0.00  1.0000
   1  27   0    4425    2080                                                        4420   -0.02    0.00  1.0000
   9 -28   0       3     940                                                       -1670   -1.05    0.00  1.0000
   9 -28   0       3     730                                                        -640   -1.05    0.00  1.0000
  -9  28   0     118     730                                                         160   -1.05    0.00  1.0000
  -9  28   0      93     470                                                         130   -1.05    0.00  1.0000
   8 -28   0    1885    1110                                                        1710    1.22    0.00  1.0000
   8 -28   0     846     930                                                         730    1.22    0.00  1.0000
  -8  28   0     240     760                                                         180    1.22    0.00  1.0000
  -8  28   0     846     490                                                         730    1.22    0.00  1.0000
   7 -28   0       0     710                                                        -490    0.34    0.00  1.0000
   7 -28   0       0    1060                                                       -1280    0.34    0.00  1.0000
  -7  28   0     893     880                                                         860    0.34    0.00  1.0000
  -7  28   0     423     440                                                         400    0.34    0.00  1.0000
   6 -28   0    2892    1460                                                        2870   -0.12    0.00  1.0000
  -6  28   0    2290    1360                                                        2270   -0.12    0.00  1.0000
  -6  28   0    5058    1160                                                        5029   -0.12    0.00  1.0000
   5 -28   0       2    1140                                                       -2400    0.91    0.00  1.0000
   5 -28   0       2    1130                                                        -580    0.91    0.00  1.0000
  -5  28   0     506     490                                                         560    0.91    0.00  1.0000
  -5  28   0     668     980                                                         730    0.91    0.00  1.0000
   4 -28   0       2    1010                                                        -440    0.88    0.00  1.0000
   4 -28   0       2    1150                                                       -2380    0.88    0.00  1.0000
  -4  28   0     308     440                                                         260    0.88    0.00  1.0000
  -4  28   0     640     910                                                         570    0.88    0.00  1.0000
   3 -28   0    3380    1490                                                        3410   -0.15    0.00  1.0000
   3 -28   0    1669    1410                                                        1690   -0.15    0.00  1.0000
  -3  28   0    3062    1510                                                        3090   -0.15    0.00  1.0000
  -3  28   0    1947     820                                                        1970   -0.15    0.00  1.0000
   2 -28   0    2556    1640                                                        2780    1.28    0.00  1.0000
   2 -28   0    1167    1310                                                        1320    1.28    0.00  1.0000
  -2  28   0    2969    1730                                                        3210    1.28    0.00  1.0000
  -2  28   0    2326     930                                                        2540    1.28    0.00  1.0000
  -4  29  -1     755     500                                                         700   -0.61    0.00  1.0000
  -4  29  -1    1323    1070                                                        1250   -0.61    0.00  1.0000
   4 -29   1       1    1110                                                        -150   -0.61    0.00  1.0000
  -5  29  -1     847    1070                                                         970   -1.21    0.00  1.0000
  -5  29  -1    1100     570                                                        1240   -1.21    0.00  1.0000
   5 -29   1       4     930                                                        -480   -1.21    0.00  1.0000
  -6  29  -1     757     530                                                         830    0.77    0.00  1.0000
  -6  29  -1     434     830                                                         490    0.77    0.00  1.0000
   6 -29   1     415    1060                                                         470    0.77    0.00  1.0000
   6 -29   1       2    1330                                                        -980    0.77    0.00  1.0000
  -1  28  -1    1301    1520                                                        1540   -1.87    0.00  1.0000
  -1  28  -1    1045     660                                                        1260   -1.87    0.00  1.0000
   1 -28   1      10     990                                                       -1510   -1.87    0.00  1.0000
   1 -28   1      10    1570                                                        -710   -1.87    0.00  1.0000
  -2  28  -1    2708    1560                                                        2950   -1.34    0.00  1.0000
  -2  28  -1    1461     750                                                        1640   -1.34    0.00  1.0000
   2 -28   1    1094    1290                                                        1250   -1.34    0.00  1.0000
   2 -28   1       5    1380                                                        -300   -1.34    0.00  1.0000
  -3  28  -1     852    1150                                                         900   -0.48    0.00  1.0000
  -3  28  -1       1     510                                                         -20   -0.48    0.00  1.0000
   3 -28   1       1    1090                                                       -2520   -0.48    0.00  1.0000
   3 -28   1       1    1240                                                        -200   -0.48    0.00  1.0000
  -5  28  -1     155     930                                                         260   -2.15    0.00  1.0000
   5 -28   1      13    1190                                                       -2830   -2.15    0.00  1.0000
  -6  28  -1    1169     950                                                        1050    1.12    0.00  1.0000
   6 -28   1       4    1120                                                       -2170    1.12    0.00  1.0000
  -7  28  -1     280     430                                                         280    0.00    0.00  1.0000
  -7  28  -1     580     820                                                         580    0.00    0.00  1.0000
   7 -28   1     740    1120                                                         740    0.00    0.00  1.0000
   7 -28   1     640    1020                                                         640    0.00    0.00  1.0000
  -8  28  -1     127     820                                                         160   -0.80    0.00  1.0000
  -8  28  -1     734     470                                                         810   -0.80    0.00  1.0000
   8 -28   1       2    1060                                                        -690   -0.80    0.00  1.0000
   8 -28   1     687     950                                                         760   -0.80    0.00  1.0000
  -9  28  -1     632     890                                                         570    0.79    0.00  1.0000
  -9  28  -1     495     520                                                         440    0.79    0.00  1.0000
   9 -28   1     324     840                                                         280    0.79    0.00  1.0000
   9 -28   1       2    1050                                                       -1480    0.79    0.00  1.0000
   1  27  -1     786     900                                                         770   -0.62    0.00  1.0000
   1  27  -1       1    1400                                                        -370   -0.62    0.00  1.0000
  -1 -27   1       1     730                                                       -1400   -0.62    0.00  1.0000
  -1 -27   1       1    1520                                                       -1840   -0.62    0.00  1.0000
   0  27  -1     625     700                                                         620   -0.66    0.00  1.0000
   0  27  -1     925    1460                                                         920   -0.66    0.00  1.0000
   0 -27   1       1     850                                                       -1280   -0.66    0.00  1.0000
   0 -27   1       1    1490                                                        -640   -0.66    0.00  1.0000
   1 -27   1   14013    3640                                                       14549   -1.32    0.00  1.0000
  -2  27  -1    4500    1190                                                        4010   -2.22    0.00  1.0000
   2 -27   1    4574    1810                                                        4080   -2.22    0.00  1.0000
  -3  27  -1    1620     690                                                        1660   -0.29    0.00  1.0000
  -3  27  -1    2361    1460                                                        2410   -0.29    0.00  1.0000
   3 -27   1     273    1120                                                         290   -0.29    0.00  1.0000
  -4  27  -1    1530     550                                                        1280   -1.97    0.00  1.0000
  -4  27  -1     944    1020                                                         750   -1.97    0.00  1.0000
   4 -27   1    1399    1430                                                        1160   -1.97    0.00  1.0000
   4 -27   1     306     990                                                         200   -1.97    0.00  1.0000
  -5  27  -1    6867    2650                                                        7279   -1.44    0.00  1.0000
  -5  27  -1    8161    2130                                                        8609   -1.44    0.00  1.0000
   5 -27   1   10277    2610                                                       10779   -1.44    0.00  1.0000
  -6  27  -1      49     760                                                          50   -0.03    0.00  1.0000
  -6  27  -1       0     410                                                        -140   -0.03    0.00  1.0000
   6 -27   1       0     770                                                        -590   -0.03    0.00  1.0000
  -7  27  -1     887     510                                                         990    1.00    0.00  1.0000
   7 -27   1     354     820                                                         420    1.00    0.00  1.0000
  -8  27  -1    2540     970                                                        2740   -1.15    0.00  1.0000
   8 -27   1    3409    1360                                                        3640   -1.15    0.00  1.0000
  -9  27  -1    1287    1090                                                        1330    0.35    0.00  1.0000
   9 -27   1    3350    1240                                                        3420    0.35    0.00  1.0000
 -10  27  -1    1176    1000                                                        1180   -0.03    0.00  1.0000
 -10  27  -1    1296     630                                                        1300   -0.03    0.00  1.0000
  10 -27   1      89     850                                                          90   -0.03    0.00  1.0000
  10 -27   1     478     970                                                         480   -0.03    0.00  1.0000
 -11  27  -1     881     610                                                         900    0.19    0.00  1.0000
 -11  27  -1    1069    1140                                                        1090    0.19    0.00  1.0000
  11 -27   1    2369    1000                                                        2400    0.19    0.00  1.0000
  11 -27   1     970    1110                                                         990    0.19    0.00  1.0000
   3  26  -1   10590    2770                                                       10819    0.65    0.00  1.0000
  -3 -26   1    5543    1760                                                        5709    0.65    0.00  1.0000
  -3 -26   1    5858    2630                                                        6029    0.65    0.00  1.0000
   2  26  -1      36    1420                                                          50   -0.61    0.00  1.0000
   2  26  -1      63     970                                                          80   -0.61    0.00  1.0000
  -2 -26   1     228    1590                                                         260   -0.61    0.00  1.0000
  -2 -26   1       1     560                                                         -60   -0.61    0.00  1.0000
   1  26  -1     505    1440                                                         480    0.34    0.00  1.0000
  -1 -26   1       0     780                                                        -470    0.34    0.00  1.0000
   0  26  -1    5203    1420                                                        5409   -0.83    0.00  1.0000
   0 -26   1    2478    1940                                                        2620   -0.83    0.00  1.0000
  -1  26  -1    5348    1460                                                        5089   -1.06    0.00  1.0000
  -1  26  -1    5830    2230                                                        5559   -1.06    0.00  1.0000
   1 -26   1    4271    2000                                                        4040   -1.06    0.00  1.0000
   1 -26   1    6802    1710                                                        6509   -1.06    0.00  1.0000
  -2  26  -1    4943    1900                                                        4420   -2.25    0.00  1.0000
  -2  26  -1    4615    1150                                                        4110   -2.25    0.00  1.0000
   2 -26   1    3626    1680                                                        3180   -2.25    0.00  1.0000
  -3  26  -1    4924    2070                                                        4950   -0.11    0.00  1.0000
  -3  26  -1    6279    1530                                                        6309   -0.11    0.00  1.0000
   3 -26   1    5292    1970                                                        5319   -0.11    0.00  1.0000
  -4  26  -1    6657    2380                                                        5999   -2.44    0.00  1.0000
  -4  26  -1    9060    1880                                                        8289   -2.44    0.00  1.0000
   4 -26   1    7288    2250                                                        6599   -2.44    0.00  1.0000
  -5  26  -1    4392    1890                                                        3750   -2.97    0.00  1.0000
  -5  26  -1    7442    1530                                                        6599   -2.97    0.00  1.0000
   5 -26   1    7017    1920                                                        6199   -2.97    0.00  1.0000
  -6  26  -1     924     920                                                         820    1.04    0.00  1.0000
  -6  26  -1     807     510                                                         710    1.04    0.00  1.0000
   6 -26   1    1283     930                                                        1160    1.04    0.00  1.0000
   6 -26   1    3351    1150                                                        3150    1.04    0.00  1.0000
  -7  26  -1     372     440                                                         370   -0.03    0.00  1.0000
  -7  26  -1      91     730                                                          90   -0.03    0.00  1.0000
   7 -26   1     852     960                                                         850   -0.03    0.00  1.0000
   7 -26   1     231     720                                                         230   -0.03    0.00  1.0000
  -8  26  -1     523     880                                                         530   -0.11    0.00  1.0000
  -8  26  -1     494     460                                                         500   -0.11    0.00  1.0000
   8 -26   1     692     760                                                         700   -0.11    0.00  1.0000
   8 -26   1     951    1000                                                         960   -0.11    0.00  1.0000
  -9  26  -1    1768    1290                                                        1690   -0.55    0.00  1.0000
  -9  26  -1    4657    1130                                                        4530   -0.55    0.00  1.0000
   9 -26   1    3449    1460                                                        3340   -0.55    0.00  1.0000
  10 -26   1   13299    2350                                                       13239   -0.15    0.00  1.0000
  10 -26   1    3491    2310                                                        3460   -0.15    0.00  1.0000
 -11  26  -1   15641    3640                                                       15858   -0.51    0.00  1.0000
 -11  26  -1   15045    3920                                                       15258   -0.51    0.00  1.0000
  11 -26   1   12872    4070                                                       13069   -0.51    0.00  1.0000
 -12  26  -1       0    1040                                                        -380   -0.13    0.00  1.0000
 -12  26  -1     480     590                                                         490   -0.13    0.00  1.0000
  12 -26   1       0     810                                                           0   -0.13    0.00  1.0000
   4  25  -1       1    1250                                                        -240    0.48    0.00  1.0000
   4  25  -1    1686    1590                                                        1620    0.48    0.00  1.0000
  -4 -25   1       1    1390                                                        -170    0.48    0.00  1.0000
  -4 -25   1     547     550                                                         510    0.48    0.00  1.0000
   3  25  -1     510    1390                                                         580    0.89    0.00  1.0000
  -3 -25   1     717     680                                                         800    0.89    0.00  1.0000
   2  25  -1   15825    2910                                                       15528    0.70    0.00  1.0000
  -2 -25   1    4477    3140                                                        4320    0.70    0.00  1.0000
   1  25  -1    1073     790                                                        1150   -1.41    0.00  1.0000
   1  25  -1       6    1220                                                        -260   -1.41    0.00  1.0000
  -1 -25   1       6    1420                                                        -320   -1.41    0.00  1.0000
  -1 -25   1       6     730                                                        -370   -1.41    0.00  1.0000
   0  25  -1   13559    3010                                                       13859    0.75    0.00  1.0000
   0  25  -1    7338    3440                                                        7559    0.75    0.00  1.0000
   0 -25   1   12442    3080                                                       12729    0.75    0.00  1.0000
  -1  25  -1     984    1260                                                        1150   -1.53    0.00  1.0000
  -1  25  -1     608     610                                                         740   -1.53    0.00  1.0000
   1 -25   1     956    1020                                                        1120   -1.53    0.00  1.0000
   1 -25   1    1788    1000                                                        2010   -1.53    0.00  1.0000
  -2  25  -1     595     440                                                         680   -0.99    0.00  1.0000
  -2  25  -1     502    1090                                                         580   -0.99    0.00  1.0000
   2 -25   1     877     980                                                         980   -0.99    0.00  1.0000
   2 -25   1     244    1080                                                         300   -0.99    0.00  1.0000
  -3  25  -1     205     440                                                         180   -0.53    0.00  1.0000
  -3  25  -1     614     930                                                         570   -0.53    0.00  1.0000
   3 -25   1       1     850                                                        -270   -0.53    0.00  1.0000
   3 -25   1    1130    1070                                                        1070   -0.53    0.00  1.0000
  -4  25  -1     680     510                                                         850   -1.81    0.00  1.0000
  -4  25  -1     933     880                                                        1130   -1.81    0.00  1.0000
   4 -25   1    1576    1030                                                        1830   -1.81    0.00  1.0000
  -5  25  -1    1722    1400                                                        2390   -4.35    0.00  1.0000
  -5  25  -1    3341    1100                                                        4250   -4.35    0.00  1.0000
   5 -25   1    4314    1590                                                        5339   -4.35    0.00  1.0000
  -6  25  -1    2005    1200                                                        1920    0.57    0.00  1.0000
  -6  25  -1    3391     930                                                        3280    0.57    0.00  1.0000
   6 -25   1    4305    1390                                                        4180    0.57    0.00  1.0000
   7 -25   1    7672    2340                                                        7969    0.99    0.00  1.0000
  -8  25  -1     156     410                                                         190   -0.85    0.00  1.0000
  -8  25  -1       2     720                                                        -650   -0.85    0.00  1.0000
   8 -25   1     490     840                                                         550   -0.85    0.00  1.0000
   8 -25   1     537     850                                                         600   -0.85    0.00  1.0000
  -9  25  -1    3083     900                                                        3090   -0.03    0.00  1.0000
  -9  25  -1    2135    1180                                                        2140   -0.03    0.00  1.0000
   9 -25   1    1256    1100                                                        1260   -0.03    0.00  1.0000
 -10  25  -1     358     890                                                         410   -0.79    0.00  1.0000
 -10  25  -1     975     590                                                        1060   -0.79    0.00  1.0000
  10 -25   1     302     960                                                         350   -0.79    0.00  1.0000
  10 -25   1    1061     820                                                        1150   -0.79    0.00  1.0000
 -11  25  -1     703     580                                                         760   -0.62    0.00  1.0000
  11 -25   1       1     920                                                         -20   -0.62    0.00  1.0000
 -12  25  -1   10906    2970                                                       10589   -0.90    0.00  1.0000
 -12  25  -1   10470    2630                                                       10159   -0.90    0.00  1.0000
 -13  25  -1    4408    1500                                                        4640   -1.02    0.00  1.0000
 -13  25  -1    5334    1950                                                        5589   -1.02    0.00  1.0000
  13 -25   1    4340    1560                                                        4570   -1.02    0.00  1.0000
   5  24  -1       1    1280                                                        -990    0.47    0.00  1.0000
   5  24  -1     369    1270                                                         400    0.47    0.00  1.0000
  -5 -24   1       1     600                                                         -50    0.47    0.00  1.0000
  -5 -24   1     417    1090                                                         450    0.47    0.00  1.0000
   4  24  -1    1603    1430                                                        1870    1.91    0.00  1.0000
  -4 -24   1     479     650                                                         630    1.91    0.00  1.0000
   3  24  -1       1    1040                                                        -400    0.60    0.00  1.0000
   3  24  -1     263    1010                                                         280    0.60    0.00  1.0000
  -3 -24   1       1    1220                                                        -550    0.60    0.00  1.0000
   2  24  -1    1092    1290                                                        1000    0.84    0.00  1.0000
   2  24  -1    1581     870                                                        1470    0.84    0.00  1.0000
  -2 -24   1     798     650                                                         720    0.84    0.00  1.0000
  -2 -24   1       2    1160                                                        -640    0.84    0.00  1.0000
   1  24  -1    1038    1220                                                        1040   -0.01    0.00  1.0000
   1  24  -1      60     650                                                          60   -0.01    0.00  1.0000
  -1 -24   1       0     650                                                        -150   -0.01    0.00  1.0000
  -1 -24   1       0    1170                                                        -410   -0.01    0.00  1.0000
   0  24  -1     355    1150                                                         310   -0.73    0.00  1.0000
   0  24  -1     115     600                                                          90   -0.73    0.00  1.0000
   0 -24   1       2    1110                                                         -20   -0.73    0.00  1.0000
   0 -24   1     149     710                                                         120   -0.73    0.00  1.0000
  -1  24  -1    2193     820                                                        2180    0.08    0.00  1.0000
  -1  24  -1    2624    1430                                                        2610    0.08    0.00  1.0000
   1 -24   1    3456    1460                                                        3440    0.08    0.00  1.0000
  -2  24  -1    5283    2060                                                        4970   -1.29    0.00  1.0000
   2 -24   1    8231    2060                                                        7839   -1.29    0.00  1.0000
  -3  24  -1     164     950                                                         230    1.41    0.00  1.0000
  -3  24  -1       6     380                                                        -190    1.41    0.00  1.0000
   3 -24   1      43     780                                                          80    1.41    0.00  1.0000
   3 -24   1      98    1020                                                         150    1.41    0.00  1.0000
  -4  24  -1     146     380                                                         110   -2.89    0.00  1.0000
  -4  24  -1     219     860                                                         180   -2.89    0.00  1.0000
   4 -24   1     468     680                                                         420   -2.89    0.00  1.0000
   4 -24   1    1710    1090                                                        1640   -2.89    0.00  1.0000
  -5  24  -1    4148     950                                                        3410   -3.54    0.00  1.0000
  -5  24  -1    2980    1320                                                        2360   -3.54    0.00  1.0000
   5 -24   1    5376    1410                                                        4530   -3.54    0.00  1.0000
  -6  24  -1     217     390                                                         210   -0.81    0.00  1.0000
  -6  24  -1      65     770                                                          60   -0.81    0.00  1.0000
   6 -24   1       2     700                                                         -80   -0.81    0.00  1.0000
   6 -24   1       2     850                                                         -20   -0.81    0.00  1.0000
  -7  24  -1    1130     540                                                        1270    1.19    0.00  1.0000
  -7  24  -1     755     950                                                         870    1.19    0.00  1.0000
   7 -24   1    3961    1080                                                        4220    1.19    0.00  1.0000
   7 -24   1     960     880                                                        1090    1.19    0.00  1.0000
  -8  24  -1    1931    1080                                                        1860    0.48    0.00  1.0000
  -8  24  -1    2166     730                                                        2090    0.48    0.00  1.0000
   8 -24   1    2125    1110                                                        2050    0.48    0.00  1.0000
  -9  24  -1     316     820                                                         370   -0.87    0.00  1.0000
  -9  24  -1    1388     660                                                        1500   -0.87    0.00  1.0000
   9 -24   1    1938     860                                                        2070   -0.87    0.00  1.0000
   9 -24   1     738     890                                                         820   -0.87    0.00  1.0000
 -10  24  -1    7462    1940                                                        7289   -0.59    0.00  1.0000
  10 -24   1    8594    2440                                                        8409   -0.59    0.00  1.0000
 -11  24  -1     118     880                                                         140   -0.57    0.00  1.0000
 -11  24  -1      12     510                                                          20   -0.57    0.00  1.0000
  11 -24   1     109     720                                                         130   -0.57    0.00  1.0000
  11 -24   1     573     920                                                         620   -0.57    0.00  1.0000
 -12  24  -1     374     630                                                         460   -1.27    0.00  1.0000
 -13  24  -1     335     620                                                         430   -1.44    0.00  1.0000
 -13  24  -1       6     800                                                        -100   -1.44    0.00  1.0000
  13 -24   1       6     690                                                        -610   -1.44    0.00  1.0000
  13 -24   1     549     720                                                         670   -1.44    0.00  1.0000
 -14  24  -1     142     670                                                         160   -1.93    0.00  1.0000
 -14  24  -1      11    1000                                                       -1230   -1.93    0.00  1.0000
  14 -24   1     478     720                                                         520   -1.93    0.00  1.0000
  14 -24   1      70     850                                                          80   -1.93    0.00  1.0000
   6  23  -1       3    1280                                                         -50    0.94    0.00  1.0000
   6  23  -1     777    1080                                                         690    0.94    0.00  1.0000
  -6 -23   1       3     500                                                        -230    0.94    0.00  1.0000
  -6 -23   1    1543    1340                                                        1420    0.94    0.00  1.0000
   5  23  -1    2834    1390                                                        2590    1.38    0.00  1.0000
  -5 -23   1    1014     610                                                         870    1.38    0.00  1.0000
   4  23  -1    4614    1400                                                        4550    0.28    0.00  1.0000
   4  23  -1    2961    1490                                                        2910    0.28    0.00  1.0000
  -4 -23   1     388    1270                                                         370    0.28    0.00  1.0000
   3  23  -1      21    1040                                                           0    2.67    0.00  1.0000
   3  23  -1     261     890                                                         140    2.67    0.00  1.0000
  -3 -23   1     379     480                                                         230    2.67    0.00  1.0000
  -3 -23   1     758    1180                                                         540    2.67    0.00  1.0000
   2  23  -1    1090    1210                                                        1170    0.70    0.00  1.0000
   2  23  -1    4313    1040                                                        4470    0.70    0.00  1.0000
  -2 -23   1    1876    1370                                                        1980    0.70    0.00  1.0000
  -2 -23   1    1110     710                                                        1190    0.70    0.00  1.0000
   1  23  -1     289     790                                                         300    0.19    0.00  1.0000
   1  23  -1     368     540                                                         380    0.19    0.00  1.0000
  -1 -23   1     654    1120                                                         670    0.19    0.00  1.0000
  -1 -23   1      84     580                                                          90    0.19    0.00  1.0000
   0  23  -1    1461    1150                                                        1430    0.24    0.00  1.0000
   0  23  -1     437     590                                                         420    0.24    0.00  1.0000
   0 -23   1    1067    1060                                                        1040    0.24    0.00  1.0000
   0 -23   1     140     680                                                         130    0.24    0.00  1.0000
  -1  23  -1    3225    1810                                                        3430   -1.05    0.00  1.0000
[truncated: 11,817,438 more chars]
