# Supplementary material for: Designing narcissistic self-sorting terpyridine moieties with high coordination selectivity for complex metallo-supramolecules
Source: Commun Chem. 2021 Sep 24;4:136. doi: 10.1038/s42004-021-00577-0 (PMC9814872; doi:10.1038/s42004-021-00577-0)
Supplement: Supplementary file 6 — Supplementary Data 3 [file 42004_2021_577_MOESM6_ESM.cif]

data_4
_audit_creation_date               2021-03-06
_audit_creation_method
;
Olex2 1.2
(compiled 2018.05.29 svn.r3508 for OlexSys, GUI svn.r5506)
;
_shelx_SHELXL_version_number       '2014/7'
_audit_contact_author_address      ?
_audit_contact_author_email        ?
_audit_contact_author_name         ''
_audit_contact_author_phone        ?
_publ_contact_author_id_orcid      ?
_publ_section_references
;
Dolomanov, O.V., Bourhis, L.J., Gildea, R.J, Howard, J.A.K. & Puschmann, H.
 (2009), J. Appl. Cryst. 42, 339-341.

Sheldrick, G.M. (2008). Acta Cryst. A64, 112-122.
;
_chemical_name_common              ?
_chemical_name_systematic          ?
_chemical_formula_moiety          
 'C96 H80 N12 O2 Zn2, 4(F6 P), 2(C2 H3 N), 1(C7 H8)'
_chemical_formula_sum              'C107 H94 F24 N14 O2 P4 Zn2'
_chemical_formula_weight           2318.58
_chemical_melting_point            ?
loop_
  _atom_type_symbol
  _atom_type_description
  _atom_type_scat_dispersion_real
  _atom_type_scat_dispersion_imag
  _atom_type_scat_source
 'C' 'C' 0.0033 0.0016 'International Tables Vol C Tables 4.2.6.8 and 6.1.1.4'
 'H' 'H' 0.0000 0.0000 'International Tables Vol C Tables 4.2.6.8 and 6.1.1.4'
 'F' 'F' 0.0171 0.0103 'International Tables Vol C Tables 4.2.6.8 and 6.1.1.4'
 'N' 'N' 0.0061 0.0033 'International Tables Vol C Tables 4.2.6.8 and 6.1.1.4'
 'O' 'O' 0.0106 0.0060 'International Tables Vol C Tables 4.2.6.8 and 6.1.1.4'
 'P' 'P' 0.1023 0.0942 'International Tables Vol C Tables 4.2.6.8 and 6.1.1.4'
 'Zn' 'Zn' 0.2839 1.4301 'International Tables Vol C Tables 4.2.6.8 and 6.1.1.4'

_shelx_space_group_comment
;
The symmetry employed for this shelxl refinement is uniquely defined
by the following loop, which should always be used as a source of
symmetry information in preference to the above space-group names.
They are only intended as comments.
;
_space_group_crystal_system        'monoclinic'
_space_group_IT_number             14
_space_group_name_H-M_alt          'P 1 21/c 1'
_space_group_name_Hall             '-P 2ybc'
loop_
  _space_group_symop_operation_xyz
 'x, y, z'
 '-x, y+1/2, -z+1/2'
 '-x, -y, -z'
 'x, -y-1/2, z-1/2'

_cell_length_a                     19.651(7)
_cell_length_b                     36.151(8)
_cell_length_c                     15.255(5)
_cell_angle_alpha                  90
_cell_angle_beta                   104.195(10)
_cell_angle_gamma                  90
_cell_volume                       10507(5)
_cell_formula_units_Z              4
_cell_measurement_reflns_used      9591
_cell_measurement_temperature      100(2)
_cell_measurement_theta_max        26.699
_cell_measurement_theta_min        2.720
_shelx_estimated_absorpt_T_max     ?
_shelx_estimated_absorpt_T_min     ?
_exptl_absorpt_coefficient_mu      0.618
_exptl_absorpt_correction_T_max    ?
_exptl_absorpt_correction_T_min    ?
_exptl_absorpt_correction_type     ?
_exptl_absorpt_process_details     ?
_exptl_absorpt_special_details     ?
_exptl_crystal_colour              colourless
_exptl_crystal_colour_primary      colourless
_exptl_crystal_density_diffrn      1.466
_exptl_crystal_density_meas        ?
_exptl_crystal_density_method      ?
_exptl_crystal_description         block
_exptl_crystal_F_000               4744
_exptl_crystal_size_max            0.12
_exptl_crystal_size_mid            0.11
_exptl_crystal_size_min            0.1
_exptl_transmission_factor_max     ?
_exptl_transmission_factor_min     ?
_diffrn_reflns_av_R_equivalents    0.0860
_diffrn_reflns_av_unetI/netI       0.0341
_diffrn_reflns_Laue_measured_fraction_full  0.998
_diffrn_reflns_Laue_measured_fraction_max  0.996
_diffrn_reflns_limit_h_max         24
_diffrn_reflns_limit_h_min         -24
_diffrn_reflns_limit_k_max         45
_diffrn_reflns_limit_k_min         -45
_diffrn_reflns_limit_l_max         19
_diffrn_reflns_limit_l_min         -19
_diffrn_reflns_number              293490
_diffrn_reflns_point_group_measured_fraction_full  0.998
_diffrn_reflns_point_group_measured_fraction_max  0.996
_diffrn_reflns_theta_full          25.243
_diffrn_reflns_theta_max           26.768
_diffrn_reflns_theta_min           2.417
_diffrn_ambient_temperature        100.0
_diffrn_detector_area_resol_mean   ?
_diffrn_measured_fraction_theta_full  0.998
_diffrn_measured_fraction_theta_max  0.996
_diffrn_measurement_device_type    'Bruker APEX-II CCD'
_diffrn_measurement_method         ?
_diffrn_radiation_type             MoK\a
_diffrn_radiation_wavelength       0.71076
_diffrn_source                     ?
_reflns_Friedel_coverage           0.000
_reflns_Friedel_fraction_full      .
_reflns_Friedel_fraction_max       .
_reflns_number_gt                  18442
_reflns_number_total               22321
_reflns_special_details
;
 Reflections were merged by SHELXL according to the crystal
 class for the calculation of statistics and refinement.
 
 _reflns_Friedel_fraction is defined as the number of unique
 Friedel pairs measured divided by the number that would be
 possible theoretically, ignoring centric projections and
 systematic absences.
;
_reflns_threshold_expression       'I > 2\s(I)'
_computing_cell_refinement         'SAINT V8.40A (?, 2016)'
_computing_data_collection         ?
_computing_data_reduction          'SAINT V8.40A (?, 2016)'
_computing_molecular_graphics      'Olex2 (Dolomanov et al., 2009)'
_computing_publication_material    'Olex2 (Dolomanov et al., 2009)'
_computing_structure_refinement    'XL (Sheldrick, 2008)'
_computing_structure_solution      ?
_refine_diff_density_max           1.528
_refine_diff_density_min           -1.131
_refine_diff_density_rms           0.102
_refine_ls_extinction_coef         .
_refine_ls_extinction_method       none
_refine_ls_goodness_of_fit_ref     1.123
_refine_ls_hydrogen_treatment      constr
_refine_ls_matrix_type             full
_refine_ls_number_parameters       1490
_refine_ls_number_reflns           22321
_refine_ls_number_restraints       2053
_refine_ls_R_factor_all            0.0848
_refine_ls_R_factor_gt             0.0698
_refine_ls_restrained_S_all        1.085
_refine_ls_shift/su_max            0.002
_refine_ls_shift/su_mean           0.000
_refine_ls_structure_factor_coef   Fsqd
_refine_ls_weighting_details      
 'w=1/[\s^2^(Fo^2^)+(0.0704P)^2^+35.3855P] where P=(Fo^2^+2Fc^2^)/3'
_refine_ls_weighting_scheme        calc
_refine_ls_wR_factor_gt            0.1738
_refine_ls_wR_factor_ref           0.1823
_refine_special_details            ?
_olex2_refinement_description
;
1. Fixed Uiso
 At 1.2 times of:
  All C(H) groups, All C(H,H) groups
 At 1.5 times of:
  All C(H,H,H) groups
2. Shared sites
{C90, C90A, C90C}
{C91, C91A, C91C}
{C92, C92C}
{C93, C93C}
{C94, C94C}
3. Restrained distances
 N14A-C97A
 1.13 with sigma of 0.02
 C97A-C98A
 1.5 with sigma of 0.02
 N14A-C98A
 2.63 with sigma of 0.02
 C92A-C91 \\sim C92-C91
 with sigma of 0.02
 C93A-C92A \\sim C93-C92
 with sigma of 0.02
 C94A-C93A \\sim C94-C93
 with sigma of 0.02
 C95A-C94A \\sim C95-C94
 with sigma of 0.02
 C17A-C16A \\sim C107-C106
 with sigma of 0.02
 C93A-C91 \\sim C93-C91
 with sigma of 0.02
 C92A-C94A \\sim C92-C94
 with sigma of 0.02
 C93A-C95A \\sim C93-C95
 with sigma of 0.02
 C92A-C91 \\sim C93-C92
 with sigma of 0.02
 C94-C93 \\sim C93A-C92A
 with sigma of 0.02
4. Rigid bond restraints
 All non-hydrogen atoms
 with sigma for 1-2 distances of 0.01 and sigma for 1-3 distances of 0.01
5. Uiso/Uaniso restraints and constraints
All non-hydrogen atoms have similar U: within 2A with sigma of 0.04 and sigma
for terminal atoms of 0.08
C107 \\sim C106 \\sim C101 \\sim C102 \\sim C103 \\sim C104 \\sim C105: within
2A with sigma of 0.01 and sigma for terminal atoms of 0.02
C17A \\sim C16A \\sim C11A \\sim C12A \\sim C13A \\sim C14A \\sim C15A: within
2A with sigma of 0.01 and sigma for terminal atoms of 0.02
Uanis(C95) \\sim Ueq: with sigma of 0.001 and sigma for terminal atoms of 0.002
Uanis(C92A) \\sim Ueq: with sigma of 0.001 and sigma for terminal atoms of 0.002
Uanis(C90) = Uanis(C90A) = Uanis(C90C)
Uanis(C91) = Uanis(C91A) = Uanis(C91C)
Uanis(C94) = Uanis(C94A) = Uanis(C94C)
Uanis(C94) = Uanis(C94C)
Uanis(C92) = Uanis(C92C)
Uanis(C93) = Uanis(C93C)
Uanis(C98) = Uanis(C98A)
6. Rigid body (RIGU) restrains
 C91, C92A, C93A, C94A, C95A
 with sigma for 1-2 distances of 0.001 and sigma for 1-3 distances of 0.002
 C91, C92, C93, C94, C95
 with sigma for 1-2 distances of 0.001 and sigma for 1-3 distances of 0.002
 C107, C106, C101, C102, C103, C104, C105
 with sigma for 1-2 distances of 0.001 and sigma for 1-3 distances of 0.002
 C17A, C16A, C11A, C12A, C13A, C14A, C15A
 with sigma for 1-2 distances of 0.001 and sigma for 1-3 distances of 0.002
7. Others
 1*[Sof(C90)+Sof(H90A)+Sof(H90B)+Sof(C91)+Sof(H91A)+Sof(H91B)+Sof(C92)+
 Sof(H92A)+Sof(H92B)+Sof(C93)+Sof(H93A)+Sof(H93B)+Sof(C94)+Sof(H94A)+Sof(H94B)+
 Sof(C95)+Sof(H95A)+Sof(H95B)+Sof(H95C)]+1*[Sof(C90A)+Sof(H90C)+Sof(H90D)+
 Sof(C91A)+Sof(H91C)+Sof(H91D)+Sof(C92A)+Sof(H92C)+Sof(H92D)+Sof(C93A)+
 Sof(H93C)+Sof(H93D)+Sof(C94A)+Sof(H94C)+Sof(H94D)+Sof(C95A)+Sof(H95D)+
 Sof(H95E)+Sof(H95F)]+1*[Sof(C90C)+Sof(H90E)+Sof(H90F)+Sof(C91C)+Sof(H91E)+
 Sof(H91F)+Sof(C92C)+Sof(H92E)+Sof(H92F)+Sof(C93C)+Sof(H93E)+Sof(H93F)+
 Sof(C94C)+Sof(H94E)+Sof(H94F)+Sof(C95C)+Sof(H95G)+Sof(H95H)+Sof(H95I)]=1 with
 esd of 0.000001
 Sof(C17A)=Sof(H17A)=Sof(H17B)=Sof(H17C)=Sof(C16A)=Sof(C15A)=Sof(H15A)=
 Sof(C14A)=Sof(H14A)=Sof(C13A)=Sof(H13A)=Sof(C12A)=Sof(H12A)=Sof(C11A)=
 Sof(H11A)=1-FVAR(1)
 Sof(C106)=Sof(C101)=Sof(H101)=Sof(C102)=Sof(H102)=Sof(C103)=Sof(H103)=
 Sof(C104)=Sof(H104)=Sof(C105)=Sof(H105)=Sof(C107)=Sof(H10A)=Sof(H10B)=
 Sof(H10C)=FVAR(1)
 Sof(C90)=Sof(H90A)=Sof(H90B)=Sof(C91)=Sof(H91A)=Sof(H91B)=Sof(C92)=Sof(H92A)=
 Sof(H92B)=Sof(C93)=Sof(H93A)=Sof(H93B)=Sof(C94)=Sof(H94A)=Sof(H94B)=Sof(C95)=
 Sof(H95A)=Sof(H95B)=Sof(H95C)=FVAR(2)
 Sof(C90A)=Sof(H90C)=Sof(H90D)=Sof(C91A)=Sof(H91C)=Sof(H91D)=Sof(C92A)=
 Sof(H92C)=Sof(H92D)=Sof(C93A)=Sof(H93C)=Sof(H93D)=Sof(C94A)=Sof(H94C)=
 Sof(H94D)=Sof(C95A)=Sof(H95D)=Sof(H95E)=Sof(H95F)=FVAR(3)
 Sof(C90C)=Sof(H90E)=Sof(H90F)=Sof(C91C)=Sof(H91E)=Sof(H91F)=Sof(C92C)=
 Sof(H92E)=Sof(H92F)=Sof(C93C)=Sof(H93E)=Sof(H93F)=Sof(C94C)=Sof(H94E)=
 Sof(H94F)=Sof(C95C)=Sof(H95G)=Sof(H95H)=Sof(H95I)=FVAR(4)
 Sof(N14A)=Sof(C97A)=Sof(C98A)=Sof(H98A)=Sof(H98B)=Sof(H98C)=1-FVAR(5)
 Sof(N14)=Sof(C97)=Sof(H97A)=Sof(H97B)=Sof(H97C)=Sof(C98)=FVAR(5)
8.a Secondary CH2 refined with riding coordinates:
 C38(H38A,H38B), C39(H39A,H39B), C40(H40A,H40B), C41(H41A,H41B), C42(H42A,
 H42B), C90(H90A,H90B), C91(H91A,H91B), C92(H92A,H92B), C93(H93A,H93B),
 C94(H94A,H94B), C90A(H90C,H90D), C91A(H91C,H91D), C92A(H92C,H92D), C93A(H93C,
 H93D), C94A(H94C,H94D), C90C(H90E,H90F), C91C(H91E,H91F), C92C(H92E,H92F),
 C93C(H93E,H93F), C94C(H94E,H94F)
8.b Me refined with riding coordinates:
 C95C(H95G,H95H,H95I)
8.c Aromatic/amide H refined with riding coordinates:
 C1(H1), C2(H2), C3(H3), C5(H5), C6(H6), C8(H8), C11(H11), C13(H13), C14(H14),
 C15(H15), C16(H16), C17(H17), C18(H18), C19(H19), C20(H20), C23(H23), C25(H25),
  C28(H28), C29(H29), C30(H30), C31(H31), C33(H33), C34(H34), C36(H36),
 C45(H45), C46(H46), C47(H47), C50(H50), C52(H52), C55(H55), C56(H56), C57(H57),
  C58(H58), C60(H60), C61(H61), C62(H62), C63(H63), C64(H64), C65(H65),
 C66(H66), C67(H67), C68(H68), C73(H73), C74(H74), C75(H75), C76(H76), C77(H77),
  C79(H79), C81(H81), C82(H82), C84(H84), C87(H87), C88(H88), C89(H89),
 C101(H101), C102(H102), C103(H103), C104(H104), C105(H105), C15A(H15A),
 C14A(H14A), C13A(H13A), C12A(H12A), C11A(H11A)
8.d Fitted hexagon refined as free rotating group:
 C106(C101,C102,C103,C104,C105), C16A(C15A,C14A,C13A,C12A,C11A)
8.e Idealised Me refined as rotating group:
 C43(H43A,H43B,H43C), C95(H95A,H95B,H95C), C95A(H95D,H95E,H95F), C99(H99A,H99B,
 H99C), C97(H97A,H97B,H97C), C98A(H98A,H98B,H98C), C107(H10A,H10B,H10C),
 C17A(H17A,H17B,H17C)
;
_atom_sites_solution_hydrogens     geom
_atom_sites_solution_primary       ?
_atom_sites_solution_secondary     ?
loop_
  _atom_site_label
  _atom_site_type_symbol
  _atom_site_fract_x
  _atom_site_fract_y
  _atom_site_fract_z
  _atom_site_U_iso_or_equiv
  _atom_site_adp_type
  _atom_site_occupancy
  _atom_site_site_symmetry_order
  _atom_site_calc_flag
  _atom_site_refinement_flags_posn
  _atom_site_refinement_flags_adp
  _atom_site_refinement_flags_occupancy
  _atom_site_disorder_assembly
  _atom_site_disorder_group
 Zn1 Zn 0.30366(2) 0.36035(2) -0.20021(3) 0.01825(11) Uani 1 1 d . U . . .
 Zn2 Zn 0.74308(2) 0.42810(2) -0.47477(3) 0.02029(11) Uani 1 1 d . U . . .
 O1 O 0.54222(13) 0.46490(8) -0.16816(18) 0.0238(6) Uani 1 1 d . U . . .
 O2 O 0.64275(15) 0.32183(9) -0.2321(2) 0.0308(7) Uani 1 1 d . U . . .
 N1 N 0.29923(17) 0.29998(9) -0.1794(2) 0.0216(7) Uani 1 1 d . U . . .
 N2 N 0.21353(16) 0.35227(8) -0.1548(2) 0.0177(6) Uani 1 1 d . U . . .
 N3 N 0.26093(16) 0.35277(9) -0.3440(2) 0.0205(6) Uani 1 1 d . U . . .
 N4 N 0.26106(15) 0.41714(8) -0.1917(2) 0.0162(6) Uani 1 1 d . U . . .
 N5 N 0.39179(16) 0.35704(8) -0.2540(2) 0.0181(6) Uani 1 1 d . U . . .
 N6 N 0.39412(16) 0.36896(9) -0.0845(2) 0.0205(6) Uani 1 1 d . U . . .
 N7 N 0.76299(16) 0.37104(10) -0.5207(2) 0.0233(7) Uani 1 1 d . U . . .
 N8 N 0.77946(16) 0.41362(10) -0.3325(2) 0.0228(7) Uani 1 1 d . U . . .
 N9 N 0.65448(16) 0.43507(9) -0.4206(2) 0.0183(6) Uani 1 1 d . U . . .
 N10 N 0.65447(16) 0.43921(9) -0.5908(2) 0.0206(6) Uani 1 1 d . U . . .
 N11 N 0.77109(17) 0.48792(9) -0.4600(2) 0.0231(7) Uani 1 1 d . U . . .
 N12 N 0.82394(16) 0.43475(9) -0.5394(2) 0.0209(6) Uani 1 1 d . U . . .
 C0A C 0.8157(2) 0.36980(12) -0.5636(3) 0.0282(9) Uani 1 1 d . U . . .
 C1 C 1.0782(2) 0.45700(14) -0.7921(3) 0.0358(10) Uani 1 1 d . U . . .
 H1 H 1.1128 0.4598 -0.8254 0.043 Uiso 1 1 calc R . . . .
 C2 C 1.0619(2) 0.42227(15) -0.7659(3) 0.0382(11) Uani 1 1 d . U . . .
 H2 H 1.0854 0.4011 -0.7810 0.046 Uiso 1 1 calc R . . . .
 C3 C 1.0111(2) 0.41819(13) -0.7174(3) 0.0328(10) Uani 1 1 d . U . . .
 H3 H 1.0002 0.3942 -0.6991 0.039 Uiso 1 1 calc R . . . .
 C4 C 0.9758(2) 0.44915(12) -0.6952(3) 0.0255(8) Uani 1 1 d . U . . .
 C5 C 0.9928(2) 0.48384(13) -0.7225(3) 0.0293(9) Uani 1 1 d . U . . .
 H5 H 0.9691 0.5051 -0.7085 0.035 Uiso 1 1 calc R . . . .
 C6 C 1.0442(3) 0.48770(14) -0.7700(3) 0.0364(10) Uani 1 1 d . U . . .
 H6 H 1.0561 0.5116 -0.7875 0.044 Uiso 1 1 calc R . . . .
 C7 C 0.92160(19) 0.44425(11) -0.6426(3) 0.0218(8) Uani 1 1 d . U . . .
 C8 C 0.8995(2) 0.47422(12) -0.5977(3) 0.0238(8) Uani 1 1 d . U . . .
 H8 H 0.9178 0.4983 -0.6021 0.029 Uiso 1 1 calc R . . . .
 C9 C 0.85075(19) 0.46834(11) -0.5469(3) 0.0218(8) Uani 1 1 d . U . . .
 C10 C 0.8450(2) 0.40594(11) -0.5812(3) 0.0236(8) Uani 1 1 d . U . . .
 C11 C 0.8926(2) 0.40987(12) -0.6348(3) 0.0246(8) Uani 1 1 d . U . . .
 H11 H 0.9050 0.3891 -0.6658 0.029 Uiso 1 1 calc R . . . .
 C12 C 0.8240(2) 0.49787(11) -0.4971(3) 0.0230(8) Uani 1 1 d . U . . .
 C13 C 0.8515(2) 0.53350(12) -0.4880(3) 0.0298(9) Uani 1 1 d . U . . .
 H13 H 0.8896 0.5398 -0.5134 0.036 Uiso 1 1 calc R . . . .
 C14 C 0.8227(3) 0.55972(13) -0.4415(3) 0.0334(10) Uani 1 1 d . U . . .
 H14 H 0.8411 0.5842 -0.4343 0.040 Uiso 1 1 calc R . . . .
 C15 C 0.7668(2) 0.54994(12) -0.4054(3) 0.0312(9) Uani 1 1 d . U . . .
 H15 H 0.7454 0.5675 -0.3744 0.037 Uiso 1 1 calc R . . . .
 C16 C 0.7433(2) 0.51385(12) -0.4160(3) 0.0289(9) Uani 1 1 d . U . . .
 H16 H 0.7055 0.5070 -0.3908 0.035 Uiso 1 1 calc R . . . .
 C17 C 0.8438(2) 0.40163(14) -0.2917(3) 0.0329(10) Uani 1 1 d . U . . .
 H17 H 0.8781 0.4005 -0.3261 0.039 Uiso 1 1 calc R . . . .
 C18 C 0.8631(2) 0.39091(14) -0.2029(3) 0.0359(10) Uani 1 1 d . U . . .
 H18 H 0.9093 0.3824 -0.1768 0.043 Uiso 1 1 calc R . . . .
 C19 C 0.8135(2) 0.39277(13) -0.1517(3) 0.0307(9) Uani 1 1 d . U . . .
 H19 H 0.8253 0.3856 -0.0899 0.037 Uiso 1 1 calc R . . . .
 C20 C 0.7467(2) 0.40531(12) -0.1924(3) 0.0251(8) Uani 1 1 d . U . . .
 H20 H 0.7121 0.4070 -0.1588 0.030 Uiso 1 1 calc R . . . .
 C21 C 0.73088(18) 0.41535(11) -0.2829(3) 0.0195(7) Uani 1 1 d . U . . .
 C22 C 0.66035(19) 0.42853(10) -0.3334(3) 0.0185(7) Uani 1 1 d . U . . .
 C23 C 0.60364(19) 0.43271(10) -0.2943(3) 0.0181(7) Uani 1 1 d . U . . .
 H23 H 0.6088 0.4277 -0.2319 0.022 Uiso 1 1 calc R . . . .
 C24 C 0.53881(18) 0.44447(10) -0.3484(2) 0.0165(7) Uani 1 1 d . U . . .
 C25 C 0.53461(19) 0.45152(10) -0.4397(3) 0.0183(7) Uani 1 1 d . U . . .
 H25 H 0.4919 0.4600 -0.4783 0.022 Uiso 1 1 calc R . . . .
 C26 C 0.59336(19) 0.44607(10) -0.4738(3) 0.0184(7) Uani 1 1 d . U . . .
 C27 C 0.59341(19) 0.44889(10) -0.5719(3) 0.0187(7) Uani 1 1 d . U . . .
 C28 C 0.53471(19) 0.45811(11) -0.6386(3) 0.0211(8) Uani 1 1 d . U . . .
 H28 H 0.4925 0.4652 -0.6234 0.025 Uiso 1 1 calc R . . . .
 C29 C 0.5383(2) 0.45691(12) -0.7277(3) 0.0267(8) Uani 1 1 d . U . . .
 H29 H 0.4984 0.4630 -0.7747 0.032 Uiso 1 1 calc R . . . .
 C30 C 0.6006(2) 0.44674(12) -0.7482(3) 0.0262(8) Uani 1 1 d . U . . .
 H30 H 0.6041 0.4456 -0.8092 0.031 Uiso 1 1 calc R . . . .
 C31 C 0.6576(2) 0.43835(11) -0.6776(3) 0.0247(8) Uani 1 1 d . U . . .
 H31 H 0.7006 0.4317 -0.6912 0.030 Uiso 1 1 calc R . . . .
 C32 C 0.47496(18) 0.44688(10) -0.3124(2) 0.0168(7) Uani 1 1 d . U . . .
 C33 C 0.40904(19) 0.43966(10) -0.3690(3) 0.0192(7) Uani 1 1 d . U . . .
 H33 H 0.4057 0.4339 -0.4307 0.023 Uiso 1 1 calc R . . . .
 C34 C 0.34799(19) 0.44065(10) -0.3384(3) 0.0198(7) Uani 1 1 d . U . . .
 H34 H 0.3037 0.4363 -0.3791 0.024 Uiso 1 1 calc R . . . .
 C35 C 0.35248(19) 0.44807(10) -0.2476(3) 0.0178(7) Uani 1 1 d . U . . .
 C36 C 0.41742(19) 0.45562(10) -0.1895(3) 0.0193(7) Uani 1 1 d . U . . .
 H36 H 0.4204 0.4608 -0.1276 0.023 Uiso 1 1 calc R . . . .
 C37 C 0.47804(19) 0.45567(10) -0.2210(3) 0.0187(7) Uani 1 1 d . U . . .
 C38 C 0.5479(2) 0.47867(12) -0.0778(3) 0.0246(8) Uani 1 1 d . U . . .
 H38A H 0.5412 0.4583 -0.0373 0.030 Uiso 1 1 calc R . . . .
 H38B H 0.5118 0.4978 -0.0781 0.030 Uiso 1 1 calc R . . . .
 C39 C 0.6205(2) 0.49492(12) -0.0461(3) 0.0267(8) Uani 1 1 d . U . . .
 H39A H 0.6554 0.4762 -0.0535 0.032 Uiso 1 1 calc R . . . .
 H39B H 0.6293 0.5008 0.0192 0.032 Uiso 1 1 calc R . . . .
 C40 C 0.6305(2) 0.52959(12) -0.0969(3) 0.0273(9) Uani 1 1 d . U . . .
 H40A H 0.5952 0.5481 -0.0896 0.033 Uiso 1 1 calc R . . . .
 H40B H 0.6212 0.5236 -0.1621 0.033 Uiso 1 1 calc R . . . .
 C41 C 0.7033(2) 0.54719(13) -0.0673(3) 0.0318(9) Uani 1 1 d . U . . .
 H41A H 0.7043 0.5698 -0.1037 0.038 Uiso 1 1 calc R . . . .
 H41B H 0.7116 0.5548 -0.0032 0.038 Uiso 1 1 calc R . . . .
 C42 C 0.7629(2) 0.52174(13) -0.0772(3) 0.0305(9) Uani 1 1 d . U . . .
 H42A H 0.8080 0.5353 -0.0583 0.037 Uiso 1 1 calc R . . . .
 H42B H 0.7651 0.5003 -0.0364 0.037 Uiso 1 1 calc R . . . .
 C43 C 0.7541(3) 0.50781(16) -0.1738(4) 0.0429(12) Uani 1 1 d . U . . .
 H43A H 0.7518 0.5289 -0.2146 0.064 Uiso 1 1 calc GR . . . .
 H43B H 0.7108 0.4934 -0.1919 0.064 Uiso 1 1 calc GR . . . .
 H43C H 0.7942 0.4922 -0.1768 0.064 Uiso 1 1 calc GR . . . .
 C44 C 0.28756(18) 0.44950(10) -0.2124(2) 0.0177(7) Uani 1 1 d . U . . .
 C45 C 0.2571(2) 0.48324(10) -0.2018(3) 0.0211(8) Uani 1 1 d . U . . .
 H45 H 0.2775 0.5056 -0.2156 0.025 Uiso 1 1 calc R . . . .
 C46 C 0.19633(19) 0.48381(10) -0.1709(3) 0.0202(7) Uani 1 1 d . U . . .
 H46 H 0.1740 0.5066 -0.1644 0.024 Uiso 1 1 calc R . . . .
 C47 C 0.16864(19) 0.45089(10) -0.1496(2) 0.0185(7) Uani 1 1 d . U . . .
 H47 H 0.1273 0.4507 -0.1279 0.022 Uiso 1 1 calc R . . . .
 C48 C 0.20235(18) 0.41803(10) -0.1607(2) 0.0165(7) Uani 1 1 d . U . . .
 C49 C 0.17587(18) 0.38148(10) -0.1395(2) 0.0170(7) Uani 1 1 d . U . . .
 C50 C 0.11566(19) 0.37687(11) -0.1079(3) 0.0209(8) Uani 1 1 d . U . . .
 H50 H 0.0904 0.3978 -0.0954 0.025 Uiso 1 1 calc R . . . .
 C51 C 0.09273(19) 0.34107(11) -0.0948(3) 0.0215(8) Uani 1 1 d . U . . .
 C52 C 0.1318(2) 0.31121(11) -0.1144(3) 0.0223(8) Uani 1 1 d . U . . .
 H52 H 0.1169 0.2866 -0.1078 0.027 Uiso 1 1 calc R . . . .
 C53 C 0.19194(19) 0.31767(10) -0.1433(2) 0.0178(7) Uani 1 1 d . U . . .
 C54 C 0.2388(2) 0.28803(10) -0.1621(3) 0.0190(7) Uani 1 1 d . U . . .
 C55 C 0.2227(2) 0.25075(11) -0.1617(3) 0.0226(8) Uani 1 1 d . U . . .
 H55 H 0.1794 0.2429 -0.1509 0.027 Uiso 1 1 calc R . . . .
 C56 C 0.2710(2) 0.22496(11) -0.1775(3) 0.0259(8) Uani 1 1 d . U . . .
 H56 H 0.2610 0.1993 -0.1771 0.031 Uiso 1 1 calc R . . . .
 C57 C 0.3329(2) 0.23699(12) -0.1936(3) 0.0295(9) Uani 1 1 d . U . . .
 H57 H 0.3668 0.2199 -0.2039 0.035 Uiso 1 1 calc R . . . .
 C58 C 0.3448(2) 0.27489(11) -0.1943(3) 0.0281(9) Uani 1 1 d . U . . .
 H58 H 0.3875 0.2833 -0.2061 0.034 Uiso 1 1 calc R . . . .
 C59 C 0.0295(2) 0.33533(11) -0.0604(3) 0.0260(8) Uani 1 1 d . U . . .
 C60 C 0.0160(2) 0.35860(12) 0.0072(3) 0.0302(9) Uani 1 1 d . U . . .
 H60 H 0.0467 0.3786 0.0291 0.036 Uiso 1 1 calc R . . . .
 C61 C -0.0420(3) 0.35253(14) 0.0422(4) 0.0398(11) Uani 1 1 d . U . . .
 H61 H -0.0502 0.3680 0.0890 0.048 Uiso 1 1 calc R . . . .
 C62 C -0.0876(3) 0.32393(14) 0.0086(4) 0.0475(14) Uani 1 1 d . U . . .
 H62 H -0.1278 0.3199 0.0317 0.057 Uiso 1 1 calc R . . . .
 C63 C -0.0752(3) 0.30117(14) -0.0585(5) 0.0515(15) Uani 1 1 d . U . . .
 H63 H -0.1071 0.2818 -0.0818 0.062 Uiso 1 1 calc R . . . .
 C64 C -0.0160(2) 0.30641(12) -0.0922(4) 0.0382(11) Uani 1 1 d . U . . .
 H64 H -0.0070 0.2902 -0.1370 0.046 Uiso 1 1 calc R . . . .
 C65 C 0.1929(2) 0.35175(11) -0.3859(3) 0.0246(8) Uani 1 1 d . U . . .
 H65 H 0.1596 0.3553 -0.3508 0.029 Uiso 1 1 calc R . . . .
 C66 C 0.1683(2) 0.34581(12) -0.4776(3) 0.0265(8) Uani 1 1 d . U . . .
 H66 H 0.1193 0.3449 -0.5047 0.032 Uiso 1 1 calc R . . . .
 C67 C 0.2164(2) 0.34123(12) -0.5289(3) 0.0273(9) Uani 1 1 d . U . . .
 H67 H 0.2011 0.3376 -0.5924 0.033 Uiso 1 1 calc R . . . .
 C68 C 0.2879(2) 0.34203(11) -0.4865(3) 0.0240(8) Uani 1 1 d . U . . .
 H68 H 0.3219 0.3388 -0.5206 0.029 Uiso 1 1 calc R . . . .
 C69 C 0.30824(19) 0.34761(10) -0.3944(3) 0.0197(7) Uani 1 1 d . U . . .
 C70 C 0.38282(19) 0.34934(10) -0.3419(3) 0.0182(7) Uani 1 1 d . U . . .
 C71 C 0.45646(19) 0.35979(10) -0.1995(3) 0.0187(7) Uani 1 1 d . U . . .
 C72 C 0.4580(2) 0.36669(10) -0.1036(3) 0.0205(7) Uani 1 1 d . U . . .
 C73 C 0.5197(2) 0.37015(12) -0.0364(3) 0.0268(8) Uani 1 1 d . U . . .
 H73 H 0.5639 0.3687 -0.0511 0.032 Uiso 1 1 calc R . . . .
 C74 C 0.5162(2) 0.37581(13) 0.0526(3) 0.0313(9) Uani 1 1 d . U . . .
 H74 H 0.5578 0.3784 0.0995 0.038 Uiso 1 1 calc R . . . .
 C75 C 0.4511(2) 0.37765(13) 0.0716(3) 0.0299(9) Uani 1 1 d . U . . .
 H75 H 0.4473 0.3812 0.1319 0.036 Uiso 1 1 calc R . . . .
 C76 C 0.3916(2) 0.37423(11) 0.0015(3) 0.0248(8) Uani 1 1 d . U . . .
 H76 H 0.3470 0.3757 0.0150 0.030 Uiso 1 1 calc R . . . .
 C77 C 0.51574(19) 0.35568(10) -0.2329(3) 0.0202(7) Uani 1 1 d . U . . .
 H77 H 0.5612 0.3581 -0.1937 0.024 Uiso 1 1 calc R . . . .
 C78 C 0.50798(19) 0.34788(10) -0.3249(3) 0.0185(7) Uani 1 1 d . U . . .
 C79 C 0.43989(19) 0.34398(10) -0.3793(3) 0.0195(7) Uani 1 1 d . U . . .
 H79 H 0.4326 0.3377 -0.4413 0.023 Uiso 1 1 calc R . . . .
 C80 C 0.56847(19) 0.34477(10) -0.3668(3) 0.0204(7) Uani 1 1 d . U . . .
 C81 C 0.55929(19) 0.35617(11) -0.4559(3) 0.0216(8) Uani 1 1 d . U . . .
 H81 H 0.5147 0.3651 -0.4880 0.026 Uiso 1 1 calc R . . . .
 C82 C 0.6139(2) 0.35487(11) -0.4991(3) 0.0240(8) Uani 1 1 d . U . . .
 H82 H 0.6071 0.3634 -0.5596 0.029 Uiso 1 1 calc R . . . .
 C83 C 0.6785(2) 0.34097(11) -0.4526(3) 0.0245(8) Uani 1 1 d . U . . .
 C84 C 0.6890(2) 0.32855(12) -0.3644(3) 0.0262(8) Uani 1 1 d . U . . .
 H84 H 0.7329 0.3182 -0.3341 0.031 Uiso 1 1 calc R . . . .
 C85 C 0.6348(2) 0.33126(11) -0.3200(3) 0.0236(8) Uani 1 1 d . U . . .
 C86 C 0.7374(2) 0.33909(12) -0.4982(3) 0.0283(9) Uani 1 1 d . U . . .
 C87 C 0.7635(3) 0.30527(13) -0.5155(4) 0.0437(13) Uani 1 1 d . U . . .
 H87 H 0.7449 0.2831 -0.4977 0.052 Uiso 1 1 calc R . . . .
 C88 C 0.8173(3) 0.30408(14) -0.5593(5) 0.0571(17) Uani 1 1 d . U . . .
 H88 H 0.8358 0.2810 -0.5727 0.068 Uiso 1 1 calc R . . . .
 C89 C 0.8438(3) 0.33689(14) -0.5834(4) 0.0479(14) Uani 1 1 d . U . . .
 H89 H 0.8809 0.3368 -0.6133 0.057 Uiso 1 1 calc R . . . .
 C90 C 0.7053(2) 0.30209(13) -0.1852(3) 0.0355(10) Uani 0.180(3) 1 d . U P A 1
 H90A H 0.7478 0.3167 -0.1857 0.043 Uiso 0.180(3) 1 calc R . P A 1
 H90B H 0.7084 0.2780 -0.2149 0.043 Uiso 0.180(3) 1 calc R . P A 1
 C91 C 0.6992(3) 0.29627(18) -0.0896(4) 0.0555(13) Uani 0.180(3) 1 d D U P A 1
 H91A H 0.6987 0.3207 -0.0604 0.067 Uiso 0.180(3) 1 calc R . P A 1
 H91B H 0.7412 0.2828 -0.0556 0.067 Uiso 0.180(3) 1 calc R . P A 1
 C92 C 0.6333(4) 0.2746(2) -0.0829(5) 0.0489(15) Uani 0.180(3) 1 d D U P A 1
 H92A H 0.6358 0.2493 -0.1066 0.059 Uiso 0.180(3) 1 calc R . P A 1
 H92B H 0.5913 0.2868 -0.1210 0.059 Uiso 0.180(3) 1 calc R . P A 1
 C93 C 0.6253(4) 0.2722(2) 0.0171(5) 0.0553(17) Uani 0.180(3) 1 d D U P A 1
 H93A H 0.6692 0.2618 0.0555 0.066 Uiso 0.180(3) 1 calc R . P A 1
 H93B H 0.6199 0.2976 0.0388 0.066 Uiso 0.180(3) 1 calc R . P A 1
 C94 C 0.5648(5) 0.2492(2) 0.0302(6) 0.0607(16) Uani 0.180(3) 1 d D U P A 1
 H94A H 0.5242 0.2526 -0.0224 0.073 Uiso 0.180(3) 1 calc R . P A 1
 H94B H 0.5781 0.2227 0.0329 0.073 Uiso 0.180(3) 1 calc R . P A 1
 C95 C 0.544(2) 0.2590(11) 0.112(2) 0.070(4) Uani 0.180(3) 1 d D U P A 1
 H95A H 0.4929 0.2601 0.0995 0.105 Uiso 0.180(3) 1 calc GR . P A 1
 H95B H 0.5640 0.2832 0.1334 0.105 Uiso 0.180(3) 1 calc GR . P A 1
 H95C H 0.5618 0.2404 0.1587 0.105 Uiso 0.180(3) 1 calc GR . P A 1
 C90A C 0.7053(2) 0.30209(13) -0.1852(3) 0.0355(10) Uani 0.271(3) 1 d . U P A 2
 H90C H 0.7478 0.3167 -0.1857 0.043 Uiso 0.271(3) 1 calc R . P A 2
 H90D H 0.7084 0.2780 -0.2149 0.043 Uiso 0.271(3) 1 calc R . P A 2
 C91A C 0.6992(3) 0.29627(18) -0.0896(4) 0.0555(13) Uani 0.271(3) 1 d . U P A 2
 H91C H 0.7080 0.2693 -0.0854 0.067 Uiso 0.271(3) 1 calc R . P A 2
 H91D H 0.6475 0.2983 -0.1006 0.067 Uiso 0.271(3) 1 calc R . P A 2
 C92A C 0.7189(14) 0.3054(8) 0.0136(9) 0.084(4) Uani 0.271(3) 1 d D U P A 2
 H92C H 0.7359 0.3313 0.0180 0.101 Uiso 0.271(3) 1 calc R . P A 2
 H92D H 0.6738 0.3059 0.0316 0.101 Uiso 0.271(3) 1 calc R . P A 2
 C93A C 0.7692(12) 0.2850(7) 0.0886(10) 0.073(4) Uani 0.271(3) 1 d D U P A 2
 H93C H 0.8122 0.2804 0.0673 0.087 Uiso 0.271(3) 1 calc R . P A 2
 H93D H 0.7480 0.2605 0.0938 0.087 Uiso 0.271(3) 1 calc R . P A 2
 C94A C 0.7939(11) 0.3009(6) 0.1869(11) 0.0607(16) Uani 0.271(3) 1 d D U P A 2
 H94C H 0.8318 0.2852 0.2232 0.073 Uiso 0.271(3) 1 calc R . P A 2
 H94D H 0.8125 0.3262 0.1850 0.073 Uiso 0.271(3) 1 calc R . P A 2
 C95A C 0.7360(12) 0.3014(6) 0.2270(15) 0.058(4) Uani 0.271(3) 1 d D U P A 2
 H95D H 0.6938 0.2929 0.1830 0.088 Uiso 0.271(3) 1 calc GR . P A 2
 H95E H 0.7286 0.3267 0.2460 0.088 Uiso 0.271(3) 1 calc GR . P A 2
 H95F H 0.7456 0.2851 0.2798 0.088 Uiso 0.271(3) 1 calc GR . P A 2
 C90C C 0.7053(2) 0.30209(13) -0.1852(3) 0.0355(10) Uani 0.549(3) 1 d . U P A 3
 H90E H 0.7478 0.3167 -0.1857 0.043 Uiso 0.549(3) 1 calc R . P A 3
 H90F H 0.7084 0.2780 -0.2149 0.043 Uiso 0.549(3) 1 calc R . P A 3
 C91C C 0.6992(3) 0.29627(18) -0.0896(4) 0.0555(13) Uani 0.549(3) 1 d . U P A 3
 H91E H 0.6987 0.3207 -0.0604 0.067 Uiso 0.549(3) 1 calc R . P A 3
 H91F H 0.7412 0.2828 -0.0556 0.067 Uiso 0.549(3) 1 calc R . P A 3
 C92C C 0.6333(4) 0.2746(2) -0.0829(5) 0.0489(15) Uani 0.549(3) 1 d . U P A 3
 H92E H 0.6358 0.2493 -0.1066 0.059 Uiso 0.549(3) 1 calc R . P A 3
 H92F H 0.5913 0.2868 -0.1210 0.059 Uiso 0.549(3) 1 calc R . P A 3
 C93C C 0.6253(4) 0.2722(2) 0.0171(5) 0.0553(17) Uani 0.549(3) 1 d . U P A 3
 H93E H 0.6692 0.2618 0.0555 0.066 Uiso 0.549(3) 1 calc R . P A 3
 H93F H 0.6199 0.2976 0.0388 0.066 Uiso 0.549(3) 1 calc R . P A 3
 C94C C 0.5648(5) 0.2492(2) 0.0302(6) 0.0607(16) Uani 0.549(3) 1 d . U P A 3
 H94E H 0.5726 0.2234 0.0133 0.073 Uiso 0.549(3) 1 calc R . P A 3
 H94F H 0.5660 0.2492 0.0954 0.073 Uiso 0.549(3) 1 calc R . P A 3
 C95C C 0.4982(6) 0.2595(4) -0.0167(8) 0.073(4) Uani 0.549(3) 1 d . U P A 3
 H95G H 0.4638 0.2425 -0.0024 0.109 Uiso 0.549(3) 1 calc R . P A 3
 H95H H 0.4885 0.2847 0.0008 0.109 Uiso 0.549(3) 1 calc R . P A 3
 H95I H 0.4951 0.2588 -0.0818 0.109 Uiso 0.549(3) 1 calc R . P A 3
 P1 P 0.38747(6) 0.38237(3) 0.33093(8) 0.0315(3) Uani 1 1 d . U . . .
 F1 F 0.3777(2) 0.36455(16) 0.2339(2) 0.0916(16) Uani 1 1 d . U . . .
 F2 F 0.30491(14) 0.37903(8) 0.3224(2) 0.0427(7) Uani 1 1 d . U . . .
 F3 F 0.39799(16) 0.39968(8) 0.42942(19) 0.0464(7) Uani 1 1 d . U . . .
 F4 F 0.47023(14) 0.38512(8) 0.3405(2) 0.0456(7) Uani 1 1 d . U . . .
 F5 F 0.39863(16) 0.34200(7) 0.3762(2) 0.0498(8) Uani 1 1 d . U . . .
 F6 F 0.37658(18) 0.42305(11) 0.2895(3) 0.0790(13) Uani 1 1 d . U . . .
 P2 P 0.73075(7) 0.40418(3) 1.08275(9) 0.0368(3) Uani 1 1 d . U . . .
 F7 F 0.6946(3) 0.37289(12) 1.1259(5) 0.116(2) Uani 1 1 d . U . . .
 F8 F 0.7667(3) 0.4203(2) 1.1758(3) 0.123(2) Uani 1 1 d . U . . .
 F9 F 0.7931(3) 0.37913(13) 1.0761(5) 0.130(2) Uani 1 1 d . U . . .
 F10 F 0.76235(17) 0.43588(10) 1.0336(3) 0.0589(9) Uani 1 1 d . U . . .
 F11 F 0.6872(3) 0.3925(2) 0.9843(4) 0.144(3) Uani 1 1 d . U . . .
 F12 F 0.6643(2) 0.42935(11) 1.0851(3) 0.0727(12) Uani 1 1 d . U . . .
 P3 P 1.01314(6) 0.30220(3) 0.32465(9) 0.0333(3) Uani 1 1 d . U . . .
 F13 F 1.00871(14) 0.33186(9) 0.3998(2) 0.0484(8) Uani 1 1 d . U . . .
 F14 F 0.9561(2) 0.32595(12) 0.2549(3) 0.0799(13) Uani 1 1 d . U . . .
 F15 F 1.07598(18) 0.32543(10) 0.3023(2) 0.0619(9) Uani 1 1 d . U . . .
 F16 F 1.06963(17) 0.27950(10) 0.3979(3) 0.0720(11) Uani 1 1 d . U . . .
 F17 F 0.95077(15) 0.27926(8) 0.3492(2) 0.0493(8) Uani 1 1 d . U . . .
 F18 F 1.0183(3) 0.27208(15) 0.2521(4) 0.114(2) Uani 1 1 d . U . . .
 P4 P 1.02530(5) 0.40858(3) 0.62421(7) 0.0257(2) Uani 1 1 d . U . . .
 F19 F 1.10078(14) 0.42751(8) 0.66020(18) 0.0397(6) Uani 1 1 d . U . . .
 F20 F 1.00444(14) 0.42052(8) 0.71564(18) 0.0384(6) Uani 1 1 d . U . . .
 F21 F 0.99474(15) 0.44693(8) 0.57843(18) 0.0403(6) Uani 1 1 d . U . . .
 F22 F 0.95014(13) 0.38937(8) 0.58774(19) 0.0387(6) Uani 1 1 d . U . . .
 F23 F 1.04623(13) 0.39717(8) 0.53317(17) 0.0357(6) Uani 1 1 d . U . . .
 F24 F 1.05613(14) 0.37039(8) 0.6711(2) 0.0393(6) Uani 1 1 d . U . . .
 N13 N 1.0278(2) 0.45296(11) 0.9597(3) 0.0384(9) Uani 1 1 d . U . . .
 C99 C 0.9190(2) 0.45651(15) 1.0281(4) 0.0400(11) Uani 1 1 d . U . . .
 H99A H 0.8773 0.4478 0.9835 0.060 Uiso 1 1 calc GR . . . .
 H99B H 0.9119 0.4822 1.0444 0.060 Uiso 1 1 calc GR . . . .
 H99C H 0.9269 0.4409 1.0822 0.060 Uiso 1 1 calc GR . . . .
 C100 C 0.9802(2) 0.45443(12) 0.9895(3) 0.0313(9) Uani 1 1 d . U . . .
 N14 N 0.8588(6) 0.2047(3) 0.1993(8) 0.099(4) Uani 0.636(7) 1 d . U P B 1
 C97 C 0.9645(5) 0.2062(2) 0.1256(8) 0.070(3) Uani 0.636(7) 1 d . U P B 1
 H97A H 0.9602 0.1864 0.0807 0.105 Uiso 0.636(7) 1 calc GR . P B 1
 H97B H 1.0080 0.2029 0.1727 0.105 Uiso 0.636(7) 1 calc GR . P B 1
 H97C H 0.9656 0.2302 0.0960 0.105 Uiso 0.636(7) 1 calc GR . P B 1
 C98 C 0.9041(7) 0.2050(3) 0.1665(8) 0.077(3) Uani 0.636(7) 1 d . U P B 1
 N14A N 0.4805(14) 0.2511(8) -0.304(3) 0.25(2) Uani 0.364(7) 1 d D U P B 2
 C97A C 0.4990(9) 0.2219(7) -0.2725(18) 0.122(10) Uani 0.364(7) 1 d D U P B 2
 C98A C 0.5412(10) 0.1895(4) -0.2407(13) 0.077(3) Uani 0.364(7) 1 d D U P B 2
 H98A H 0.5159 0.1673 -0.2672 0.115 Uiso 0.364(7) 1 calc GR . P B 2
 H98B H 0.5507 0.1882 -0.1746 0.115 Uiso 0.364(7) 1 calc GR . P B 2
 H98C H 0.5857 0.1912 -0.2587 0.115 Uiso 0.364(7) 1 calc GR . P B 2
 C106 C 0.2677(3) 0.28315(18) 0.0849(5) 0.0421(18) Uani 0.589(10) 1 d D U P C 1
 C101 C 0.2505(4) 0.31789(15) 0.1120(5) 0.049(2) Uani 0.589(10) 1 d G U P C 1
 H101 H 0.2831 0.3377 0.1175 0.059 Uiso 0.589(10) 1 calc R . P C 1
 C102 C 0.1857(4) 0.32365(14) 0.1311(5) 0.054(2) Uani 0.589(10) 1 d G U P C 1
 H102 H 0.1740 0.3474 0.1497 0.065 Uiso 0.589(10) 1 calc R . P C 1
 C103 C 0.1382(3) 0.29466(18) 0.1231(5) 0.050(2) Uani 0.589(10) 1 d G U P C 1
 H103 H 0.0939 0.2986 0.1362 0.060 Uiso 0.589(10) 1 calc R . P C 1
 C104 C 0.1554(3) 0.25991(16) 0.0960(6) 0.0434(19) Uani 0.589(10) 1 d G U P C 1
 H104 H 0.1228 0.2401 0.0906 0.052 Uiso 0.589(10) 1 calc R . P C 1
 C105 C 0.2201(4) 0.25416(14) 0.0769(6) 0.037(2) Uani 0.589(10) 1 d G U P C 1
 H105 H 0.2319 0.2304 0.0583 0.045 Uiso 0.589(10) 1 calc R . P C 1
 C107 C 0.3374(5) 0.2757(4) 0.0686(7) 0.061(3) Uani 0.589(10) 1 d D U P C 1
 H10A H 0.3425 0.2896 0.0155 0.091 Uiso 0.589(10) 1 calc GR . P C 1
 H10B H 0.3420 0.2492 0.0579 0.091 Uiso 0.589(10) 1 calc GR . P C 1
 H10C H 0.3740 0.2833 0.1215 0.091 Uiso 0.589(10) 1 calc GR . P C 1
 C17A C 0.0989(9) 0.2535(5) 0.1045(12) 0.072(4) Uani 0.411(10) 1 d D U P C 2
 H17A H 0.1065 0.2406 0.1626 0.109 Uiso 0.411(10) 1 calc GR . P C 2
 H17B H 0.0872 0.2354 0.0551 0.109 Uiso 0.411(10) 1 calc GR . P C 2
 H17C H 0.0602 0.2711 0.0986 0.109 Uiso 0.411(10) 1 calc GR . P C 2
 C16A C 0.1625(5) 0.2731(3) 0.1000(9) 0.058(3) Uani 0.411(10) 1 d D U P C 2
 C15A C 0.1742(6) 0.3100(3) 0.1252(8) 0.063(3) Uani 0.411(10) 1 d G U P C 2
 H15A H 0.1392 0.3236 0.1444 0.075 Uiso 0.411(10) 1 calc R . P C 2
 C14A C 0.2372(6) 0.3269(2) 0.1223(8) 0.064(3) Uani 0.411(10) 1 d G U P C 2
 H14A H 0.2452 0.3520 0.1396 0.077 Uiso 0.411(10) 1 calc R . P C 2
 C13A C 0.2884(5) 0.3069(3) 0.0943(8) 0.061(3) Uani 0.411(10) 1 d G U P C 2
 H13A H 0.3315 0.3184 0.0923 0.073 Uiso 0.411(10) 1 calc R . P C 2
 C12A C 0.2767(5) 0.2700(3) 0.0691(9) 0.056(3) Uani 0.411(10) 1 d G U P C 2
 H12A H 0.3118 0.2564 0.0499 0.067 Uiso 0.411(10) 1 calc R . P C 2
 C11A C 0.2138(6) 0.2532(2) 0.0720(10) 0.054(3) Uani 0.411(10) 1 d G U P C 2
 H11A H 0.2058 0.2280 0.0547 0.065 Uiso 0.411(10) 1 calc R . P C 2

loop_
  _atom_site_aniso_label
  _atom_site_aniso_U_11
  _atom_site_aniso_U_22
  _atom_site_aniso_U_33
  _atom_site_aniso_U_23
  _atom_site_aniso_U_13
  _atom_site_aniso_U_12
 Zn1 0.0147(2) 0.0192(2) 0.0250(2) 0.00000(17) 0.01272(17) 0.00018(16)
 Zn2 0.0125(2) 0.0287(2) 0.0224(2) -0.00151(18) 0.00954(17) -0.00002(17)
 O1 0.0138(12) 0.0365(16) 0.0225(14) -0.0096(12) 0.0071(11) -0.0001(11)
 O2 0.0211(14) 0.0425(18) 0.0306(16) 0.0051(13) 0.0097(12) 0.0112(12)
 N1 0.0224(16) 0.0182(15) 0.0286(17) 0.0009(13) 0.0149(14) 0.0017(12)
 N2 0.0171(14) 0.0172(15) 0.0220(16) 0.0008(12) 0.0107(12) -0.0006(11)
 N3 0.0153(14) 0.0213(16) 0.0280(17) -0.0016(13) 0.0111(13) -0.0009(12)
 N4 0.0137(14) 0.0194(15) 0.0181(15) -0.0006(11) 0.0086(12) -0.0013(11)
 N5 0.0155(14) 0.0186(15) 0.0231(15) 0.0009(12) 0.0100(12) -0.0003(12)
 N6 0.0190(15) 0.0203(16) 0.0257(16) 0.0026(13) 0.0119(13) 0.0014(12)
 N7 0.0144(15) 0.0303(17) 0.0280(17) -0.0033(14) 0.0108(13) -0.0010(13)
 N8 0.0141(15) 0.0300(18) 0.0259(17) -0.0019(13) 0.0080(13) 0.0009(13)
 N9 0.0134(14) 0.0226(16) 0.0199(15) -0.0031(12) 0.0063(12) -0.0012(12)
 N10 0.0162(15) 0.0254(17) 0.0226(16) -0.0006(13) 0.0092(12) -0.0031(12)
 N11 0.0200(16) 0.0285(17) 0.0228(17) -0.0021(13) 0.0093(13) -0.0011(13)
 N12 0.0132(14) 0.0278(17) 0.0230(16) 0.0000(13) 0.0068(12) 0.0013(12)
 C0A 0.0208(19) 0.030(2) 0.040(2) -0.0015(18) 0.0194(18) -0.0004(16)
 C1 0.027(2) 0.057(3) 0.029(2) 0.000(2) 0.0190(19) -0.009(2)
 C2 0.029(2) 0.049(3) 0.044(3) -0.001(2) 0.023(2) 0.002(2)
 C3 0.029(2) 0.036(2) 0.040(3) 0.0010(19) 0.022(2) -0.0017(18)
 C4 0.0176(18) 0.037(2) 0.024(2) 0.0015(16) 0.0091(15) -0.0014(16)
 C5 0.027(2) 0.037(2) 0.027(2) 0.0041(17) 0.0108(17) 0.0001(17)
 C6 0.040(3) 0.044(3) 0.031(2) 0.003(2) 0.019(2) -0.010(2)
 C7 0.0136(17) 0.032(2) 0.0208(19) 0.0035(15) 0.0064(14) 0.0020(15)
 C8 0.0205(19) 0.028(2) 0.024(2) 0.0052(15) 0.0072(15) 0.0008(15)
 C9 0.0164(17) 0.030(2) 0.0195(18) 0.0006(15) 0.0053(14) 0.0018(15)
 C10 0.0158(17) 0.029(2) 0.029(2) 0.0015(16) 0.0114(15) 0.0004(15)
 C11 0.0177(18) 0.032(2) 0.027(2) 0.0000(16) 0.0114(16) 0.0025(15)
 C12 0.0195(18) 0.030(2) 0.0213(19) 0.0025(15) 0.0081(15) 0.0012(15)
 C13 0.033(2) 0.029(2) 0.033(2) 0.0040(17) 0.0173(19) -0.0017(17)
 C14 0.042(3) 0.028(2) 0.034(2) 0.0017(18) 0.017(2) -0.0036(19)
 C15 0.036(2) 0.030(2) 0.031(2) -0.0037(17) 0.0145(19) 0.0017(18)
 C16 0.026(2) 0.036(2) 0.028(2) -0.0038(17) 0.0130(17) -0.0015(17)
 C17 0.0165(19) 0.050(3) 0.033(2) 0.002(2) 0.0089(17) 0.0050(18)
 C18 0.019(2) 0.053(3) 0.035(2) 0.002(2) 0.0035(17) 0.0137(19)
 C19 0.025(2) 0.040(2) 0.026(2) 0.0001(18) 0.0042(17) 0.0070(18)
 C20 0.0185(18) 0.032(2) 0.026(2) -0.0029(16) 0.0075(16) 0.0032(16)
 C21 0.0125(16) 0.0231(19) 0.0245(18) -0.0061(14) 0.0075(14) -0.0016(14)
 C22 0.0157(17) 0.0199(18) 0.0214(18) -0.0023(14) 0.0071(14) 0.0001(14)
 C23 0.0157(16) 0.0208(18) 0.0191(18) -0.0019(14) 0.0071(14) 0.0006(14)
 C24 0.0151(16) 0.0147(16) 0.0216(18) -0.0043(13) 0.0081(14) -0.0020(13)
 C25 0.0133(16) 0.0203(18) 0.0225(18) -0.0024(14) 0.0066(14) -0.0009(13)
 C26 0.0170(17) 0.0200(18) 0.0201(17) -0.0024(14) 0.0083(14) -0.0025(14)
 C27 0.0185(17) 0.0175(17) 0.0227(18) -0.0016(14) 0.0104(14) -0.0014(14)
 C28 0.0152(17) 0.0237(19) 0.0266(19) 0.0020(15) 0.0091(15) -0.0008(14)
 C29 0.0225(19) 0.031(2) 0.026(2) 0.0055(17) 0.0040(16) -0.0004(16)
 C30 0.026(2) 0.032(2) 0.0227(19) 0.0004(16) 0.0105(16) -0.0029(17)
 C31 0.0232(19) 0.029(2) 0.026(2) -0.0013(16) 0.0124(16) -0.0021(16)
 C32 0.0152(16) 0.0176(17) 0.0209(18) -0.0012(14) 0.0106(14) -0.0011(13)
 C33 0.0194(17) 0.0204(18) 0.0202(18) -0.0019(14) 0.0095(14) -0.0016(14)
 C34 0.0157(17) 0.0203(18) 0.0245(19) -0.0006(14) 0.0074(14) -0.0021(14)
 C35 0.0157(16) 0.0138(16) 0.0277(19) 0.0009(14) 0.0128(15) 0.0004(13)
 C36 0.0187(17) 0.0229(19) 0.0194(18) 0.0004(14) 0.0104(14) 0.0003(14)
 C37 0.0148(16) 0.0201(18) 0.0220(18) -0.0009(14) 0.0065(14) 0.0000(13)
 C38 0.0216(19) 0.035(2) 0.0187(19) -0.0027(16) 0.0073(15) 0.0031(16)
 C39 0.0217(19) 0.036(2) 0.022(2) -0.0079(16) 0.0045(16) 0.0018(16)
 C40 0.0200(19) 0.030(2) 0.030(2) -0.0064(17) 0.0022(16) 0.0002(16)
 C41 0.025(2) 0.035(2) 0.032(2) -0.0067(18) 0.0005(18) -0.0023(17)
 C42 0.0191(19) 0.038(2) 0.036(2) -0.0050(19) 0.0092(17) -0.0046(17)
 C43 0.034(3) 0.053(3) 0.047(3) -0.018(2) 0.020(2) -0.012(2)
 C44 0.0127(16) 0.0216(18) 0.0208(18) -0.0002(14) 0.0077(14) -0.0017(13)
 C45 0.0208(18) 0.0187(18) 0.027(2) 0.0030(15) 0.0125(16) -0.0007(14)
 C46 0.0171(17) 0.0190(18) 0.027(2) 0.0005(15) 0.0106(15) 0.0031(14)
 C47 0.0135(16) 0.0226(18) 0.0213(18) -0.0014(14) 0.0080(14) 0.0006(14)
 C48 0.0129(16) 0.0188(17) 0.0198(18) 0.0000(13) 0.0075(14) -0.0013(13)
 C49 0.0136(16) 0.0193(17) 0.0198(18) -0.0023(14) 0.0075(14) -0.0013(13)
 C50 0.0167(17) 0.0215(18) 0.028(2) -0.0003(15) 0.0116(15) 0.0007(14)
 C51 0.0151(17) 0.026(2) 0.026(2) 0.0021(15) 0.0097(15) -0.0014(14)
 C52 0.0214(18) 0.0187(18) 0.029(2) -0.0001(15) 0.0111(16) -0.0024(14)
 C53 0.0177(17) 0.0191(17) 0.0177(17) 0.0009(14) 0.0063(14) -0.0004(13)
 C54 0.0205(18) 0.0191(17) 0.0196(18) 0.0005(14) 0.0090(15) 0.0010(14)
 C55 0.0257(19) 0.0205(18) 0.0247(19) 0.0011(15) 0.0118(16) -0.0025(15)
 C56 0.037(2) 0.0166(18) 0.027(2) 0.0044(15) 0.0137(18) 0.0013(16)
 C57 0.034(2) 0.024(2) 0.037(2) 0.0040(17) 0.0211(19) 0.0092(17)
 C58 0.027(2) 0.024(2) 0.040(2) 0.0032(17) 0.0209(19) 0.0048(16)
 C59 0.0198(19) 0.0223(19) 0.041(2) 0.0078(17) 0.0167(17) 0.0031(15)
 C60 0.026(2) 0.031(2) 0.039(2) 0.0070(18) 0.0198(19) 0.0050(17)
 C61 0.035(2) 0.042(3) 0.053(3) 0.012(2) 0.032(2) 0.008(2)
 C62 0.035(3) 0.040(3) 0.082(4) 0.015(3) 0.043(3) 0.004(2)
 C63 0.028(2) 0.032(3) 0.105(5) 0.007(3) 0.036(3) -0.0044(19)
 C64 0.029(2) 0.024(2) 0.071(3) 0.001(2) 0.028(2) -0.0025(17)
 C65 0.0168(17) 0.028(2) 0.033(2) -0.0031(16) 0.0126(16) 0.0016(15)
 C66 0.0164(18) 0.030(2) 0.035(2) -0.0041(17) 0.0088(16) -0.0007(15)
 C67 0.0204(19) 0.032(2) 0.030(2) -0.0046(17) 0.0075(16) 0.0025(16)
 C68 0.0182(18) 0.029(2) 0.027(2) -0.0024(16) 0.0098(15) -0.0009(15)
 C69 0.0155(17) 0.0183(18) 0.0288(19) 0.0005(15) 0.0120(15) -0.0014(13)
 C70 0.0146(16) 0.0162(17) 0.0266(19) -0.0003(14) 0.0103(14) -0.0021(13)
 C71 0.0165(17) 0.0158(17) 0.0255(18) 0.0024(14) 0.0084(14) 0.0011(13)
 C72 0.0203(17) 0.0174(18) 0.0277(19) 0.0012(14) 0.0133(15) 0.0022(14)
 C73 0.0193(18) 0.032(2) 0.031(2) -0.0005(17) 0.0106(16) 0.0008(16)
 C74 0.028(2) 0.042(3) 0.024(2) -0.0033(18) 0.0065(17) -0.0010(18)
 C75 0.032(2) 0.037(2) 0.023(2) 0.0012(17) 0.0132(17) 0.0031(18)
 C76 0.0243(19) 0.027(2) 0.028(2) 0.0040(16) 0.0157(16) 0.0034(16)
 C77 0.0167(17) 0.0193(18) 0.0278(19) 0.0006(15) 0.0114(15) 0.0008(14)
 C78 0.0150(16) 0.0158(17) 0.0279(19) -0.0007(14) 0.0115(15) 0.0006(13)
 C79 0.0192(17) 0.0183(18) 0.0246(19) -0.0020(14) 0.0120(15) -0.0016(14)
 C80 0.0143(16) 0.0192(18) 0.031(2) -0.0025(15) 0.0121(15) -0.0007(14)
 C81 0.0146(17) 0.0219(19) 0.031(2) -0.0032(15) 0.0115(15) -0.0040(14)
 C82 0.0210(18) 0.025(2) 0.031(2) -0.0037(16) 0.0161(16) -0.0035(15)
 C83 0.0165(17) 0.024(2) 0.036(2) -0.0079(16) 0.0142(16) -0.0050(15)
 C84 0.0167(18) 0.029(2) 0.036(2) -0.0032(17) 0.0117(16) 0.0036(15)
 C85 0.0164(17) 0.027(2) 0.030(2) -0.0009(16) 0.0104(15) 0.0024(15)
 C86 0.0210(19) 0.029(2) 0.040(2) -0.0057(18) 0.0166(18) -0.0041(16)
 C87 0.037(3) 0.029(2) 0.077(4) -0.006(2) 0.039(3) -0.004(2)
 C88 0.060(3) 0.027(2) 0.107(5) -0.006(3) 0.065(4) 0.001(2)
 C89 0.044(3) 0.031(2) 0.086(4) -0.004(2) 0.051(3) 0.001(2)
 C90 0.022(2) 0.038(2) 0.046(2) 0.009(2) 0.0080(18) 0.0128(18)
 C91 0.044(2) 0.062(3) 0.059(3) 0.019(3) 0.010(2) 0.004(2)
 C92 0.040(3) 0.051(4) 0.055(3) 0.017(2) 0.011(2) 0.007(2)
 C93 0.061(3) 0.049(4) 0.058(3) 0.014(3) 0.017(2) 0.004(3)
 C94 0.065(3) 0.049(3) 0.071(3) 0.014(2) 0.022(2) 0.002(3)
 C95 0.070(4) 0.072(5) 0.071(4) 0.0040(18) 0.021(2) -0.0009(19)
 C90A 0.022(2) 0.038(2) 0.046(2) 0.009(2) 0.0080(18) 0.0128(18)
 C91A 0.044(2) 0.062(3) 0.059(3) 0.019(3) 0.010(2) 0.004(2)
 C92A 0.084(4) 0.084(4) 0.083(4) 0.0004(10) 0.0203(13) -0.0001(10)
 C93A 0.067(6) 0.079(5) 0.078(3) 0.004(3) 0.027(3) -0.010(5)
 C94A 0.065(3) 0.049(3) 0.071(3) 0.014(2) 0.022(2) 0.002(3)
 C95A 0.062(5) 0.049(10) 0.064(7) 0.031(7) 0.016(6) 0.013(5)
 C90C 0.022(2) 0.038(2) 0.046(2) 0.009(2) 0.0080(18) 0.0128(18)
 C91C 0.044(2) 0.062(3) 0.059(3) 0.019(3) 0.010(2) 0.004(2)
 C92C 0.040(3) 0.051(4) 0.055(3) 0.017(2) 0.011(2) 0.007(2)
 C93C 0.061(3) 0.049(4) 0.058(3) 0.014(3) 0.017(2) 0.004(3)
 C94C 0.065(3) 0.049(3) 0.071(3) 0.014(2) 0.022(2) 0.002(3)
 C95C 0.050(5) 0.106(11) 0.073(8) 0.027(7) 0.036(6) 0.005(6)
 P1 0.0318(6) 0.0390(6) 0.0258(6) -0.0024(5) 0.0108(5) -0.0144(5)
 F1 0.057(2) 0.188(5) 0.0403(19) -0.049(2) 0.0320(17) -0.050(3)
 F2 0.0331(14) 0.0559(18) 0.0427(16) -0.0106(13) 0.0164(12) -0.0145(13)
 F3 0.0502(17) 0.0450(17) 0.0374(15) -0.0189(13) -0.0020(13) 0.0091(13)
 F4 0.0312(14) 0.0486(17) 0.0581(19) 0.0047(14) 0.0131(13) -0.0162(12)
 F5 0.0534(18) 0.0233(13) 0.089(2) -0.0070(14) 0.0477(18) -0.0061(12)
 F6 0.0403(18) 0.083(3) 0.100(3) 0.062(2) -0.0089(19) -0.0157(17)
 P2 0.0401(7) 0.0309(6) 0.0485(7) -0.0038(5) 0.0283(6) -0.0021(5)
 F7 0.099(3) 0.056(2) 0.233(6) 0.054(3) 0.117(4) 0.020(2)
 F8 0.082(3) 0.243(7) 0.040(2) -0.011(3) 0.005(2) -0.051(4)
 F9 0.107(3) 0.069(3) 0.263(7) 0.061(4) 0.137(4) 0.048(3)
 F10 0.0399(17) 0.069(2) 0.075(2) 0.0283(18) 0.0283(16) 0.0019(15)
 F11 0.107(4) 0.247(7) 0.100(3) -0.109(4) 0.066(3) -0.109(4)
 F12 0.067(2) 0.082(3) 0.087(3) 0.034(2) 0.055(2) 0.030(2)
 P3 0.0304(6) 0.0313(6) 0.0411(7) -0.0089(5) 0.0147(5) -0.0027(5)
 F13 0.0287(14) 0.0552(18) 0.0593(19) -0.0255(15) 0.0070(13) 0.0049(13)
 F14 0.066(2) 0.091(3) 0.063(2) 0.033(2) -0.0201(19) -0.028(2)
 F15 0.056(2) 0.073(2) 0.065(2) -0.0063(18) 0.0314(17) -0.0259(17)
 F16 0.0334(17) 0.0451(19) 0.134(3) 0.022(2) 0.0142(19) 0.0153(14)
 F17 0.0330(15) 0.0351(15) 0.084(2) 0.0030(15) 0.0225(15) 0.0003(12)
 F18 0.099(3) 0.127(4) 0.141(4) -0.106(3) 0.077(3) -0.054(3)
 P4 0.0166(5) 0.0357(6) 0.0258(5) -0.0006(4) 0.0069(4) 0.0021(4)
 F19 0.0281(13) 0.0550(17) 0.0339(14) 0.0045(12) 0.0034(11) -0.0120(12)
 F20 0.0329(14) 0.0556(18) 0.0298(14) -0.0041(12) 0.0133(11) 0.0040(12)
 F21 0.0466(16) 0.0407(15) 0.0310(14) 0.0000(11) 0.0045(12) 0.0126(12)
 F22 0.0188(12) 0.0549(17) 0.0434(16) -0.0105(13) 0.0093(11) -0.0029(11)
 F23 0.0298(13) 0.0486(16) 0.0328(14) -0.0065(12) 0.0156(11) 0.0017(11)
 F24 0.0298(13) 0.0412(15) 0.0520(17) 0.0130(13) 0.0200(12) 0.0085(11)
 N13 0.040(2) 0.035(2) 0.047(2) 0.0000(18) 0.0236(19) 0.0069(17)
 C99 0.023(2) 0.046(3) 0.056(3) -0.009(2) 0.019(2) -0.004(2)
 C100 0.030(2) 0.029(2) 0.037(2) -0.0032(18) 0.0113(19) 0.0010(17)
 N14 0.063(6) 0.119(10) 0.092(8) 0.036(7) -0.024(5) -0.053(6)
 C97 0.041(5) 0.031(4) 0.118(9) -0.030(5) -0.020(4) 0.009(4)
 C98 0.092(6) 0.058(5) 0.064(6) -0.005(4) -0.011(5) -0.057(5)
 N14A 0.067(16) 0.26(3) 0.42(5) 0.24(4) 0.03(2) 0.015(18)
 C97A 0.028(9) 0.22(2) 0.124(19) 0.11(2) 0.029(11) 0.007(11)
 C98A 0.092(6) 0.058(5) 0.064(6) -0.005(4) -0.011(5) -0.057(5)
 C106 0.045(3) 0.047(3) 0.031(4) -0.001(3) 0.004(2) -0.008(2)
 C101 0.061(4) 0.049(3) 0.035(4) -0.002(3) 0.006(3) -0.002(2)
 C102 0.063(4) 0.058(4) 0.039(4) 0.004(3) 0.010(3) 0.003(2)
 C103 0.056(4) 0.054(3) 0.039(4) 0.003(3) 0.012(3) 0.010(2)
 C104 0.041(3) 0.052(3) 0.037(4) 0.004(3) 0.010(3) 0.004(2)
 C105 0.039(3) 0.041(3) 0.032(4) -0.003(3) 0.007(3) -0.001(2)
 C107 0.048(3) 0.089(6) 0.045(5) 0.005(5) 0.011(3) 0.001(3)
 C17A 0.081(6) 0.069(7) 0.061(9) -0.006(6) 0.006(5) -0.018(5)
 C16A 0.072(5) 0.052(4) 0.039(5) 0.002(4) -0.006(4) -0.008(3)
 C15A 0.076(5) 0.052(4) 0.044(6) 0.002(4) -0.015(4) -0.007(3)
 C14A 0.077(5) 0.054(5) 0.046(6) 0.006(4) -0.017(4) -0.008(3)
 C13A 0.076(5) 0.045(4) 0.046(6) 0.011(4) -0.013(4) -0.012(3)
 C12A 0.071(5) 0.045(4) 0.041(6) 0.011(4) -0.006(4) -0.013(3)
 C11A 0.071(5) 0.042(4) 0.040(6) 0.005(4) -0.003(4) -0.013(3)

_geom_special_details
;
 All esds (except the esd in the dihedral angle between two l.s. planes)
 are estimated using the full covariance matrix.  The cell esds are taken
 into account individually in the estimation of esds in distances, angles
 and torsion angles; correlations between esds in cell parameters are only
 used when they are defined by crystal symmetry.  An approximate (isotropic)
 treatment of cell esds is used for estimating esds involving l.s. planes.
;
loop_
  _geom_bond_atom_site_label_1
  _geom_bond_atom_site_label_2
  _geom_bond_distance
  _geom_bond_site_symmetry_2
  _geom_bond_publ_flag
 Zn1 N1 2.210(3) . ?
 Zn1 N2 2.075(3) . ?
 Zn1 N3 2.165(3) . ?
 Zn1 N4 2.233(3) . ?
 Zn1 N5 2.094(3) . ?
 Zn1 N6 2.199(3) . ?
 Zn2 N7 2.243(3) . ?
 Zn2 N8 2.176(3) . ?
 Zn2 N9 2.117(3) . ?
 Zn2 N10 2.195(3) . ?
 Zn2 N11 2.229(3) . ?
 Zn2 N12 2.079(3) . ?
 O1 C37 1.361(4) . ?
 O1 C38 1.445(5) . ?
 O2 C85 1.355(5) . ?
 O2 C90 1.449(5) . ?
 O2 C90A 1.449(5) . ?
 O2 C90C 1.449(5) . ?
 N1 C54 1.349(5) . ?
 N1 C58 1.332(5) . ?
 N2 C49 1.342(5) . ?
 N2 C53 1.346(5) . ?
 N3 C65 1.334(5) . ?
 N3 C69 1.357(5) . ?
 N4 C44 1.349(5) . ?
 N4 C48 1.350(4) . ?
 N5 C70 1.338(5) . ?
 N5 C71 1.341(5) . ?
 N6 C72 1.359(5) . ?
 N6 C76 1.339(5) . ?
 N7 C0A 1.356(5) . ?
 N7 C86 1.338(5) . ?
 N8 C17 1.338(5) . ?
 N8 C21 1.357(5) . ?
 N9 C22 1.328(5) . ?
 N9 C26 1.335(5) . ?
 N10 C27 1.348(5) . ?
 N10 C31 1.340(5) . ?
 N11 C12 1.349(5) . ?
 N11 C16 1.344(5) . ?
 N12 C9 1.340(5) . ?
 N12 C10 1.339(5) . ?
 C0A C10 1.478(6) . ?
 C0A C89 1.375(6) . ?
 C1 C2 1.379(7) . ?
 C1 C6 1.378(7) . ?
 C2 C3 1.388(6) . ?
 C3 C4 1.401(6) . ?
 C4 C5 1.388(6) . ?
 C4 C7 1.493(5) . ?
 C5 C6 1.388(6) . ?
 C7 C8 1.406(6) . ?
 C7 C11 1.385(6) . ?
 C8 C9 1.389(5) . ?
 C9 C12 1.480(5) . ?
 C10 C11 1.392(5) . ?
 C12 C13 1.391(6) . ?
 C13 C14 1.385(6) . ?
 C14 C15 1.391(6) . ?
 C15 C16 1.380(6) . ?
 C17 C18 1.370(7) . ?
 C18 C19 1.391(6) . ?
 C19 C20 1.384(6) . ?
 C20 C21 1.387(6) . ?
 C21 C22 1.489(5) . ?
 C22 C23 1.395(5) . ?
 C23 C24 1.403(5) . ?
 C24 C25 1.399(5) . ?
 C24 C32 1.491(5) . ?
 C25 C26 1.392(5) . ?
 C26 C27 1.499(5) . ?
 C27 C28 1.379(5) . ?
 C28 C29 1.379(6) . ?
 C29 C30 1.386(6) . ?
 C30 C31 1.384(6) . ?
 C32 C33 1.395(5) . ?
 C32 C37 1.417(5) . ?
 C33 C34 1.390(5) . ?
 C34 C35 1.393(5) . ?
 C35 C36 1.391(5) . ?
 C35 C44 1.502(5) . ?
 C36 C37 1.389(5) . ?
 C38 C39 1.508(6) . ?
 C39 C40 1.512(6) . ?
 C40 C41 1.530(6) . ?
 C41 C42 1.525(6) . ?
 C42 C43 1.525(6) . ?
 C44 C45 1.385(5) . ?
 C45 C46 1.387(5) . ?
 C46 C47 1.380(5) . ?
 C47 C48 1.390(5) . ?
 C48 C49 1.485(5) . ?
 C49 C50 1.393(5) . ?
 C50 C51 1.401(5) . ?
 C51 C52 1.398(5) . ?
 C51 C59 1.478(5) . ?
 C52 C53 1.380(5) . ?
 C53 C54 1.486(5) . ?
 C54 C55 1.385(5) . ?
 C55 C56 1.391(6) . ?
 C56 C57 1.371(6) . ?
 C57 C58 1.391(6) . ?
 C59 C60 1.405(6) . ?
 C59 C64 1.384(6) . ?
 C60 C61 1.389(6) . ?
 C61 C62 1.382(8) . ?
 C62 C63 1.381(8) . ?
 C63 C64 1.394(6) . ?
 C65 C66 1.380(6) . ?
 C66 C67 1.378(6) . ?
 C67 C68 1.395(6) . ?
 C68 C69 1.379(6) . ?
 C69 C70 1.489(5) . ?
 C70 C79 1.391(5) . ?
 C71 C72 1.478(5) . ?
 C71 C77 1.389(5) . ?
 C72 C73 1.387(6) . ?
 C73 C74 1.392(6) . ?
 C74 C75 1.379(6) . ?
 C75 C76 1.383(6) . ?
 C77 C78 1.403(5) . ?
 C78 C79 1.397(5) . ?
 C78 C80 1.485(5) . ?
 C80 C81 1.389(6) . ?
 C80 C85 1.411(5) . ?
 C81 C82 1.392(5) . ?
 C82 C83 1.387(6) . ?
 C83 C84 1.385(6) . ?
 C83 C86 1.491(5) . ?
 C84 C85 1.398(5) . ?
 C86 C87 1.377(6) . ?
 C87 C88 1.383(6) . ?
 C88 C89 1.381(7) . ?
 C90 C91 1.508(8) . ?
 C91 C92 1.538(8) . ?
 C92 C93 1.574(9) . ?
 C93 C94 1.503(10) . ?
 C94 C95 1.45(3) . ?
 C90A C91A 1.508(8) . ?
 C91A C92A 1.562(14) . ?
 C92A C93A 1.508(15) . ?
 C93A C94A 1.568(15) . ?
 C94A C95A 1.42(3) . ?
 C90C C91C 1.508(8) . ?
 C91C C92C 1.538(8) . ?
 C92C C93C 1.574(9) . ?
 C93C C94C 1.503(10) . ?
 C94C C95C 1.379(15) . ?
 P1 F1 1.582(3) . ?
 P1 F2 1.600(3) . ?
 P1 F3 1.594(3) . ?
 P1 F4 1.600(3) . ?
 P1 F5 1.606(3) . ?
 P1 F6 1.595(4) . ?
 P2 F7 1.564(4) . ?
 P2 F8 1.537(5) . ?
 P2 F9 1.548(4) . ?
 P2 F10 1.578(3) . ?
 P2 F11 1.592(5) . ?
 P2 F12 1.599(4) . ?
 P3 F13 1.588(3) . ?
 P3 F14 1.594(4) . ?
 P3 F15 1.598(3) . ?
 P3 F16 1.596(4) . ?
 P3 F17 1.598(3) . ?
 P3 F18 1.573(4) . ?
 P4 F19 1.603(3) . ?
 P4 F20 1.606(3) . ?
 P4 F21 1.601(3) . ?
 P4 F22 1.603(3) . ?
 P4 F23 1.596(3) . ?
 P4 F24 1.604(3) . ?
 N13 C100 1.137(6) . ?
 C99 C100 1.465(6) . ?
 N14 C98 1.123(17) . ?
 C97 C98 1.470(18) . ?
 N14A C97A 1.178(16) . ?
 C97A C98A 1.448(15) . ?
 C106 C101 1.3900 . ?
 C106 C105 1.3900 . ?
 C106 C107 1.475(11) . ?
 C101 C102 1.3900 . ?
 C102 C103 1.3900 . ?
 C103 C104 1.3900 . ?
 C104 C105 1.3900 . ?
 C17A C16A 1.453(15) . ?
 C16A C15A 1.3900 . ?
 C16A C11A 1.3900 . ?
 C15A C14A 1.3900 . ?
 C14A C13A 1.3900 . ?
 C13A C12A 1.3900 . ?
 C12A C11A 1.3900 . ?

loop_
  _geom_angle_atom_site_label_1
  _geom_angle_atom_site_label_2
  _geom_angle_atom_site_label_3
  _geom_angle
  _geom_angle_site_symmetry_1
  _geom_angle_site_symmetry_3
  _geom_angle_publ_flag
 N1 Zn1 N4 150.59(11) . . ?
 N2 Zn1 N1 75.30(12) . . ?
 N2 Zn1 N3 99.78(12) . . ?
 N2 Zn1 N4 75.35(11) . . ?
 N2 Zn1 N5 168.17(12) . . ?
 N2 Zn1 N6 109.87(12) . . ?
 N3 Zn1 N1 90.07(12) . . ?
 N3 Zn1 N4 96.75(12) . . ?
 N3 Zn1 N6 150.19(11) . . ?
 N5 Zn1 N1 93.74(12) . . ?
 N5 Zn1 N3 75.43(12) . . ?
 N5 Zn1 N4 115.67(11) . . ?
 N5 Zn1 N6 74.88(12) . . ?
 N6 Zn1 N1 94.42(12) . . ?
 N6 Zn1 N4 93.67(11) . . ?
 N8 Zn2 N7 92.89(13) . . ?
 N8 Zn2 N10 148.26(12) . . ?
 N8 Zn2 N11 96.88(13) . . ?
 N9 Zn2 N7 117.03(12) . . ?
 N9 Zn2 N8 74.92(12) . . ?
 N9 Zn2 N10 74.18(12) . . ?
 N9 Zn2 N11 92.94(12) . . ?
 N10 Zn2 N7 94.65(12) . . ?
 N10 Zn2 N11 91.80(12) . . ?
 N11 Zn2 N7 149.98(12) . . ?
 N12 Zn2 N7 75.30(12) . . ?
 N12 Zn2 N8 113.49(12) . . ?
 N12 Zn2 N9 165.56(13) . . ?
 N12 Zn2 N10 98.25(12) . . ?
 N12 Zn2 N11 74.77(12) . . ?
 C37 O1 C38 119.5(3) . . ?
 C85 O2 C90 119.3(3) . . ?
 C85 O2 C90A 119.3(3) . . ?
 C85 O2 C90C 119.3(3) . . ?
 C54 N1 Zn1 114.3(2) . . ?
 C58 N1 Zn1 126.6(3) . . ?
 C58 N1 C54 118.4(3) . . ?
 C49 N2 Zn1 120.0(2) . . ?
 C49 N2 C53 120.3(3) . . ?
 C53 N2 Zn1 119.7(2) . . ?
 C65 N3 Zn1 125.7(3) . . ?
 C65 N3 C69 118.0(3) . . ?
 C69 N3 Zn1 116.2(3) . . ?
 C44 N4 Zn1 127.7(2) . . ?
 C44 N4 C48 118.2(3) . . ?
 C48 N4 Zn1 114.0(2) . . ?
 C70 N5 Zn1 119.1(2) . . ?
 C70 N5 C71 120.5(3) . . ?
 C71 N5 Zn1 120.2(3) . . ?
 C72 N6 Zn1 115.3(3) . . ?
 C76 N6 Zn1 126.2(3) . . ?
 C76 N6 C72 118.5(3) . . ?
 C0A N7 Zn2 113.2(3) . . ?
 C86 N7 Zn2 127.5(3) . . ?
 C86 N7 C0A 118.4(4) . . ?
 C17 N8 Zn2 125.7(3) . . ?
 C17 N8 C21 118.0(4) . . ?
 C21 N8 Zn2 116.2(3) . . ?
 C22 N9 Zn2 119.5(2) . . ?
 C22 N9 C26 120.4(3) . . ?
 C26 N9 Zn2 120.1(2) . . ?
 C27 N10 Zn2 116.5(3) . . ?
 C31 N10 Zn2 125.0(3) . . ?
 C31 N10 C27 118.5(3) . . ?
 C12 N11 Zn2 114.4(3) . . ?
 C16 N11 Zn2 127.3(3) . . ?
 C16 N11 C12 118.2(4) . . ?
 C9 N12 Zn2 120.5(3) . . ?
 C10 N12 Zn2 119.8(3) . . ?
 C10 N12 C9 119.4(3) . . ?
 N7 C0A C10 115.8(4) . . ?
 N7 C0A C89 122.0(4) . . ?
 C89 C0A C10 122.0(4) . . ?
 C6 C1 C2 120.2(4) . . ?
 C1 C2 C3 120.0(4) . . ?
 C2 C3 C4 120.5(4) . . ?
 C3 C4 C7 119.7(4) . . ?
 C5 C4 C3 118.6(4) . . ?
 C5 C4 C7 121.7(4) . . ?
 C6 C5 C4 120.5(4) . . ?
 C1 C6 C5 120.3(4) . . ?
 C8 C7 C4 121.1(4) . . ?
 C11 C7 C4 121.1(4) . . ?
 C11 C7 C8 117.9(3) . . ?
 C9 C8 C7 119.4(4) . . ?
 N12 C9 C8 121.7(4) . . ?
 N12 C9 C12 114.4(3) . . ?
 C8 C9 C12 123.8(4) . . ?
 N12 C10 C0A 114.9(3) . . ?
 N12 C10 C11 122.1(4) . . ?
 C11 C10 C0A 123.0(4) . . ?
 C7 C11 C10 119.5(4) . . ?
 N11 C12 C9 115.5(4) . . ?
 N11 C12 C13 121.8(4) . . ?
 C13 C12 C9 122.7(4) . . ?
 C14 C13 C12 119.1(4) . . ?
 C13 C14 C15 119.4(4) . . ?
 C16 C15 C14 117.9(4) . . ?
 N11 C16 C15 123.5(4) . . ?
 N8 C17 C18 123.5(4) . . ?
 C17 C18 C19 118.7(4) . . ?
 C20 C19 C18 118.7(4) . . ?
 C19 C20 C21 119.3(4) . . ?
 N8 C21 C20 121.7(3) . . ?
 N8 C21 C22 114.8(3) . . ?
 C20 C21 C22 123.5(3) . . ?
 N9 C22 C21 114.6(3) . . ?
 N9 C22 C23 121.8(3) . . ?
 C23 C22 C21 123.6(3) . . ?
 C22 C23 C24 119.1(3) . . ?
 C23 C24 C32 121.7(3) . . ?
 C25 C24 C23 117.7(3) . . ?
 C25 C24 C32 120.5(3) . . ?
 C26 C25 C24 119.7(3) . . ?
 N9 C26 C25 121.3(3) . . ?
 N9 C26 C27 114.0(3) . . ?
 C25 C26 C27 124.5(3) . . ?
 N10 C27 C26 114.5(3) . . ?
 N10 C27 C28 122.1(3) . . ?
 C28 C27 C26 123.2(3) . . ?
 C27 C28 C29 119.0(4) . . ?
 C28 C29 C30 119.5(4) . . ?
 C31 C30 C29 118.2(4) . . ?
 N10 C31 C30 122.7(4) . . ?
 C33 C32 C24 119.9(3) . . ?
 C33 C32 C37 117.5(3) . . ?
 C37 C32 C24 122.6(3) . . ?
 C34 C33 C32 122.3(3) . . ?
 C33 C34 C35 119.3(3) . . ?
 C34 C35 C44 120.7(3) . . ?
 C36 C35 C34 119.8(3) . . ?
 C36 C35 C44 119.5(3) . . ?
 C37 C36 C35 120.7(3) . . ?
 O1 C37 C32 116.6(3) . . ?
 O1 C37 C36 123.0(3) . . ?
 C36 C37 C32 120.4(3) . . ?
 O1 C38 C39 106.6(3) . . ?
 C38 C39 C40 113.0(3) . . ?
 C39 C40 C41 115.1(4) . . ?
 C42 C41 C40 113.9(4) . . ?
 C43 C42 C41 112.8(4) . . ?
 N4 C44 C35 117.7(3) . . ?
 N4 C44 C45 122.3(3) . . ?
 C45 C44 C35 120.1(3) . . ?
 C44 C45 C46 119.0(3) . . ?
 C47 C46 C45 119.3(3) . . ?
 C46 C47 C48 118.8(3) . . ?
 N4 C48 C47 122.4(3) . . ?
 N4 C48 C49 115.5(3) . . ?
 C47 C48 C49 122.1(3) . . ?
 N2 C49 C48 115.1(3) . . ?
 N2 C49 C50 121.2(3) . . ?
 C50 C49 C48 123.7(3) . . ?
 C49 C50 C51 119.3(3) . . ?
 C50 C51 C59 120.6(3) . . ?
 C52 C51 C50 118.1(3) . . ?
 C52 C51 C59 121.4(3) . . ?
 C53 C52 C51 119.7(3) . . ?
 N2 C53 C52 121.4(3) . . ?
 N2 C53 C54 114.5(3) . . ?
 C52 C53 C54 124.1(3) . . ?
 N1 C54 C53 115.1(3) . . ?
 N1 C54 C55 121.7(3) . . ?
 C55 C54 C53 123.2(3) . . ?
 C54 C55 C56 119.0(4) . . ?
 C57 C56 C55 119.4(4) . . ?
 C56 C57 C58 118.2(4) . . ?
 N1 C58 C57 123.2(4) . . ?
 C60 C59 C51 120.2(4) . . ?
 C64 C59 C51 120.6(4) . . ?
 C64 C59 C60 119.2(4) . . ?
 C61 C60 C59 120.5(4) . . ?
 C62 C61 C60 119.6(5) . . ?
 C63 C62 C61 120.2(4) . . ?
 C62 C63 C64 120.5(5) . . ?
 C59 C64 C63 119.9(5) . . ?
 N3 C65 C66 123.4(4) . . ?
 C67 C66 C65 118.5(4) . . ?
 C66 C67 C68 119.1(4) . . ?
 C69 C68 C67 118.9(4) . . ?
 N3 C69 C68 122.0(3) . . ?
 N3 C69 C70 114.2(3) . . ?
 C68 C69 C70 123.8(3) . . ?
 N5 C70 C69 114.7(3) . . ?
 N5 C70 C79 121.2(3) . . ?
 C79 C70 C69 124.0(3) . . ?
 N5 C71 C72 114.3(3) . . ?
 N5 C71 C77 121.2(4) . . ?
 C77 C71 C72 124.4(3) . . ?
 N6 C72 C71 115.3(3) . . ?
 N6 C72 C73 121.5(4) . . ?
 C73 C72 C71 123.3(3) . . ?
 C72 C73 C74 119.4(4) . . ?
 C75 C74 C73 118.8(4) . . ?
 C74 C75 C76 119.1(4) . . ?
 N6 C76 C75 122.8(4) . . ?
 C71 C77 C78 119.5(4) . . ?
 C77 C78 C80 122.9(3) . . ?
 C79 C78 C77 117.8(3) . . ?
 C79 C78 C80 119.2(3) . . ?
 C70 C79 C78 119.6(4) . . ?
 C81 C80 C78 118.2(3) . . ?
 C81 C80 C85 118.6(3) . . ?
 C85 C80 C78 123.2(4) . . ?
 C80 C81 C82 121.6(4) . . ?
 C83 C82 C81 119.0(4) . . ?
 C82 C83 C86 119.6(4) . . ?
 C84 C83 C82 121.0(4) . . ?
 C84 C83 C86 119.4(4) . . ?
 C83 C84 C85 119.8(4) . . ?
 O2 C85 C80 117.1(3) . . ?
 O2 C85 C84 123.0(4) . . ?
 C84 C85 C80 119.9(4) . . ?
 N7 C86 C83 117.7(4) . . ?
 N7 C86 C87 122.4(4) . . ?
 C87 C86 C83 119.9(4) . . ?
 C86 C87 C88 119.1(4) . . ?
 C89 C88 C87 119.0(5) . . ?
 C0A C89 C88 119.2(4) . . ?
 O2 C90 C91 106.7(4) . . ?
 C90 C91 C92 113.8(5) . . ?
 C91 C92 C93 112.3(6) . . ?
 C94 C93 C92 115.5(7) . . ?
 C95 C94 C93 112.1(16) . . ?
 O2 C90A C91A 106.7(4) . . ?
 C90A C91A C92A 152.5(13) . . ?
 C93A C92A C91A 127.9(18) . . ?
 C92A C93A C94A 122.6(17) . . ?
 C95A C94A C93A 109.0(16) . . ?
 O2 C90C C91C 106.7(4) . . ?
 C90C C91C C92C 113.8(5) . . ?
 C91C C92C C93C 112.3(6) . . ?
 C94C C93C C92C 115.5(7) . . ?
 C95C C94C C93C 117.5(8) . . ?
 F1 P1 F2 90.25(17) . . ?
 F1 P1 F3 179.0(3) . . ?
 F1 P1 F4 89.92(18) . . ?
 F1 P1 F5 90.3(2) . . ?
 F1 P1 F6 91.8(3) . . ?
 F2 P1 F5 89.73(16) . . ?
 F3 P1 F2 90.05(16) . . ?
 F3 P1 F4 89.76(17) . . ?
 F3 P1 F5 88.81(17) . . ?
 F3 P1 F6 89.2(2) . . ?
 F4 P1 F2 179.08(19) . . ?
 F4 P1 F5 89.36(16) . . ?
 F6 P1 F2 90.14(18) . . ?
 F6 P1 F4 90.77(17) . . ?
 F6 P1 F5 178.0(2) . . ?
 F7 P2 F10 176.0(3) . . ?
 F7 P2 F11 90.6(4) . . ?
 F7 P2 F12 86.8(2) . . ?
 F8 P2 F7 92.3(3) . . ?
 F8 P2 F9 95.2(4) . . ?
 F8 P2 F10 91.0(3) . . ?
 F8 P2 F11 172.1(4) . . ?
 F8 P2 F12 87.5(3) . . ?
 F9 P2 F7 93.1(2) . . ?
 F9 P2 F10 89.0(2) . . ?
 F9 P2 F11 92.0(4) . . ?
 F9 P2 F12 177.3(4) . . ?
 F10 P2 F11 85.9(3) . . ?
 F10 P2 F12 90.93(19) . . ?
 F11 P2 F12 85.3(3) . . ?
 F13 P3 F14 88.0(2) . . ?
 F13 P3 F15 88.94(19) . . ?
 F13 P3 F16 89.6(2) . . ?
 F13 P3 F17 90.02(18) . . ?
 F14 P3 F15 91.6(2) . . ?
 F14 P3 F16 177.5(3) . . ?
 F14 P3 F17 88.95(19) . . ?
 F15 P3 F17 178.8(2) . . ?
 F16 P3 F15 88.8(2) . . ?
 F16 P3 F17 90.61(19) . . ?
 F18 P3 F13 178.5(3) . . ?
 F18 P3 F14 93.4(3) . . ?
 F18 P3 F15 91.5(2) . . ?
 F18 P3 F16 89.0(3) . . ?
 F18 P3 F17 89.5(2) . . ?
 F19 P4 F20 89.98(15) . . ?
 F19 P4 F24 89.88(16) . . ?
 F21 P4 F19 89.79(16) . . ?
 F21 P4 F20 89.87(15) . . ?
 F21 P4 F22 90.50(16) . . ?
 F21 P4 F24 179.36(18) . . ?
 F22 P4 F19 179.46(18) . . ?
 F22 P4 F20 90.47(15) . . ?
 F22 P4 F24 89.83(16) . . ?
 F23 P4 F19 89.65(15) . . ?
 F23 P4 F20 179.37(17) . . ?
 F23 P4 F21 89.62(15) . . ?
 F23 P4 F22 89.90(15) . . ?
 F23 P4 F24 90.93(15) . . ?
 F24 P4 F20 89.57(16) . . ?
 N13 C100 C99 179.7(6) . . ?
 N14 C98 C97 178.2(12) . . ?
 N14A C97A C98A 163(2) . . ?
 C101 C106 C105 120.0 . . ?
 C101 C106 C107 121.3(7) . . ?
 C105 C106 C107 118.7(7) . . ?
 C106 C101 C102 120.0 . . ?
 C103 C102 C101 120.0 . . ?
 C102 C103 C104 120.0 . . ?
 C105 C104 C103 120.0 . . ?
 C104 C105 C106 120.0 . . ?
 C15A C16A C17A 122.8(11) . . ?
 C15A C16A C11A 120.0 . . ?
 C11A C16A C17A 117.1(11) . . ?
 C14A C15A C16A 120.0 . . ?
 C13A C14A C15A 120.0 . . ?
 C14A C13A C12A 120.0 . . ?
 C13A C12A C11A 120.0 . . ?
 C12A C11A C16A 120.0 . . ?

_shelx_res_file
;
    4.res created by SHELXL-2014/7

TITL mo_OC6CH13_4_0m_a.res in P2(1)/c
REM Old TITL Integration of OC6CH13_4
REM SHELXT solution in P2(1)/c
REM R1 0.169, Rweak 0.017, Alpha 0.070, Orientation a'=c, b'=-b, c'=a
REM Formula found by SHELXT: C106 F22 N15 O3 P4 Zn2
CELL 0.71076 19.6513 36.1515 15.2555 90 104.195 90
ZERR 4 0.0071 0.0082 0.0045 0 0.01 0
LATT 1
SYMM -X,0.5+Y,0.5-Z
SFAC C H F N O P Zn
UNIT 428 376 96 56 8 16 8
DFIX_hex 1.51 0.01 c90 c91 c91 c92 c92 c93 c93 c94 c94 c95
DFIX_hex 2.52 c91 c93 c92 c94 c93 c95 c91a c93a c92a c94a
DFIX_hex 2.52 c93a c95a c91c c93c c92c c94c c93c c95c c90 c92
DFIX_hex 1.51 0.01 c90a c91a c91a c92a c92a c93a c93a c94a c94a c95a
DFIX_hex 1.51 0.01 c90c c91c c91c c92c c92c c93c c93c c94c c94c c95c
DFIX 1.13 N14A C97A
DFIX 1.5 C97A C98A
DFIX 2.63 N14A C98A
SADI C92A C91 C92 C91
SADI C93A C92A C93 C92
SADI C94A C93A C94 C93
SADI C95A C94A C95 C94
SADI C17A C16A C107 C106
SADI C93A C91 C93 C91
SADI C92A C94A C92 C94
SADI C93A C95A C93 C95
SADI C92A C91 C93 C92
SADI C94 C93 C93A C92A
DELU
SIMU
SIMU 0.01 0.02 2 C107 C106 C101 C102 C103 C104 C105
SIMU 0.01 0.02 2 C17A C16A C11A C12A C13A C14A C15A
RIGU 0.001 0.002 C91 C92A C93A C94A C95A
RIGU 0.001 0.002 C91 C92 C93 C94 C95
RIGU 0.001 0.002 C107 C106 C101 C102 C103 C104 C105
RIGU 0.001 0.002 C17A C16A C11A C12A C13A C14A C15A
ISOR 0.001 0.002 C95
ISOR 0.001 0.002 C92A
EADP C90 C90A C90C
EADP C91 C91A C91C
EADP C94 C94A C94C
EADP C94 C94C
EADP C92 C92C
EADP C93 C93C
EADP C98 C98A
EXYZ C90 C90A C90C
EXYZ C91 C91A C91C
EXYZ C92 C92C
EXYZ C93 C93C
EXYZ C94 C94C
SUMP 1 0.000001 1 3 1 4 1 5

L.S. 64
PLAN  -20
TEMP -173.15
FREE C93A C91
FREE C93 C91
LIST 6
fmap 2
acta
REM <olex2.extras>
REM <HklSrc "%.\\4.hkl">
REM </olex2.extras>

WGHT    0.070400   35.385502
FVAR       0.12178   0.58876   0.17991   0.27108   0.54900   0.63621
ZN1   7    0.303657    0.360351   -0.200208    11.00000    0.01466    0.01921 =
         0.02499    0.00000    0.01272    0.00018
ZN2   7    0.743077    0.428097   -0.474766    11.00000    0.01245    0.02871 =
         0.02244   -0.00151    0.00954   -0.00002
O1    5    0.542221    0.464898   -0.168162    11.00000    0.01375    0.03652 =
         0.02247   -0.00960    0.00709   -0.00012
O2    5    0.642753    0.321834   -0.232102    11.00000    0.02107    0.04254 =
         0.03059    0.00512    0.00974    0.01119
N1    4    0.299235    0.299976   -0.179419    11.00000    0.02245    0.01824 =
         0.02862    0.00094    0.01492    0.00170
N2    4    0.213531    0.352271   -0.154752    11.00000    0.01713    0.01719 =
         0.02195    0.00084    0.01072   -0.00061
N3    4    0.260929    0.352768   -0.343970    11.00000    0.01532    0.02132 =
         0.02803   -0.00157    0.01109   -0.00085
N4    4    0.261059    0.417142   -0.191705    11.00000    0.01367    0.01940 =
         0.01811   -0.00060    0.00858   -0.00127
N5    4    0.391787    0.357039   -0.253986    11.00000    0.01554    0.01860 =
         0.02308    0.00093    0.01003   -0.00025
N6    4    0.394116    0.368962   -0.084496    11.00000    0.01896    0.02026 =
         0.02567    0.00260    0.01186    0.00143
N7    4    0.762995    0.371044   -0.520667    11.00000    0.01442    0.03026 =
         0.02804   -0.00326    0.01082   -0.00095
N8    4    0.779462    0.413621   -0.332456    11.00000    0.01413    0.02999 =
         0.02594   -0.00188    0.00799    0.00095
N9    4    0.654485    0.435069   -0.420616    11.00000    0.01344    0.02261 =
         0.01987   -0.00314    0.00630   -0.00120
N10   4    0.654472    0.439214   -0.590842    11.00000    0.01619    0.02538 =
         0.02256   -0.00056    0.00921   -0.00305
N11   4    0.771086    0.487919   -0.459981    11.00000    0.02005    0.02850 =
         0.02276   -0.00213    0.00934   -0.00107
N12   4    0.823936    0.434752   -0.539421    11.00000    0.01321    0.02777 =
         0.02296   -0.00001    0.00677    0.00128
C0A   1    0.815736    0.369799   -0.563589    11.00000    0.02076    0.02977 =
         0.04038   -0.00154    0.01937   -0.00045
C1    1    1.078151    0.456997   -0.792084    11.00000    0.02710    0.05746 =
         0.02913   -0.00007    0.01903   -0.00920
AFIX  43
H1    2    1.112814    0.459767   -0.825417    11.00000   -1.20000
AFIX   0
C2    1    1.061885    0.422269   -0.765876    11.00000    0.02877    0.04886 =
         0.04437   -0.00120    0.02335    0.00196
AFIX  43
H2    2    1.085417    0.401145   -0.780993    11.00000   -1.20000
AFIX   0
C3    1    1.011098    0.418191   -0.717384    11.00000    0.02878    0.03642 =
         0.04002    0.00095    0.02177   -0.00171
AFIX  43
H3    2    1.000196    0.394241   -0.699115    11.00000   -1.20000
AFIX   0
C4    1    0.975796    0.449151   -0.695190    11.00000    0.01758    0.03695 =
         0.02396    0.00153    0.00912   -0.00145
C5    1    0.992843    0.483839   -0.722470    11.00000    0.02664    0.03667 =
         0.02671    0.00413    0.01075    0.00011
AFIX  43
H5    2    0.969136    0.505105   -0.708469    11.00000   -1.20000
AFIX   0
C6    1    1.044241    0.487703   -0.770035    11.00000    0.03957    0.04432 =
         0.03072    0.00277    0.01920   -0.01045
AFIX  43
H6    2    1.056100    0.511612   -0.787470    11.00000   -1.20000
AFIX   0
C7    1    0.921602    0.444248   -0.642561    11.00000    0.01356    0.03226 =
         0.02084    0.00347    0.00642    0.00199
C8    1    0.899536    0.474224   -0.597697    11.00000    0.02049    0.02836 =
         0.02362    0.00523    0.00723    0.00081
AFIX  43
H8    2    0.917826    0.498291   -0.602091    11.00000   -1.20000
AFIX   0
C9    1    0.850749    0.468341   -0.546883    11.00000    0.01641    0.03009 =
         0.01948    0.00057    0.00533    0.00184
C10   1    0.845008    0.405941   -0.581188    11.00000    0.01579    0.02879 =
         0.02922    0.00147    0.01142    0.00035
C11   1    0.892571    0.409872   -0.634773    11.00000    0.01766    0.03163 =
         0.02742   -0.00005    0.01137    0.00250
AFIX  43
H11   2    0.905024    0.389131   -0.665769    11.00000   -1.20000
AFIX   0
C12   1    0.823985    0.497874   -0.497077    11.00000    0.01952    0.02978 =
         0.02132    0.00247    0.00806    0.00124
C13   1    0.851530    0.533501   -0.487992    11.00000    0.03267    0.02860 =
         0.03297    0.00403    0.01726   -0.00173
AFIX  43
H13   2    0.889596    0.539770   -0.513350    11.00000   -1.20000
AFIX   0
C14   1    0.822750    0.559722   -0.441498    11.00000    0.04167    0.02815 =
         0.03445    0.00170    0.01711   -0.00356
AFIX  43
H14   2    0.841054    0.584159   -0.434339    11.00000   -1.20000
AFIX   0
C15   1    0.766785    0.549939   -0.405379    11.00000    0.03559    0.02979 =
         0.03148   -0.00372    0.01455    0.00170
AFIX  43
H15   2    0.745398    0.567548   -0.374408    11.00000   -1.20000
AFIX   0
C16   1    0.743313    0.513846   -0.415959    11.00000    0.02586    0.03588 =
         0.02815   -0.00381    0.01299   -0.00154
AFIX  43
H16   2    0.705485    0.506951   -0.390769    11.00000   -1.20000
AFIX   0
C17   1    0.843848    0.401628   -0.291660    11.00000    0.01647    0.05036 =
         0.03331    0.00174    0.00885    0.00500
AFIX  43
H17   2    0.878051    0.400484   -0.326090    11.00000   -1.20000
AFIX   0
C18   1    0.863060    0.390911   -0.202890    11.00000    0.01863    0.05275 =
         0.03486    0.00158    0.00347    0.01366
AFIX  43
H18   2    0.909315    0.382372   -0.176796    11.00000   -1.20000
AFIX   0
C19   1    0.813534    0.392772   -0.151676    11.00000    0.02478    0.04033 =
         0.02594    0.00012    0.00423    0.00698
AFIX  43
H19   2    0.825348    0.385571   -0.089901    11.00000   -1.20000
AFIX   0
C20   1    0.746725    0.405314   -0.192423    11.00000    0.01851    0.03157 =
         0.02632   -0.00288    0.00754    0.00317
AFIX  43
H20   2    0.712082    0.407028   -0.158760    11.00000   -1.20000
AFIX   0
C21   1    0.730878    0.415350   -0.282898    11.00000    0.01250    0.02313 =
         0.02449   -0.00610    0.00750   -0.00160
C22   1    0.660353    0.428532   -0.333420    11.00000    0.01566    0.01987 =
         0.02138   -0.00227    0.00708    0.00011
C23   1    0.603636    0.432713   -0.294340    11.00000    0.01566    0.02082 =
         0.01912   -0.00189    0.00705    0.00055
AFIX  43
H23   2    0.608840    0.427666   -0.231929    11.00000   -1.20000
AFIX   0
C24   1    0.538811    0.444469   -0.348415    11.00000    0.01509    0.01474 =
         0.02158   -0.00430    0.00809   -0.00202
C25   1    0.534613    0.451520   -0.439739    11.00000    0.01335    0.02028 =
         0.02252   -0.00237    0.00657   -0.00094
AFIX  43
H25   2    0.491880    0.459985   -0.478287    11.00000   -1.20000
AFIX   0
C26   1    0.593363    0.446070   -0.473848    11.00000    0.01700    0.02002 =
         0.02014   -0.00236    0.00828   -0.00255
C27   1    0.593412    0.448889   -0.571857    11.00000    0.01853    0.01753 =
         0.02272   -0.00157    0.01040   -0.00142
C28   1    0.534715    0.458111   -0.638564    11.00000    0.01516    0.02367 =
         0.02659    0.00195    0.00910   -0.00076
AFIX  43
H28   2    0.492469    0.465179   -0.623377    11.00000   -1.20000
AFIX   0
C29   1    0.538309    0.456913   -0.727692    11.00000    0.02254    0.03112 =
         0.02560    0.00547    0.00402   -0.00042
AFIX  43
H29   2    0.498361    0.463017   -0.774660    11.00000   -1.20000
AFIX   0
C30   1    0.600615    0.446741   -0.748230    11.00000    0.02604    0.03241 =
         0.02265    0.00037    0.01052   -0.00294
AFIX  43
H30   2    0.604125    0.445561   -0.809176    11.00000   -1.20000
AFIX   0
C31   1    0.657570    0.438351   -0.677594    11.00000    0.02317    0.02868 =
         0.02575   -0.00126    0.01242   -0.00205
AFIX  43
H31   2    0.700635    0.431707   -0.691151    11.00000   -1.20000
AFIX   0
C32   1    0.474965    0.446877   -0.312368    11.00000    0.01521    0.01756 =
         0.02087   -0.00116    0.01057   -0.00113
C33   1    0.409035    0.439661   -0.369046    11.00000    0.01937    0.02043 =
         0.02016   -0.00192    0.00945   -0.00159
AFIX  43
H33   2    0.405721    0.433868   -0.430693    11.00000   -1.20000
AFIX   0
C34   1    0.347995    0.440653   -0.338446    11.00000    0.01574    0.02032 =
         0.02450   -0.00061    0.00738   -0.00214
AFIX  43
H34   2    0.303677    0.436316   -0.379076    11.00000   -1.20000
AFIX   0
C35   1    0.352478    0.448070   -0.247622    11.00000    0.01572    0.01375 =
         0.02773    0.00088    0.01282    0.00040
C36   1    0.417420    0.455623   -0.189497    11.00000    0.01873    0.02288 =
         0.01941    0.00041    0.01042    0.00027
AFIX  43
H36   2    0.420356    0.460806   -0.127630    11.00000   -1.20000
AFIX   0
C37   1    0.478042    0.455668   -0.220969    11.00000    0.01484    0.02015 =
         0.02200   -0.00086    0.00648   -0.00003
C38   1    0.547895    0.478674   -0.077768    11.00000    0.02160    0.03481 =
         0.01871   -0.00274    0.00727    0.00307
AFIX  23
H38A  2    0.541238    0.458321   -0.037258    11.00000   -1.20000
H38B  2    0.511831    0.497831   -0.078108    11.00000   -1.20000
AFIX   0
C39   1    0.620460    0.494923   -0.046064    11.00000    0.02170    0.03616 =
         0.02172   -0.00790    0.00450    0.00179
AFIX  23
H39A  2    0.655417    0.476224   -0.053518    11.00000   -1.20000
H39B  2    0.629337    0.500784    0.019154    11.00000   -1.20000
AFIX   0
C40   1    0.630500    0.529593   -0.096945    11.00000    0.02003    0.02977 =
         0.02995   -0.00645    0.00216    0.00025
AFIX  23
H40A  2    0.595153    0.548076   -0.089555    11.00000   -1.20000
H40B  2    0.621183    0.523557   -0.162108    11.00000   -1.20000
AFIX   0
C41   1    0.703345    0.547195   -0.067330    11.00000    0.02542    0.03457 =
         0.03187   -0.00665    0.00045   -0.00230
AFIX  23
H41A  2    0.704266    0.569781   -0.103717    11.00000   -1.20000
H41B  2    0.711589    0.554806   -0.003245    11.00000   -1.20000
AFIX   0
C42   1    0.762917    0.521743   -0.077249    11.00000    0.01911    0.03799 =
         0.03575   -0.00505    0.00920   -0.00463
AFIX  23
H42A  2    0.807953    0.535260   -0.058304    11.00000   -1.20000
H42B  2    0.765090    0.500269   -0.036385    11.00000   -1.20000
AFIX   0
C43   1    0.754135    0.507813   -0.173775    11.00000    0.03377    0.05332 =
         0.04673   -0.01774    0.01977   -0.01183
AFIX 137
H43A  2    0.751763    0.528945   -0.214650    11.00000   -1.50000
H43B  2    0.710755    0.493365   -0.191924    11.00000   -1.50000
H43C  2    0.794245    0.492179   -0.176759    11.00000   -1.50000
AFIX   0
C44   1    0.287555    0.449502   -0.212351    11.00000    0.01267    0.02159 =
         0.02082   -0.00021    0.00771   -0.00170
C45   1    0.257069    0.483235   -0.201812    11.00000    0.02081    0.01866 =
         0.02732    0.00296    0.01250   -0.00075
AFIX  43
H45   2    0.277473    0.505649   -0.215553    11.00000   -1.20000
AFIX   0
C46   1    0.196326    0.483808   -0.170907    11.00000    0.01707    0.01897 =
         0.02733    0.00047    0.01059    0.00313
AFIX  43
H46   2    0.174029    0.506611   -0.164445    11.00000   -1.20000
AFIX   0
C47   1    0.168639    0.450889   -0.149650    11.00000    0.01347    0.02262 =
         0.02128   -0.00136    0.00798    0.00060
AFIX  43
H47   2    0.127309    0.450679   -0.127868    11.00000   -1.20000
AFIX   0
C48   1    0.202353    0.418032   -0.160700    11.00000    0.01288    0.01877 =
         0.01975    0.00005    0.00752   -0.00125
C49   1    0.175869    0.381478   -0.139508    11.00000    0.01360    0.01935 =
         0.01983   -0.00232    0.00746   -0.00132
C50   1    0.115663    0.376874   -0.107923    11.00000    0.01674    0.02148 =
         0.02762   -0.00034    0.01165    0.00067
AFIX  43
H50   2    0.090396    0.397806   -0.095372    11.00000   -1.20000
AFIX   0
C51   1    0.092727    0.341074   -0.094842    11.00000    0.01512    0.02628 =
         0.02568    0.00206    0.00973   -0.00139
C52   1    0.131761    0.311209   -0.114403    11.00000    0.02139    0.01871 =
         0.02939   -0.00008    0.01115   -0.00238
AFIX  43
H52   2    0.116905    0.286580   -0.107812    11.00000   -1.20000
AFIX   0
C53   1    0.191942    0.317665   -0.143316    11.00000    0.01771    0.01909 =
         0.01773    0.00086    0.00633   -0.00038
C54   1    0.238837    0.288028   -0.162112    11.00000    0.02053    0.01907 =
         0.01961    0.00053    0.00905    0.00102
C55   1    0.222750    0.250748   -0.161728    11.00000    0.02565    0.02050 =
         0.02465    0.00115    0.01176   -0.00249
AFIX  43
H55   2    0.179416    0.242890   -0.150868    11.00000   -1.20000
AFIX   0
C56   1    0.270962    0.224961   -0.177474    11.00000    0.03662    0.01660 =
         0.02744    0.00442    0.01370    0.00126
AFIX  43
H56   2    0.261024    0.199253   -0.177072    11.00000   -1.20000
AFIX   0
C57   1    0.332920    0.236988   -0.193572    11.00000    0.03399    0.02375 =
         0.03721    0.00400    0.02105    0.00918
AFIX  43
H57   2    0.366832    0.219895   -0.203923    11.00000   -1.20000
AFIX   0
C58   1    0.344787    0.274895   -0.194338    11.00000    0.02748    0.02363 =
         0.03975    0.00324    0.02090    0.00483
AFIX  43
H58   2    0.387480    0.283324   -0.206079    11.00000   -1.20000
AFIX   0
C59   1    0.029486    0.335330   -0.060354    11.00000    0.01978    0.02234 =
         0.04059    0.00776    0.01667    0.00310
C60   1    0.015976    0.358595    0.007213    11.00000    0.02593    0.03150 =
         0.03923    0.00701    0.01983    0.00496
AFIX  43
H60   2    0.046737    0.378627    0.029131    11.00000   -1.20000
AFIX   0
C61   1   -0.042002    0.352535    0.042206    11.00000    0.03491    0.04248 =
         0.05303    0.01161    0.03167    0.00771
AFIX  43
H61   2   -0.050239    0.367954    0.088969    11.00000   -1.20000
AFIX   0
C62   1   -0.087647    0.323934    0.008589    11.00000    0.03528    0.03963 =
         0.08238    0.01531    0.04258    0.00355
AFIX  43
H62   2   -0.127751    0.319928    0.031691    11.00000   -1.20000
AFIX   0
C63   1   -0.075154    0.301167   -0.058459    11.00000    0.02778    0.03220 =
         0.10476    0.00666    0.03584   -0.00437
AFIX  43
H63   2   -0.107099    0.281776   -0.081776    11.00000   -1.20000
AFIX   0
C64   1   -0.016027    0.306409   -0.092215    11.00000    0.02876    0.02351 =
         0.07066    0.00077    0.02799   -0.00248
AFIX  43
H64   2   -0.007000    0.290163   -0.136992    11.00000   -1.20000
AFIX   0
C65   1    0.192873    0.351751   -0.385899    11.00000    0.01677    0.02789 =
         0.03251   -0.00305    0.01262    0.00161
AFIX  43
H65   2    0.159587    0.355301   -0.350816    11.00000   -1.20000
AFIX   0
C66   1    0.168308    0.345810   -0.477577    11.00000    0.01642    0.02971 =
         0.03461   -0.00413    0.00877   -0.00067
AFIX  43
H66   2    0.119348    0.344900   -0.504660    11.00000   -1.20000
AFIX   0
C67   1    0.216409    0.341229   -0.528932    11.00000    0.02041    0.03217 =
         0.02994   -0.00460    0.00748    0.00245
AFIX  43
H67   2    0.201107    0.337573   -0.592398    11.00000   -1.20000
AFIX   0
C68   1    0.287866    0.342026   -0.486544    11.00000    0.01818    0.02861 =
         0.02739   -0.00239    0.00976   -0.00091
AFIX  43
H68   2    0.321934    0.338773   -0.520597    11.00000   -1.20000
AFIX   0
C69   1    0.308240    0.347614   -0.394394    11.00000    0.01549    0.01830 =
         0.02879    0.00053    0.01198   -0.00141
C70   1    0.382821    0.349340   -0.341887    11.00000    0.01462    0.01620 =
         0.02663   -0.00027    0.01029   -0.00211
C71   1    0.456460    0.359790   -0.199542    11.00000    0.01650    0.01583 =
         0.02554    0.00241    0.00842    0.00108
C72   1    0.458006    0.366691   -0.103566    11.00000    0.02030    0.01737 =
         0.02766    0.00124    0.01332    0.00225
C73   1    0.519674    0.370155   -0.036406    11.00000    0.01926    0.03223 =
         0.03127   -0.00047    0.01063    0.00083
AFIX  43
H73   2    0.563877    0.368681   -0.051052    11.00000   -1.20000
AFIX   0
C74   1    0.516166    0.375809    0.052617    11.00000    0.02777    0.04204 =
         0.02418   -0.00328    0.00648   -0.00103
AFIX  43
H74   2    0.557811    0.378358    0.099487    11.00000   -1.20000
AFIX   0
C75   1    0.451148    0.377645    0.071560    11.00000    0.03228    0.03748 =
         0.02334    0.00123    0.01316    0.00312
AFIX  43
H75   2    0.447317    0.381203    0.131863    11.00000   -1.20000
AFIX   0
C76   1    0.391585    0.374234    0.001532    11.00000    0.02426    0.02722 =
         0.02784    0.00396    0.01571    0.00339
AFIX  43
H76   2    0.346973    0.375693    0.015045    11.00000   -1.20000
AFIX   0
C77   1    0.515744    0.355685   -0.232893    11.00000    0.01674    0.01928 =
         0.02780    0.00057    0.01138    0.00084
AFIX  43
H77   2    0.561230    0.358144   -0.193679    11.00000   -1.20000
AFIX   0
C78   1    0.507975    0.347878   -0.324935    11.00000    0.01503    0.01578 =
         0.02794   -0.00066    0.01147    0.00059
C79   1    0.439894    0.343984   -0.379262    11.00000    0.01922    0.01827 =
         0.02457   -0.00204    0.01203   -0.00163
AFIX  43
H79   2    0.432642    0.337718   -0.441346    11.00000   -1.20000
AFIX   0
C80   1    0.568473    0.344770   -0.366754    11.00000    0.01431    0.01917 =
         0.03107   -0.00248    0.01206   -0.00065
C81   1    0.559290    0.356171   -0.455853    11.00000    0.01460    0.02191 =
         0.03138   -0.00325    0.01150   -0.00402
AFIX  43
H81   2    0.514658    0.365065   -0.488035    11.00000   -1.20000
AFIX   0
C82   1    0.613931    0.354874   -0.499113    11.00000    0.02100    0.02526 =
         0.03077   -0.00370    0.01605   -0.00351
AFIX  43
H82   2    0.607117    0.363382   -0.559567    11.00000   -1.20000
AFIX   0
C83   1    0.678475    0.340967   -0.452571    11.00000    0.01655    0.02450 =
         0.03642   -0.00785    0.01422   -0.00504
C84   1    0.689001    0.328548   -0.364395    11.00000    0.01669    0.02857 =
         0.03621   -0.00315    0.01174    0.00358
AFIX  43
H84   2    0.732924    0.318207   -0.334134    11.00000   -1.20000
AFIX   0
C85   1    0.634832    0.331265   -0.319997    11.00000    0.01645    0.02708 =
         0.02965   -0.00089    0.01043    0.00241
C86   1    0.737382    0.339088   -0.498194    11.00000    0.02102    0.02892 =
         0.03961   -0.00565    0.01655   -0.00410
C87   1    0.763530    0.305267   -0.515549    11.00000    0.03733    0.02920 =
         0.07744   -0.00634    0.03873   -0.00404
AFIX  43
H87   2    0.744873    0.283056   -0.497680    11.00000   -1.20000
AFIX   0
C88   1    0.817318    0.304078   -0.559345    11.00000    0.06050    0.02690 =
         0.10694   -0.00640    0.06481    0.00085
AFIX  43
H88   2    0.835777    0.281043   -0.572665    11.00000   -1.20000
AFIX   0
C89   1    0.843781    0.336895   -0.583416    11.00000    0.04449    0.03138 =
         0.08627   -0.00384    0.05128    0.00091
AFIX  43
H89   2    0.880888    0.336750   -0.613292    11.00000   -1.20000
AFIX   0
PART 1
C90   1    0.705276    0.302091   -0.185236    31.00000    0.02189    0.03808 =
         0.04639    0.00929    0.00797    0.01278
AFIX  23
H90A  2    0.747781    0.316722   -0.185661    31.00000   -1.20000
H90B  2    0.708444    0.278014   -0.214898    31.00000   -1.20000
AFIX   0
C91   1    0.699186    0.296265   -0.089602    31.00000    0.04372    0.06230 =
         0.05884    0.01938    0.00968    0.00405
AFIX  23
H91A  2    0.698669    0.320693   -0.060440    31.00000   -1.20000
H91B  2    0.741226    0.282757   -0.055576    31.00000   -1.20000
AFIX   0
C92   1    0.633271    0.274621   -0.082884    31.00000    0.04029    0.05126 =
         0.05509    0.01694    0.01132    0.00656
AFIX  23
H92A  2    0.635768    0.249299   -0.106606    31.00000   -1.20000
H92B  2    0.591265    0.286850   -0.121047    31.00000   -1.20000
AFIX   0
C93   1    0.625274    0.272176    0.017087    31.00000    0.06084    0.04881 =
         0.05764    0.01387    0.01747    0.00373
AFIX  23
H93A  2    0.669190    0.261847    0.055544    31.00000   -1.20000
H93B  2    0.619934    0.297566    0.038776    31.00000   -1.20000
AFIX   0
C94   1    0.564774    0.249200    0.030175    31.00000    0.06482    0.04903 =
         0.07096    0.01394    0.02201    0.00177
AFIX  23
H94A  2    0.524234    0.252631   -0.022406    31.00000   -1.20000
H94B  2    0.578148    0.222746    0.032859    31.00000   -1.20000
AFIX   0
C95   1    0.544200    0.259025    0.112044    31.00000    0.06973    0.07185 =
         0.07147    0.00399    0.02128   -0.00091
AFIX 137
H95A  2    0.492888    0.260149    0.099505    31.00000   -1.50000
H95B  2    0.563990    0.283224    0.133376    31.00000   -1.50000
H95C  2    0.561798    0.240350    0.158655    31.00000   -1.50000
AFIX   0
PART 0
PART 2
C90A  1    0.705276    0.302091   -0.185236    41.00000    0.02189    0.03808 =
         0.04639    0.00929    0.00797    0.01278
AFIX  23
H90C  2    0.747781    0.316722   -0.185661    41.00000   -1.20000
H90D  2    0.708444    0.278014   -0.214898    41.00000   -1.20000
AFIX   0
C91A  1    0.699186    0.296265   -0.089602    41.00000    0.04372    0.06230 =
         0.05884    0.01938    0.00968    0.00405
AFIX  23
H91C  2    0.708009    0.269285   -0.085361    41.00000   -1.20000
H91D  2    0.647532    0.298259   -0.100636    41.00000   -1.20000
AFIX   0
C92A  1    0.718922    0.305423    0.013642    41.00000    0.08435    0.08443 =
         0.08327    0.00043    0.02029   -0.00010
AFIX  23
H92C  2    0.735895    0.331303    0.017995    41.00000   -1.20000
H92D  2    0.673799    0.305886    0.031557    41.00000   -1.20000
AFIX   0
C93A  1    0.769223    0.285015    0.088554    41.00000    0.06670    0.07880 =
         0.07768    0.00354    0.02664   -0.00967
AFIX  23
H93C  2    0.812159    0.280376    0.067253    41.00000   -1.20000
H93D  2    0.747959    0.260542    0.093788    41.00000   -1.20000
AFIX   0
C94A  1    0.793930    0.300866    0.186910    41.00000    0.06482    0.04903 =
         0.07096    0.01394    0.02201    0.00177
AFIX  23
H94C  2    0.831833    0.285197    0.223214    41.00000   -1.20000
H94D  2    0.812516    0.326228    0.184998    41.00000   -1.20000
AFIX   0
C95A  1    0.736016    0.301434    0.227015    41.00000    0.06195    0.04949 =
         0.06428    0.03082    0.01646    0.01314
AFIX 137
H95D  2    0.693819    0.292923    0.182977    41.00000   -1.50000
H95E  2    0.728629    0.326713    0.245964    41.00000   -1.50000
H95F  2    0.745584    0.285057    0.279815    41.00000   -1.50000
AFIX   0
PART 0
PART 3
C90C  1    0.705276    0.302091   -0.185236    51.00000    0.02189    0.03808 =
         0.04639    0.00929    0.00797    0.01278
AFIX  23
H90E  2    0.747781    0.316722   -0.185661    51.00000   -1.20000
H90F  2    0.708444    0.278014   -0.214898    51.00000   -1.20000
AFIX   0
C91C  1    0.699186    0.296265   -0.089602    51.00000    0.04372    0.06230 =
         0.05884    0.01938    0.00968    0.00405
AFIX  23
H91E  2    0.698669    0.320693   -0.060440    51.00000   -1.20000
H91F  2    0.741226    0.282757   -0.055576    51.00000   -1.20000
AFIX   0
C92C  1    0.633271    0.274621   -0.082884    51.00000    0.04029    0.05126 =
         0.05509    0.01694    0.01132    0.00656
AFIX  23
H92E  2    0.635768    0.249299   -0.106606    51.00000   -1.20000
H92F  2    0.591265    0.286850   -0.121047    51.00000   -1.20000
AFIX   0
C93C  1    0.625274    0.272176    0.017087    51.00000    0.06084    0.04881 =
         0.05764    0.01387    0.01747    0.00373
AFIX  23
H93E  2    0.669190    0.261847    0.055544    51.00000   -1.20000
H93F  2    0.619934    0.297566    0.038776    51.00000   -1.20000
AFIX   0
C94C  1    0.564774    0.249200    0.030175    51.00000    0.06482    0.04903 =
         0.07096    0.01394    0.02201    0.00177
AFIX  23
H94E  2    0.572585    0.223393    0.013252    51.00000   -1.20000
H94F  2    0.566023    0.249222    0.095446    51.00000   -1.20000
AFIX   0
C95C  1    0.498236    0.259529   -0.016702    51.00000    0.04995    0.10650 =
         0.07269    0.02660    0.03615    0.00497
AFIX  33
H95G  2    0.463756    0.242453   -0.002389    51.00000   -1.50000
H95H  2    0.488540    0.284704    0.000752    51.00000   -1.50000
H95I  2    0.495129    0.258768   -0.081780    51.00000   -1.50000
AFIX   0

PART 0
P1    6    0.387474    0.382369    0.330926    11.00000    0.03182    0.03895 =
         0.02577   -0.00244    0.01077   -0.01440
F1    3    0.377652    0.364547    0.233908    11.00000    0.05682    0.18802 =
         0.04034   -0.04902    0.03196   -0.04975
F2    3    0.304910    0.379032    0.322381    11.00000    0.03310    0.05588 =
         0.04273   -0.01058    0.01641   -0.01453
F3    3    0.397994    0.399684    0.429419    11.00000    0.05022    0.04496 =
         0.03741   -0.01885   -0.00200    0.00912
F4    3    0.470231    0.385121    0.340474    11.00000    0.03117    0.04858 =
         0.05812    0.00471    0.01311   -0.01621
F5    3    0.398632    0.342003    0.376170    11.00000    0.05339    0.02327 =
         0.08865   -0.00703    0.04770   -0.00606
F6    3    0.376577    0.423052    0.289455    11.00000    0.04034    0.08305 =
         0.09994    0.06195   -0.00889   -0.01568

P2    6    0.730751    0.404183    1.082754    11.00000    0.04015    0.03094 =
         0.04851   -0.00376    0.02832   -0.00214
F7    3    0.694613    0.372893    1.125942    11.00000    0.09860    0.05596 =
         0.23319    0.05430    0.11701    0.01965
F8    3    0.766699    0.420337    1.175757    11.00000    0.08218    0.24312 =
         0.03951   -0.01050    0.00513   -0.05108
F9    3    0.793146    0.379131    1.076087    11.00000    0.10707    0.06905 =
         0.26257    0.06100    0.13720    0.04774
F10   3    0.762351    0.435882    1.033588    11.00000    0.03993    0.06921 =
         0.07497    0.02834    0.02827    0.00194
F11   3    0.687161    0.392489    0.984348    11.00000    0.10666    0.24732 =
         0.09991   -0.10922    0.06615   -0.10920
F12   3    0.664315    0.429346    1.085105    11.00000    0.06741    0.08237 =
         0.08717    0.03365    0.05514    0.03017
P3    6    1.013144    0.302202    0.324650    11.00000    0.03040    0.03133 =
         0.04114   -0.00885    0.01466   -0.00269
F13   3    1.008713    0.331865    0.399801    11.00000    0.02870    0.05518 =
         0.05926   -0.02548    0.00698    0.00487
F14   3    0.956091    0.325948    0.254873    11.00000    0.06605    0.09143 =
         0.06346    0.03325   -0.02007   -0.02754
F15   3    1.075976    0.325426    0.302259    11.00000    0.05611    0.07285 =
         0.06526   -0.00629    0.03137   -0.02587
F16   3    1.069626    0.279498    0.397940    11.00000    0.03340    0.04508 =
         0.13429    0.02199    0.01423    0.01529
F17   3    0.950773    0.279261    0.349180    11.00000    0.03299    0.03506 =
         0.08406    0.00297    0.02249    0.00034
F18   3    1.018335    0.272084    0.252131    11.00000    0.09876    0.12713 =
         0.14124   -0.10576    0.07723   -0.05353
P4    6    1.025296    0.408582    0.624206    11.00000    0.01656    0.03567 =
         0.02578   -0.00062    0.00688    0.00208
F19   3    1.100780    0.427509    0.660196    11.00000    0.02811    0.05496 =
         0.03385    0.00450    0.00340   -0.01202
F20   3    1.004441    0.420523    0.715640    11.00000    0.03287    0.05560 =
         0.02975   -0.00412    0.01327    0.00399
F21   3    0.994740    0.446932    0.578428    11.00000    0.04658    0.04071 =
         0.03097   -0.00002    0.00446    0.01259
F22   3    0.950142    0.389368    0.587742    11.00000    0.01880    0.05487 =
         0.04342   -0.01054    0.00925   -0.00287
F23   3    1.046234    0.397175    0.533170    11.00000    0.02979    0.04862 =
         0.03276   -0.00653    0.01558    0.00167
F24   3    1.056131    0.370389    0.671146    11.00000    0.02980    0.04121 =
         0.05200    0.01304    0.02003    0.00852
N13   4    1.027818    0.452964    0.959709    11.00000    0.03985    0.03544 =
         0.04665   -0.00004    0.02359    0.00694
C99   1    0.919001    0.456509    1.028090    11.00000    0.02265    0.04590 =
         0.05610   -0.00892    0.01859   -0.00412
AFIX 137
H99A  2    0.877296    0.447803    0.983474    11.00000   -1.50000
H99B  2    0.911872    0.482186    1.044408    11.00000   -1.50000
H99C  2    0.926900    0.440929    1.082220    11.00000   -1.50000
AFIX   0
C100  1    0.980205    0.454429    0.989465    11.00000    0.02985    0.02857 =
         0.03720   -0.00321    0.01131    0.00098

PART 1
N14   4    0.858798    0.204689    0.199252    61.00000    0.06276    0.11907 =
         0.09169    0.03639   -0.02404   -0.05305
C97   1    0.964488    0.206225    0.125563    61.00000    0.04130    0.03064 =
         0.11806   -0.03028   -0.02025    0.00909
AFIX 137
H97A  2    0.960152    0.186421    0.080663    61.00000   -1.50000
H97B  2    1.007962    0.202874    0.172703    61.00000   -1.50000
H97C  2    0.965574    0.230218    0.096039    61.00000   -1.50000
AFIX   0
C98   1    0.904139    0.204967    0.166496    61.00000    0.09181    0.05840 =
         0.06374   -0.00462   -0.01094   -0.05679

PART 0
PART 2
N14A  4    0.480543    0.251110   -0.303659   -61.00000    0.06685    0.26468 =
         0.41811    0.24206    0.03471    0.01468
C97A  1    0.498975    0.221898   -0.272538   -61.00000    0.02787    0.21849 =
         0.12367    0.10697    0.02868    0.00656
C98A  1    0.541233    0.189521   -0.240681   -61.00000    0.09181    0.05840 =
         0.06374   -0.00462   -0.01094   -0.05679
AFIX 137
H98A  2    0.515875    0.167265   -0.267188   -61.00000   -1.50000
H98B  2    0.550713    0.188195   -0.174626   -61.00000   -1.50000
H98C  2    0.585704    0.191198   -0.258674   -61.00000   -1.50000
AFIX  66

PART 0
PART 1
C106  1    0.267742    0.283147    0.084876    21.00000    0.04496    0.04742 =
         0.03115   -0.00059    0.00420   -0.00758
C101  1    0.250541    0.317895    0.112001    21.00000    0.06071    0.04949 =
         0.03504   -0.00208    0.00646   -0.00249
AFIX  43
H101  2    0.283070    0.337708    0.117463    21.00000   -1.20000
AFIX  65
C102  1    0.185746    0.323652    0.131133    21.00000    0.06345    0.05803 =
         0.03926    0.00385    0.00975    0.00297
AFIX  43
H102  2    0.173991    0.347401    0.149672    21.00000   -1.20000
AFIX  65
C103  1    0.138152    0.294662    0.123141    21.00000    0.05603    0.05443 =
         0.03948    0.00340    0.01240    0.00954
AFIX  43
H103  2    0.093867    0.298598    0.136217    21.00000   -1.20000
AFIX  65
C104  1    0.155351    0.259914    0.096016    21.00000    0.04127    0.05206 =
         0.03723    0.00400    0.01036    0.00387
AFIX  43
H104  2    0.122822    0.240101    0.090554    21.00000   -1.20000
AFIX  65
C105  1    0.220146    0.254156    0.076883    21.00000    0.03883    0.04126 =
         0.03161   -0.00347    0.00742   -0.00072
AFIX  43
H105  2    0.231901    0.230407    0.058345    21.00000   -1.20000
AFIX   0
C107  1    0.337411    0.275683    0.068552    21.00000    0.04842    0.08875 =
         0.04541    0.00480    0.01109    0.00085
AFIX 137
H10A  2    0.342545    0.289626    0.015459    21.00000   -1.50000
H10B  2    0.341961    0.249171    0.057855    21.00000   -1.50000
H10C  2    0.374006    0.283293    0.121499    21.00000   -1.50000
AFIX   0

PART 0
PART 2
C17A  1    0.098921    0.253467    0.104450   -21.00000    0.08064    0.06942 =
         0.06107   -0.00597    0.00585   -0.01844
AFIX 137
H17A  2    0.106469    0.240591    0.162572   -21.00000   -1.50000
H17B  2    0.087187    0.235413    0.055120   -21.00000   -1.50000
H17C  2    0.060243    0.271133    0.098639   -21.00000   -1.50000
AFIX  66
C16A  1    0.162486    0.273137    0.100029   -21.00000    0.07203    0.05224 =
         0.03859    0.00221   -0.00638   -0.00835
C15A  1    0.174197    0.309988    0.125219   -21.00000    0.07625    0.05187 =
         0.04409    0.00159   -0.01499   -0.00728
AFIX  43
H15A  2    0.139158    0.323647    0.144408   -21.00000   -1.20000
AFIX  65
C14A  1    0.237175    0.326854    0.122334   -21.00000    0.07668    0.05358 =
         0.04583    0.00596   -0.01657   -0.00796
AFIX  43
H14A  2    0.245178    0.352041    0.139550   -21.00000   -1.20000
AFIX  65
C13A  1    0.288442    0.306870    0.094257   -21.00000    0.07635    0.04454 =
         0.04608    0.01144   -0.01340   -0.01163
AFIX  43
H13A  2    0.331485    0.318397    0.092285   -21.00000   -1.20000
AFIX  65
C12A  1    0.276732    0.270018    0.069067   -21.00000    0.07072    0.04539 =
         0.04115    0.01141   -0.00584   -0.01336
AFIX  43
H12A  2    0.311771    0.256360    0.049878   -21.00000   -1.20000
AFIX  65
C11A  1    0.213754    0.253152    0.071952   -21.00000    0.07120    0.04197 =
         0.04022    0.00540   -0.00330   -0.01308
AFIX  43
H11A  2    0.205751    0.227966    0.054735   -21.00000   -1.20000
AFIX   0
HKLF 4

REM  mo_OC6CH13_4_0m_a.res in P2(1)/c
REM R1 =  0.0698 for   18442 Fo > 4sig(Fo)  and  0.0848 for all   22321 data
REM   1490 parameters refined using   2053 restraints

END

WGHT      0.0702     35.5122

REM Highest difference peak  1.528,  deepest hole -1.131,  1-sigma level  0.102
Q1    1   0.5120  0.1966 -0.2630  11.00000  0.05    1.53
Q2    1   0.6354  0.2436 -0.1984  11.00000  0.05    1.10
Q3    1   0.5707  0.1842 -0.2244  11.00000  0.05    1.10
Q4    1   0.6973  0.2635 -0.2172  11.00000  0.05    1.07
Q5    1   0.6855  0.2965  0.2593  11.00000  0.05    1.05
Q6    1   0.6272  0.2024 -0.2357  11.00000  0.05    1.04
Q7    1   0.6516  0.2945  0.2014  11.00000  0.05    0.93
Q8    1   0.6372  0.1769 -0.2549  11.00000  0.05    0.91
Q9    1   0.8986  0.2072  0.2106  11.00000  0.05    0.90
Q10   1   0.7521  0.3988 -0.4642  11.00000  0.05    0.85
Q11   1   0.7536  0.2802  0.0289  11.00000  0.05    0.83
Q12   1   0.7091  0.4399  1.1235  11.00000  0.05    0.78
Q13   1   0.7476  0.3824  1.1888  11.00000  0.05    0.77
Q14   1   0.5983  0.2853  0.1399  11.00000  0.05    0.77
Q15   1   0.7286  0.2901  0.1760  11.00000  0.05    0.75
Q16   1   0.4828  0.2627 -0.2769  11.00000  0.05    0.72
Q17   1   0.9117  0.2091  0.1420  11.00000  0.05    0.70
Q18   1   0.7296  0.4519 -0.4943  11.00000  0.05    0.67
Q19   1   0.9605  0.1962  0.1804  11.00000  0.05    0.66
Q20   1   0.7725  0.2890  0.1222  11.00000  0.05    0.66
;
_shelx_res_checksum                12268
_shelx_hkl_file
;
   0   0  -2   39.97    2.83
   0   0   2   52.35    3.63
   0   0   2   51.37    3.72
   0   0   3    1.66    1.52
   0   0   3   -1.26    1.59
   0   0   3    1.31    1.73
   0   0   3    0.54    1.64
   0   0  -3    1.72    1.70
   0   0  -3   -0.28    1.54
   0   0  -3    3.73    1.63
   0   0  -3   -0.45    1.53
   0   0  -4  129.10    6.85
   0   0  -4  125.36    6.90
   0   0   4  125.40    6.65
   0   0   4  134.17    6.74
   0   0   4  111.91    6.92
   0   0   4  161.52    7.80
   0   0   5    0.51    2.04
   0   0  -5    0.11    1.85
   0   0   5   -1.67    1.98
   0   0   5    2.08    2.24
   0   0   5    4.00    2.14
   0   0  -5    1.79    3.22
   0   0  -5    2.03    2.08
   0   0  -5   -0.17    4.52
   0   0   6  429.48   18.15
   0   0   6  394.74   18.15
   0   0  -6  412.24   18.08
   0   0  -6  423.64   18.15
   0   0  -6  426.60   17.90
   0   0   6  418.53   17.89
   0   0   6  440.95   17.98
   0   0  -6  419.12   17.97
   0   0   7    1.78    2.45
   0   0   7    4.67    2.40
   0   0   7    8.80    5.25
   0   0  -7    3.74    2.33
   0   0  -7    2.22    2.71
   0   0  -7    2.33    2.27
   0   0   7    2.99    3.78
   0   0  -8  561.95   24.93
   0   0  -8  597.06   25.07
   0   0  -8  597.98   24.71
   0   0   8  591.46   24.74
   0   0   8  579.25   24.74
   0   0   8  593.05   25.13
   0   0  -8  583.51   24.70
   0   0   8  556.73   24.90
   0   0  -9    0.97    2.65
   0   0   9    0.16    2.97
   0   0  -9    1.78    2.93
   0   0  -9   -2.34    2.64
   0   0   9    3.40    2.85
   0   0   9   -1.69    2.80
   0   0   9    1.89    3.17
   0   0  -9   -0.11    2.67
   0   0  10  113.89    8.62
   0   0 -10  105.97    7.12
   0   0 -10   93.01    7.56
   0   0  10  112.46    7.85
   0   0 -10  101.92    7.91
   0   0 -10  107.09    7.33
   0   0 -11    6.31    3.28
   0   0  11    0.06    3.17
   0   0  11    1.65    3.51
   0   0  11   -2.48    3.40
   0   0 -11   -0.17    4.62
   0   0 -11    2.88    3.82
   0   0 -11   -3.14    3.12
   0   0  11   -0.17    3.47
   0   0 -12   73.98    7.35
   0   0 -12   87.97    7.16
   0   0  12   74.98    7.10
   0   0 -12   57.32    6.14
   0   0 -12   75.36    7.47
   0   0  12   61.72    6.93
   0   0  12   71.04    7.60
   0   0  12   60.53    6.42
   0   0  13   -0.13    4.34
   0   0  13   -4.10    3.29
   0   0  13   -0.04    3.94
   0   0 -13   -5.06    3.58
   0   0 -13   -3.55    3.64
   0   0 -13    0.08    3.49
   0   0  13   -1.12    3.68
   0   0 -13   -2.51    3.78
   0   0  14    8.27    3.95
   0   0  14   10.86    4.57
   0   0 -14   24.86    8.09
   0   0 -14   13.11    5.07
   0   0  14   12.68    5.36
   0   0  14   12.02    4.44
   0   0 -14    9.05    4.43
   0   0 -15    2.77    3.97
   0   0 -15   -0.75    4.23
   0   0  15   -2.33    3.99
   0   0  15   -2.42    4.62
   0   0 -15    5.27    4.79
   0   0  15   -2.57    4.53
   0   0  16   21.98    6.02
   0   0  16   18.28    5.02
   0   0 -16   25.82    5.16
   0   0 -16   35.60    8.43
   0   0  16   15.68    5.41
   0   0  16   24.15    6.96
   0   0 -16   34.39    6.07
   0   0 -16   25.26    5.39
   0   0  17   -5.90    4.38
   0   0 -17    2.14    4.89
   0   0 -17    0.50    4.23
   0   0 -17   -1.38    4.52
   0   0  17   -1.20    5.29
   0   0 -18   28.10    6.01
   0   0  18   19.15    6.24
   0   0  18   32.49    6.85
   0   0 -18   38.52    7.24
   0   1   2  322.66   12.08
   0   1  -2  289.85   11.75
   0   1  -2  261.43   11.69
   0   1  -2  295.26   11.72
   0  -1   2  298.36   11.80
   0  -1  -2  287.73   11.79
   0  -1  -2  291.48   11.69
   0  -1  -2  236.09   11.66
   0  -1   2  288.72   11.71
   0   1  -3    3.44    1.59
   0   1   3    2.80    1.62
   0   1  -3    3.13    1.58
   0   1  -3    1.95    1.57
   0   1   3    2.18    1.75
   0   1  -3    2.64    1.80
   0   1   3    0.85    2.35
   0   1   3    5.70    3.62
   0  -1   3    2.59    1.64
   0  -1  -3    3.59    1.68
   0  -1  -3   -0.75    1.36
   0  -1   3    2.38    1.63
   0  -1  -3    2.07    1.54
   0  -1   3    5.02    2.41
   0  -1  -3    1.45    1.73
   0  -1   3    3.98    1.59
   0   1   4 1493.65   59.86
   0   1  -4 1530.09   59.97
   0   1   4 1484.83   60.00
   0   1  -4 1506.55   59.81
   0   1   4 1483.27   59.98
   0   1  -4 1524.60   59.84
   0   1   4 1451.50   59.84
   0  -1  -4 1512.93   59.85
   0  -1   4 1490.17   59.81
   0  -1  -4 1475.41   59.83
   0  -1   4 1529.35   59.82
   0  -1  -4 1745.09   60.52
   0  -1   4 1459.34   59.95
   0  -1   4 1446.59   59.92
   0   1  -5    2.49    2.01
   0   1   5    2.79    1.84
   0   1   5    0.13    2.23
   0   1  -5    1.94    2.09
   0   1  -5    3.40    1.97
   0   1   5    2.07    2.06
   0   1  -5    1.05    2.17
   0   1   5    6.30    2.19
   0  -1   5    1.72    2.49
   0  -1  -5    0.02    1.93
   0  -1   5    7.00    2.12
   0  -1  -5    1.69    2.19
   0  -1  -5    3.98    2.04
   0  -1   5    0.44    2.10
   0  -1   5    1.88    1.76
   0  -1  -5    1.17    1.99
   0   1   6  178.37    8.41
   0   1   6  153.80    8.57
   0   1  -6  175.90    8.29
   0   1  -6  167.19    8.24
   0   1   6  160.43    8.46
   0   1   6  170.25    8.24
   0   1  -6  164.36    8.51
   0  -1  -6  166.29    8.36
   0  -1  -6  167.62    8.60
   0  -1  -6  156.88    8.47
   0  -1   6  175.94    8.66
   0  -1   6  163.47    8.25
   0  -1   6  153.88    8.36
   0  -1   6  178.80    8.24
   0   1  -7  366.05   16.19
   0   1   7  373.26   16.31
   0   1  -7  363.56   16.45
   0   1   7  370.70   16.31
   0   1   7  369.46   16.53
   0   1  -7  355.12   16.80
   0   1  -7  370.27   16.24
   0  -1  -7  377.18   16.34
   0  -1   7  352.07   16.43
   0  -1   7  363.47   16.19
   0  -1   7  389.96   17.22
   0  -1   7  379.44   16.66
   0  -1  -7  389.94   17.57
   0  -1  -7  379.16   16.26
   0   1  -8   82.09    6.15
   0   1   8   88.05    6.44
   0   1   8   91.72    6.76
   0   1   8   83.88    6.18
   0   1  -8   83.67    6.42
   0   1  -8   89.54    6.14
   0   1  -8   81.31    6.25
   0   1   8   88.77    6.44
   0  -1  -8   92.97    6.59
   0  -1   8   89.73    6.19
   0  -1  -8   83.86    6.19
   0  -1  -8  107.40    7.72
   0  -1   8   97.57    7.77
   0  -1   8   90.89    6.16
   0  -1   8   87.01    6.32
   0  -1  -8   76.99    5.88
   0   1  -9   22.65    4.05
   0   1   9   25.44    7.17
   0   1  -9   15.33    3.43
   0   1  -9   30.16    5.52
   0   1   9   11.61    3.39
   0   1  -9   17.97    3.45
   0   1   9   14.02    3.24
   0   1   9   15.58    3.56
   0  -1  -9   17.38    3.37
   0  -1   9   15.09    3.24
   0  -1  -9   19.86    3.44
   0  -1   9   24.26    4.14
   0  -1   9   21.21    3.89
   0  -1  -9   12.78    3.63
   0  -1  -9   18.84    3.56
   0  -1   9   14.36    3.46
   0   1  10  217.47   11.63
   0   1 -10  201.70   11.23
   0   1  10  183.33   12.51
   0   1 -10  190.72   10.76
   0   1 -10  203.77   10.91
   0   1  10  213.69   10.96
   0   1  10  199.71   10.86
   0   1 -10  241.61   12.76
   0  -1 -10  196.97   11.27
   0  -1  10  198.45   11.42
   0  -1  10  206.24   11.07
   0  -1  10  198.69   12.37
   0  -1 -10  203.22   10.91
   0  -1 -10  205.75   10.82
   0  -1 -10  179.83   10.95
   0   1 -11    7.17    3.80
   0   1  11   22.60    5.70
   0   1  11   26.99    4.71
   0   1 -11   17.84    3.82
   0   1  11   19.12    4.00
   0   1  11   14.48    4.26
   0   1 -11   28.17    6.85
   0   1 -11   15.33    3.90
   0  -1  11   16.44    3.96
   0  -1 -11   22.69    4.60
   0  -1  11   23.27    5.03
   0  -1  11   22.51    4.70
   0  -1 -11   24.26    4.55
   0  -1  11   19.05    4.29
   0  -1 -11   21.43    4.07
   0  -1 -11   17.26    4.07
   0   1 -12   12.31    3.87
   0   1 -12   15.85    5.71
   0   1  12   12.64    4.49
   0   1 -12    5.15    3.88
   0   1  12   10.30    3.89
   0   1  12   12.08    4.14
   0   1  12    8.74    4.08
   0   1 -12    7.50    4.39
   0  -1  12   14.05    4.25
   0  -1  12    5.73    4.67
   0  -1 -12   14.34    4.11
   0  -1 -12    7.28    4.00
   0  -1  12   13.14    4.45
   0  -1 -12   15.32    3.95
   0  -1 -12    2.70    3.62
   0  -1  12    8.71    3.84
   0   1 -13   -0.96    3.20
   0   1 -13    2.87    4.27
   0   1  13   -3.22    3.08
   0   1 -13   -1.49    3.49
   0   1  13    3.00    4.12
   0   1  13    0.98    3.54
   0   1 -13   -3.88    4.75
   0   1  13   -1.22    4.14
   0  -1 -13   -2.14    3.07
   0  -1 -13    5.77    3.71
   0  -1 -13   -1.66    3.55
   0  -1  13    0.76    3.92
   0  -1 -13   -5.19    3.33
   0  -1  13    3.12    3.61
   0  -1  13    3.97    4.38
   0  -1  13   -1.88    3.65
   0   1  14    6.85    4.40
   0   1  14    6.35    3.87
   0   1 -14    6.65    4.48
   0   1 -14   10.95    4.85
   0   1  14    9.38    4.26
   0   1  14    1.41    4.62
   0  -1 -14    5.32    4.15
   0  -1  14    2.45    4.37
   0  -1 -14   12.23    7.60
   0  -1  14   10.98    4.22
   0  -1 -14    5.20    4.18
   0  -1  14   12.76    4.64
   0  -1  14    4.53    4.52
   0   1 -15   23.59    5.31
   0   1 -15   36.75    5.89
   0   1  15   25.11    7.84
   0   1  15   40.98    6.77
   0   1  15   40.85    6.22
   0   1 -15   39.91    6.78
   0  -1  15   34.78    7.19
   0  -1 -15   35.12    5.67
   0  -1 -15   45.13    6.43
   0  -1  15   35.40    5.91
   0  -1  15   21.70    5.84
   0  -1 -15   30.86    6.31
   0   1  16    2.58    4.39
   0   1  16    0.44    3.98
   0   1 -16   -0.15    4.26
   0   1 -16    5.64    4.35
   0   1  16   -1.72    4.05
   0   1 -16    2.01    4.88
   0   1 -16   11.76    4.73
   0   1  16   -6.00    4.64
   0  -1  16   -5.23    4.75
   0  -1  16   -4.31    4.08
   0  -1 -16    5.26    3.93
   0  -1  16    4.24    4.70
   0  -1 -16    8.69    5.02
   0  -1 -16   -0.62    4.13
   0  -1 -16   13.33    5.41
   0  -1  16    9.87    4.73
   0   1 -17    9.23    5.10
   0   1  17    2.08    7.10
   0   1 -17    3.67    4.89
   0   1 -17   -5.29    4.14
   0   1  17   -1.12    4.81
   0  -1  17    3.38    5.18
   0  -1 -17    2.98    5.16
   0  -1  17    1.96    5.28
   0  -1 -17   -8.41    4.68
   0  -1 -17   -3.72    4.02
   0   1 -18   17.64    5.87
   0   1 -18   12.65    5.29
   0   1  18   14.02    5.82
   0   1  18   14.95    6.17
   0  -1  18    1.29    5.15
   0  -1 -18   17.42    6.21
   0  -1  18   10.45    6.02
   0  -1 -18   14.53    5.32
   0   2   2  252.85   11.02
   0   2  -2  270.55   10.80
   0   2   2  276.46   10.82
   0   2  -2  280.90   10.74
   0   2  -2  252.04   10.77
   0   2  -2  248.39   10.66
   0  -2  -2  258.47   11.07
   0  -2  -2  280.33   10.77
   0  -2   2  275.77   10.73
   0  -2   2  281.90   10.82
   0  -2   2  259.19   10.66
   0  -2  -2  258.37   10.82
   0  -2  -2  222.33   10.67
   0  -2   2  229.07   10.95
   0   2  -3  126.11    5.61
   0   2   3  111.79    5.70
   0   2   3  120.20    5.94
   0   2  -3  112.06    5.77
   0   2   3  114.66    5.64
   0   2  -3  114.33    5.66
   0   2   3  136.74    6.47
   0  -2   3  118.01    5.72
   0  -2  -3  112.55    5.65
   0  -2   3  117.37    5.69
   0  -2   3  101.80    5.76
   0  -2  -3  115.78    5.86
   0  -2  -3  125.57    5.67
   0  -2   3  119.28    5.63
   0   2   4  389.83   16.41
   0   2  -4  384.38   16.19
   0   2   4  376.51   16.19
   0   2  -4  390.35   16.01
   0   2  -4  400.81   16.12
   0  -2   4  384.73   16.09
   0  -2  -4  357.25   16.21
   0  -2   4  367.94   16.27
   0  -2   4  386.42   16.06
   0  -2   4  375.89   16.18
   0  -2  -4  388.95   16.12
   0  -2  -4  392.13   16.10
   0   2  -5  481.52   20.90
   0   2  -5  517.20   20.79
   0   2  -5  499.93   20.74
   0   2   5  494.83   21.03
   0   2   5  515.76   20.86
   0   2   5  502.56   20.79
   0  -2   5  479.86   20.88
   0  -2  -5  503.92   20.77
   0  -2  -5  526.20   20.84
   0  -2   5  479.50   20.66
   0  -2   5  503.92   20.76
   0   2   6   -0.33    2.07
   0   2  -6   -1.13    2.87
   0   2   6    1.90    2.20
   0   2   6   -0.48    4.67
   0   2   6    2.11    3.16
   0   2  -6    3.62    2.17
   0   2  -6    3.13    2.22
   0   2  -6   -0.52    2.03
   0  -2   6    0.45    2.18
   0  -2  -6   -2.17    2.84
   0  -2   6    2.10    2.22
   0  -2   6    0.44    2.07
   0  -2   6   -0.79    1.98
   0  -2  -6    2.13    2.20
   0  -2  -6    1.32    2.14
   0  -2  -6    2.01    2.10
   0   2   7  441.48   19.41
   0   2  -7  442.81   19.35
   0   2   7  427.67   19.62
   0   2   7  485.82   19.57
   0   2  -7  445.69   19.34
   0   2  -7  449.62   19.65
   0  -2   7  451.84   19.59
   0  -2  -7  444.60   19.36
   0  -2  -7  531.29   20.73
   0  -2   7  442.23   19.36
   0  -2  -7  422.84   19.26
   0   2  -8  139.25    8.44
   0   2  -8  104.43    7.05
   0   2  -8  102.57    6.63
   0   2  -8  107.00    6.75
   0   2   8  105.38    6.66
   0   2   8  115.44    6.93
   0  -2   8  106.71    6.71
   0  -2  -8  109.29    6.72
   0  -2  -8   95.70    6.92
   0  -2  -8  103.91    7.16
   0  -2   8  116.87    6.77
   0  -2   8   94.40    8.11
   0  -2  -8   99.65    6.71
   0   2   9   44.79    4.57
   0   2   9   42.33    5.22
   0   2  -9   43.96    4.53
   0   2  -9   38.43    4.27
   0   2   9   37.47    4.47
   0   2  -9   41.03    4.64
   0   2   9   35.81    4.79
   0   2  -9   38.56    4.34
   0  -2  -9   41.02    4.39
   0  -2   9   47.26    4.62
   0  -2   9   36.24    4.36
   0  -2  -9   40.93    4.60
   0  -2   9   60.79    7.07
   0  -2  -9   44.18    4.63
   0  -2   9   38.59    4.46
   0  -2  -9   73.72    8.42
   0   2  10   35.86    8.35
   0   2 -10   12.27    3.35
   0   2  10   10.47    3.64
   0   2  10   23.21    5.73
   0   2  10    8.06    3.43
   0   2 -10   14.19    3.63
   0   2 -10   11.18    3.92
   0   2 -10   26.36    7.81
   0  -2 -10   13.55    3.96
   0  -2  10   14.69    3.70
   0  -2  10   10.22    3.71
   0  -2  10   12.80    3.57
   0  -2 -10   30.69    7.66
   0  -2 -10   12.24    3.60
   0  -2 -10   12.43    3.48
   0  -2  10   15.48    4.40
   0   2  11  344.58   16.47
   0   2 -11  332.65   16.38
   0   2  11  320.03   16.30
   0   2 -11  341.86   16.25
   0   2 -11  324.27   16.63
   0   2 -11  346.94   16.83
   0   2  11  337.98   16.84
   0   2  11  342.51   17.17
   0  -2  11  344.97   16.35
   0  -2  11  363.13   16.41
   0  -2 -11  339.35   16.70
   0  -2  11  314.61   16.65
   0  -2 -11  348.33   16.88
   0  -2 -11  340.13   16.33
   0  -2 -11  366.11   16.44
   0   2 -12    7.23    3.93
   0   2 -12    6.54    3.76
   0   2 -12    5.19    3.51
   0   2  12    9.52    4.05
   0   2  12    4.81    4.10
   0   2  12    5.73    3.96
   0   2 -12    1.33    3.37
   0   2  12    2.92    3.87
   0  -2 -12    6.27    3.27
   0  -2 -12    7.36    3.82
   0  -2 -12    8.43    4.27
   0  -2  12    6.36    4.18
   0  -2  12    2.86    5.19
   0  -2 -12    9.73    3.84
   0  -2  12    9.57    3.80
   0  -2  12    0.80    3.93
   0   2  13   12.29    3.97
   0   2  13   12.80    4.43
   0   2 -13    4.80    3.64
   0   2  13   12.56    8.15
   0   2 -13    5.41    3.99
   0   2 -13    7.90    4.33
   0   2 -13    3.36    4.29
   0   2  13   13.21    4.58
   0  -2 -13   15.63    3.88
   0  -2 -13    7.95    4.30
   0  -2  13   12.73    4.03
   0  -2  13    7.85    4.39
   0  -2 -13    5.53    4.05
   0  -2 -13    9.25    4.11
   0  -2  13   11.45    4.32
   0  -2  13    8.34    4.59
   0   2  14   17.63    4.83
   0   2  14    8.19    4.27
   0   2  14   28.34   10.31
   0   2 -14    8.08    4.81
   0   2 -14   16.94    5.36
   0   2  14    8.94    3.58
   0  -2  14    6.42    4.41
   0  -2 -14    9.97    8.43
   0  -2 -14   15.49    4.88
   0  -2  14   17.85    4.49
   0  -2  14    4.41    5.02
   0  -2  14   19.76    4.97
   0   2 -15   11.82    5.09
   0   2  15    8.72    6.00
   0   2 -15   13.46    4.84
   0   2  15    5.71    4.43
   0   2  15   15.69    5.15
   0   2 -15   15.61    5.23
   0  -2 -15    9.91    5.10
   0  -2 -15   12.98    4.84
   0  -2 -15    7.48    5.02
   0  -2  15   10.49    5.59
   0  -2  15   10.40    4.56
   0  -2 -15   15.27    4.76
   0  -2  15    8.83    4.86
   0   2  16   36.33    6.52
   0   2 -16   24.85    6.00
   0   2  16   33.82    5.82
   0   2  16   45.74    7.96
   0   2 -16   25.41    5.82
   0   2  16   20.27    5.93
   0   2 -16   32.58    5.82
   0   2 -16   31.71    5.81
   0  -2 -16   39.08    6.51
   0  -2 -16   26.04    6.48
   0  -2  16   26.29    5.63
   0  -2  16   26.05    5.71
   0  -2 -16   41.72    5.92
   0  -2 -16   21.53    5.26
   0  -2  16   32.20    5.68
   0  -2  16   22.79    9.79
   0   2 -17    7.49    5.25
   0   2 -17    7.46    4.54
   0   2  17    5.55    5.65
   0   2 -17   -0.99    4.27
   0   2  17   -1.62    4.64
   0  -2 -17    1.59    6.81
   0  -2  17   -3.80    4.62
   0  -2  17   10.87    5.50
   0  -2 -17    3.23    6.12
   0  -2 -17    5.49    4.53
   0   2  18    4.94    5.10
   0   2 -18   -3.11    5.08
   0   2  18    9.71    6.38
   0   2 -18    3.39    5.22
   0  -2 -18    6.11    5.76
   0  -2  18   20.00    5.88
   0  -2 -18   -0.01    4.98
   0  -2  18    0.95    5.23
   0   3  -2  205.30    8.49
   0   3   2  206.12    8.59
   0   3  -2  194.70    8.39
   0   3  -2  205.23    8.39
   0   3  -2  190.59    8.46
   0   3   2  201.29    8.47
   0  -3   2  207.74    9.01
   0  -3   2  208.11    8.76
   0  -3   2  201.97    8.36
   0  -3  -2  191.96    8.68
   0  -3  -2  201.91    8.56
   0  -3   2  202.79    8.32
   0  -3  -2  190.57    8.59
   0  -3   2  195.66    8.48
   0  -3  -2  203.09    8.47
   0   3   3  139.86    6.58
   0   3  -3  151.57    6.58
   0   3   3  142.76    6.68
   0   3  -3  142.63    6.57
   0   3   3  138.99    6.85
   0   3  -3  150.99    6.73
   0   3  -3  146.49    6.72
   0  -3   3  148.77    6.52
   0  -3   3  150.00    6.61
   0  -3   3  139.18    6.75
   0  -3  -3  145.43    6.72
   0  -3  -3  118.96    6.65
   0   3   4  221.52   10.71
   0   3  -4  248.22   10.55
   0   3   4  232.84   10.48
   0   3  -4  232.87   10.31
   0   3  -4  238.20   10.53
   0   3  -4  222.87   10.30
   0   3   4  232.61   10.43
   0  -3   4  226.12   10.74
   0  -3   4  229.56   10.43
   0  -3   4  246.21   10.50
   0  -3  -4  225.99   10.73
   0  -3  -4  220.86   10.58
   0  -3   4  243.53   10.58
   0  -3  -4  243.36   10.44
   0  -3  -4  228.66   10.48
   0   3   5  125.08    6.55
   0   3  -5  117.31    6.20
   0   3   5  121.94    6.59
   0   3   5  120.40    6.44
   0   3  -5  116.53    6.51
   0   3  -5  119.84    6.24
   0   3   5  110.55    6.68
   0  -3   5  116.11    6.25
   0  -3   5  125.43    6.50
   0  -3  -5  116.49    6.29
   0  -3   5  125.35    6.42
   0  -3  -5  139.77    7.43
   0  -3   5  115.27    6.58
   0  -3  -5  117.05    6.30
   0  -3  -5  119.38    6.61
   0   3   6   11.86    2.55
   0   3   6    6.47    3.55
   0   3  -6    8.36    4.38
   0   3  -6    3.31    2.20
   0   3  -6   10.85    2.39
   0   3   6    8.83    2.44
   0   3   6    8.57    2.38
   0   3  -6    6.31    2.15
   0  -3  -6    4.20    3.18
   0  -3  -6    8.92    2.39
   0  -3   6    7.10    2.64
   0  -3   6   11.25    2.65
   0  -3   6    5.21    2.34
   0  -3   6   10.14    2.37
   0  -3  -6    7.74    2.47
   0  -3  -6    4.14    2.20
   0   3   7  314.72   14.15
   0   3   7  302.19   14.02
   0   3  -7  316.14   14.30
   0   3  -7  317.94   14.10
   0   3  -7  319.20   14.07
   0   3   7  318.62   14.39
   0  -3   7  320.19   14.40
   0  -3  -7  307.82   14.04
   0  -3  -7  320.16   14.35
   0  -3   7  337.33   14.96
   0  -3   7  301.73   14.19
   0  -3  -7  290.34   14.27
   0  -3  -7  296.68   13.96
   0  -3   7  320.79   14.02
   0   3   8  148.44    8.35
   0   3  -8  140.80    7.98
   0   3  -8  144.36    8.25
   0   3  -8  156.47    8.02
   0   3   8  145.54    8.13
   0   3  -8  133.36    8.22
   0   3   8  145.61    8.16
   0  -3  -8  145.18    8.01
   0  -3  -8  140.18    8.37
   0  -3  -8  134.69    7.79
   0  -3   8  132.32    8.10
   0  -3   8  145.49    7.91
   0  -3   8  146.97    8.51
   0  -3  -8  135.52    8.16
   0  -3   8  146.76    7.95
   0   3  -9  180.40    9.72
   0   3   9  178.10   10.26
   0   3  -9  176.64   10.11
   0   3  -9  187.87    9.89
   0   3   9  186.55   10.20
   0   3   9  194.97   10.08
   0  -3  -9  191.71    9.84
   0  -3   9  190.79    9.93
   0  -3   9  201.25   10.27
   0  -3   9  194.54   10.08
   0  -3  -9  187.93    9.84
   0  -3   9  174.41   10.32
   0   3 -10   31.25    4.32
   0   3  10   31.16    4.62
   0   3 -10   32.49    4.39
   0   3 -10   29.71    4.67
   0   3  10   25.24    4.62
   0   3  10   28.96    4.33
   0   3 -10   34.49    5.18
   0   3  10   34.35    4.43
   0  -3 -10   28.50    4.13
   0  -3  10   27.66    4.36
   0  -3 -10   29.99    4.24
   0  -3 -10   36.62    4.59
   0  -3  10   35.15    5.00
   0  -3  10   26.32    4.22
   0  -3 -10   27.32    4.58
   0  -3  10   34.27    4.53
   0   3 -11   16.42    3.95
   0   3 -11   13.00    3.65
   0   3  11   13.22    3.90
   0   3 -11   13.42    4.00
   0   3  11   14.08    4.24
   0   3  11   16.28    4.05
   0   3 -11   17.55    4.08
   0   3  11   13.07    4.13
   0  -3 -11   13.14    3.81
   0  -3  11   19.91    4.14
   0  -3  11   19.42    4.47
   0  -3 -11   22.85    4.06
   0  -3 -11   17.46    4.40
   0  -3  11   14.63    3.66
   0  -3  11   34.34    6.65
   0  -3 -11   32.44    8.21
   0   3 -12   14.36    4.24
   0   3 -12   21.93    4.59
   0   3 -12   21.65    4.39
   0   3  12   21.66    5.51
   0   3 -12   14.48    4.72
   0   3  12   23.26    5.14
   0   3  12   15.34    4.28
   0   3  12   17.19    4.53
   0  -3  12   12.93    4.16
   0  -3 -12   18.47    4.23
   0  -3 -12   15.22    3.91
   0  -3  12   18.96    4.62
   0  -3 -12   11.32    4.05
   0  -3  12   16.59    4.38
   0  -3 -12   13.99    4.39
   0  -3  12   17.64    4.42
   0   3 -13   -3.40    3.49
   0   3 -13   -2.68    3.24
   0   3  13    3.94    4.81
   0   3  13    6.29    3.66
   0   3 -13   -1.27    3.89
   0   3  13    1.31    3.88
   0   3  13   -0.05    3.65
   0   3 -13    6.57    3.63
   0  -3 -13   -1.10    4.06
   0  -3 -13    1.33    4.02
   0  -3  13    7.96    6.00
   0  -3 -13    7.28    3.61
   0  -3  13   -5.52    3.30
   0  -3  13   -4.50    3.57
   0  -3 -13    2.54    3.84
   0  -3  13    3.93    3.50
   0   3  14   42.21    6.50
   0   3  14   44.27    6.52
   0   3  14   50.89    7.14
   0   3 -14   51.71    7.06
   0   3 -14   46.67    6.80
   0  -3  14   40.24    6.06
   0  -3 -14   60.84   10.07
   0  -3  14   48.99    6.51
   0  -3 -14   48.32    6.49
   0  -3  14   47.37    5.80
   0  -3  14   46.01    5.77
   0  -3 -14   40.97    6.79
   0   3  15   45.45    8.01
   0   3  15   84.16   15.81
   0   3 -15   41.21    6.08
   0   3 -15   37.91    6.66
   0   3 -15   49.35    6.63
   0   3  15   41.13    8.81
   0   3  15   30.65    6.05
   0  -3 -15   39.05    6.12
   0  -3 -15   59.27    9.06
   0  -3  15   37.42    6.23
   0  -3  15   44.06    6.97
   0  -3  15   28.65    5.83
   0  -3 -15   46.81    5.97
   0  -3 -15   34.18    5.91
   0   3 -16   -1.00    4.05
   0   3 -16   -3.47    4.62
   0   3  16    0.48    4.66
   0   3  16    0.30    4.31
   0   3  16    6.97    5.04
   0   3  16    0.43    4.58
   0   3 -16    5.85    4.10
   0   3 -16   -9.69    4.08
   0  -3  16   -2.08    4.67
   0  -3 -16    1.77    4.95
   0  -3 -16    0.28    4.22
   0  -3  16   -2.71    3.92
   0  -3  16    3.83    6.41
   0  -3 -16    3.40    4.07
   0  -3 -16    4.92    4.69
   0  -3  16   -2.61    4.19
   0   3  17   37.66    7.73
   0   3 -17   34.55    6.45
   0   3 -17   33.37    6.36
   0   3  17   26.94    6.36
   0   3 -17   35.12    6.33
   0  -3  17   52.96    8.40
   0  -3 -17   38.14    8.04
   0  -3  17   39.61    6.46
   0  -3 -17   29.38    6.19
   0  -3 -17   35.78    7.01
   0   3 -18   13.02    5.38
   0   3  18   22.62    6.12
   0   3  18   11.34    6.49
   0   3 -18   10.24    5.73
   0  -3  18   10.49    5.45
   0  -3 -18    6.48    5.23
   0  -3 -18    9.83    5.80
   0  -3  18   16.33    6.96
   0   4   1   55.59    3.00
   0   4  -1   53.91    2.57
   0   4   1   58.45    2.75
   0   4   1   56.01    2.88
   0   4  -1   56.33    2.87
   0   4  -1   56.83    2.87
   0   4   1   51.54    2.69
   0   4  -1   58.63    2.56
   0  -4  -1   56.41    3.68
   0  -4   1   53.68    3.59
   0   4  -2    2.18    2.20
   0   4   2   -1.09    1.19
   0   4  -2    1.15    1.21
   0   4  -2    1.36    1.12
   0   4   2   -1.41    1.15
   0   4  -2   -1.07    1.09
   0   4  -2   -0.16    1.13
   0   4   2    0.87    1.13
   0  -4   2   -0.44    1.76
   0  -4  -2   -0.21    1.36
   0  -4   2    0.86    1.01
   0  -4  -2    0.21    1.18
   0  -4   2   -0.62    1.08
   0  -4  -2    1.09    1.45
   0  -4  -2    1.71    1.38
   0  -4   2    0.64    1.18
   0  -4   2    1.92    1.23
   0   4   3  235.87    9.66
   0   4  -3  222.75    9.49
   0   4   3  229.89    9.68
   0   4  -3  225.52    9.48
   0   4   3  214.71    9.70
   0   4  -3  212.43    9.61
   0   4  -3  228.67    9.66
   0   4   3  217.73    9.79
   0  -4   3  216.42    9.47
   0  -4  -3  208.99    9.67
   0  -4   3  214.15    9.66
   0  -4  -3  218.74    9.55
   0  -4   3  223.26    9.45
   0  -4   3  218.27   10.44
   0  -4  -3  210.07    9.53
   0  -4   3  240.61    9.66
   0   4  -4   45.35    3.89
   0   4  -4   40.41    3.42
   0   4  -4   45.57    3.51
   0   4  -4   40.56    4.03
   0   4   4   45.60    4.31
   0   4   4   46.25    4.63
   0   4   4   35.38    3.37
   0   4   4   46.57    4.27
   0  -4   4   40.94    4.35
   0  -4   4   40.17    3.69
   0  -4  -4   40.60    4.07
   0  -4  -4   39.19    4.25
   0  -4   4   46.72    4.62
   0  -4   4   39.72    4.14
   0  -4  -4   39.16    4.14
   0   4   5    2.22    2.08
   0   4   5    3.61    2.22
   0   4   5    2.53    1.93
   0   4  -5   -1.03    1.85
   0   4  -5    1.65    2.00
   0   4   5    3.29    2.11
   0   4  -5    2.74    1.95
   0   4  -5    3.40    2.26
   0  -4  -5    2.02    2.30
   0  -4  -5    4.56    2.07
   0  -4  -5    3.66    2.02
   0  -4  -5    1.49    1.97
   0  -4   5    1.13    1.89
   0  -4   5    5.48    2.14
   0  -4   5    5.11    2.25
   0  -4   5    1.78    2.01
   0   4  -6  212.27   10.02
   0   4   6  212.70   10.51
   0   4  -6  236.43   10.39
   0   4   6  218.78   10.30
   0   4   6  215.97   10.19
   0   4   6  200.70   10.30
   0   4  -6  228.75   10.36
   0   4  -6  211.84   10.10
   0  -4  -6  205.58   10.04
   0  -4  -6  213.74   10.17
   0  -4   6  208.57   10.38
   0  -4  -6  222.20   10.38
   0  -4   6  222.74   10.13
   0  -4   6  216.03    9.94
   0   4   7  202.49    9.74
   0   4   7  186.66    9.30
   0   4   7  185.25    9.41
   0   4   7  190.60    9.85
   0   4  -7  182.34    9.51
   0   4  -7  184.45    9.29
   0   4  -7  198.20    9.40
   0  -4  -7  184.47    9.27
   0  -4  -7  186.47    9.25
   0  -4   7  182.20    9.46
   0  -4   7  195.06    9.24
   0  -4   7  182.65    9.62
   0  -4  -7  175.53    9.49
   0  -4  -7  183.93    9.64
   0   4  -8    2.76    2.49
   0   4   8    1.07    2.76
   0   4   8   13.37    4.29
   0   4  -8    1.22    2.54
   0   4  -8    1.94    2.44
   0   4   8    0.97    2.64
   0   4   8    1.90    2.73
   0   4  -8    4.52    2.20
   0  -4  -8    3.83    5.65
   0  -4   8    6.74    2.50
   0  -4   8    0.88    2.65
   0  -4  -8    5.64    2.67
   0  -4   8    4.18    2.98
   0  -4  -8    0.28    2.53
   0  -4   8    3.43    2.75
   0  -4  -8   -1.87    2.30
   0   4   9  235.35   12.43
   0   4  -9  228.19   12.06
   0   4  -9  241.61   11.89
   0   4  -9  239.70   11.81
   0   4  -9  248.20   12.18
   0   4   9  239.15   12.08
   0   4   9  253.50   12.06
   0  -4  -9  229.47   12.24
   0  -4   9  248.38   11.97
   0  -4   9  208.84   11.89
   0  -4  -9  245.40   11.95
   0  -4   9  236.60   11.71
   0  -4   9  253.27   12.49
   0  -4  -9  232.17   12.13
   0  -4  -9  242.03   11.78
   0   4 -10   17.97    3.71
   0   4  10   17.36    3.83
   0   4 -10   16.08    3.61
   0   4  10   19.41    4.44
   0   4 -10   24.43    3.95
   0   4  10   19.89    4.02
   0   4 -10   17.33    3.95
   0   4  10   17.28    4.07
   0  -4  10   14.15    3.63
   0  -4 -10    8.39    3.35
   0  -4  10   21.18    4.57
   0  -4  10   31.06    5.69
   0  -4 -10   18.41    4.20
   0  -4 -10   19.42    4.35
   0  -4 -10   15.39    3.74
   0  -4  10   23.12    4.05
   0   4  11   73.87    6.90
   0   4 -11   77.14    6.99
   0   4  11   74.94    6.55
   0   4 -11   71.64    7.35
   0   4  11   72.69    7.41
   0   4  11   76.13    7.78
   0   4 -11   67.98    6.32
   0   4 -11   73.92    7.22
   0  -4  11   69.51    7.11
   0  -4 -11   78.76    7.37
   0  -4  11   75.63    6.90
   0  -4  11   70.15    6.92
   0  -4 -11   77.21    7.03
   0  -4 -11  121.75   11.29
   0  -4 -11   68.03    6.62
   0  -4  11   73.29    7.77
   0   4 -12    8.37    3.76
   0   4  12   11.53    4.42
   0   4 -12    6.95    3.84
   0   4 -12    9.33    3.80
   0   4 -12   10.51    3.83
   0   4  12   11.53    4.06
   0   4  12   10.90    4.21
   0   4  12   14.42    5.55
   0  -4 -12   10.21    3.91
   0  -4 -12    7.96    3.57
   0  -4 -12   11.73    4.59
   0  -4  12    5.54    3.45
   0  -4  12    9.65    4.39
   0  -4 -12    8.89    4.17
   0  -4  12   16.77    4.18
   0  -4  12   13.00    4.15
   0   4  13   36.52    5.58
   0   4 -13   31.90    5.16
   0   4 -13   30.35    5.49
   0   4  13   32.49    6.53
   0   4  13   26.32    5.09
   0   4 -13   24.05    5.37
   0   4 -13   27.12    4.77
   0   4  13   37.13    5.13
   0  -4  13   27.67    4.51
   0  -4 -13   30.52    4.95
   0  -4  13   30.06    5.46
   0  -4  13   30.35    5.28
   0  -4  13   30.88    5.70
   0  -4 -13   28.64    5.67
   0  -4 -13   25.05    4.77
   0  -4 -13   28.25    4.97
   0   4  14   -1.59    4.72
   0   4  14   -1.61    1.97
   0   4  14    4.28    4.07
   0   4 -14   -0.57    4.39
   0   4  14    0.25    7.73
   0   4 -14    3.19    4.30
   0  -4 -14    2.28    1.63
   0  -4 -14   -1.54    6.30
   0  -4  14    0.28    4.44
   0  -4 -14   -1.42    3.99
   0  -4 -14   -3.26    4.28
   0  -4  14   -1.72    3.68
   0  -4  14   -1.36    5.64
   0  -4  14   -0.95    3.96
   0   4 -15    2.31    4.27
   0   4  15    8.01    4.63
   0   4  15    1.04    3.86
   0   4 -15    0.85    4.62
   0   4  15   -3.66    6.92
   0   4  15   11.66    5.61
   0   4 -15    6.55    3.98
   0  -4  15    5.14    5.39
   0  -4 -15    2.70    4.32
   0  -4 -15   15.12    4.46
   0  -4  15    4.36    4.47
   0  -4 -15   13.14    4.89
   0  -4 -15    6.20    5.09
   0  -4  15    7.92    5.47
   0   4 -16    2.61    4.33
   0   4  16    4.20    4.67
   0   4  16    4.20    4.74
   0   4 -16   -1.56    4.37
   0   4  16    1.06    4.57
   0   4 -16    7.75    5.35
   0   4  16    4.61    5.44
   0   4 -16    0.67    4.40
   0  -4 -16   -3.72    4.53
   0  -4  16    7.75    4.97
   0  -4  16   -0.44    3.94
   0  -4  16    7.56    4.61
   0  -4 -16    1.02    4.07
   0  -4 -16   12.63    5.36
   0  -4  16    0.65    4.91
   0  -4 -16    6.43    3.65
   0   4 -17   -5.49    4.43
   0   4  17    1.24    4.73
   0   4 -17    7.97    5.34
   0   4  17   -5.98    4.88
   0   4 -17    4.27    5.24
   0  -4 -17    5.65    4.65
   0  -4 -17    3.14    4.82
   0  -4  17   -2.83    4.94
   0  -4  17    3.49    4.56
   0  -4  17   -1.63    3.95
   0   4 -18   -0.31    4.97
   0   4  18   -2.29    5.74
   0   4  18    9.18    5.48
   0   4 -18   -0.01    4.93
   0  -4  18    0.14    8.44
   0  -4  18   -5.82    5.06
   0  -4  18   14.39    5.60
   0  -4 -18    5.18    5.62
   0  -4 -18    1.25    4.89
   0   5   0    3.67    1.58
   0  -5   0    6.28    1.62
   0  -5   0    3.22    0.66
   0   5  -1  453.05   16.63
   0   5  -1  404.52   16.75
   0   5   1  405.89   16.85
   0   5   1  442.03   16.78
   0   5   1  416.07   17.57
   0   5   1  435.29   16.88
   0   5  -1  392.43   17.28
   0   5  -1  409.08   16.75
   0   5   1  424.34   16.78
   0   5  -1  417.59   16.62
   0  -5  -1  425.96   16.72
   0  -5   1  420.46   17.34
   0  -5  -1  426.22   16.85
   0  -5   1  415.97   16.74
   0  -5  -1  416.98   16.85
   0  -5  -1  425.59   17.46
   0  -5  -1  433.83   16.72
   0   5   2   81.74    4.17
   0   5   2   83.88    4.25
   0   5  -2   81.99    4.08
   0   5   2   88.05    4.11
   0   5   2   84.95    4.97
   0   5  -2   83.83    4.05
   0   5  -2   69.55    3.83
   0   5  -2   84.13    5.43
   0   5  -2   82.06    3.87
   0  -5  -2   78.78    4.19
   0  -5  -2   84.39    4.38
   0  -5   2   85.58    4.04
   0  -5   2   80.37    4.95
   0  -5   2   79.59    3.83
   0  -5   2   85.74    3.77
   0  -5   2   78.00    4.05
   0  -5  -2   77.51    4.19
   0  -5  -2   79.12    4.03
   0   5  -3  282.18   11.81
   0   5   3  268.06   12.11
   0   5  -3  284.19   11.96
   0   5  -3  292.11   11.97
   0   5   3  294.78   12.14
   0   5   3  288.48   11.97
   0   5  -3  284.08   11.84
   0   5   3  292.13   12.02
   0  -5   3  264.84   11.92
   0  -5   3  284.92   12.00
   0  -5   3  288.63   12.83
   0  -5  -3  283.45   12.09
   0  -5  -3  286.86   11.96
   0  -5  -3  259.42   12.05
   0  -5   3  281.34   11.78
   0  -5  -3  284.78   11.93
   0  -5   3  274.09   11.71
   0   5  -4  122.21    6.26
   0   5   4  115.23    6.15
   0   5   4  116.77    6.57
   0   5  -4  109.25    6.03
   0   5   4  114.04    6.28
   0   5  -4  110.57    6.17
   0   5   4  105.44    6.25
   0   5  -4  123.48    6.00
   0  -5   4  112.70    6.25
   0  -5   4  112.86    6.79
   0  -5   4  115.94    6.05
   0  -5  -4  150.85    8.00
   0  -5  -4  126.14    6.31
   0  -5  -4  112.17    6.33
   0  -5   4  115.79    6.33
   0  -5   4  115.18    7.77
   0   5  -5    6.17    2.10
   0   5   5    6.19    2.17
   0   5   5    5.25    2.16
   0   5   5    3.61    2.07
   0   5  -5    7.81    2.06
   0   5  -5    8.46    2.13
   0   5   5   10.66    2.49
   0   5  -5    8.78    2.22
   0  -5  -5    6.61    2.54
   0  -5   5    7.30    2.07
   0  -5  -5    3.95    4.22
   0  -5   5    8.47    2.13
   0  -5  -5    9.62    2.20
   0  -5   5    3.89    1.97
   0  -5  -5    7.75    2.19
   0  -5   5    7.65    2.17
   0   5   6  253.15   11.85
   0   5  -6  261.52   11.66
   0   5  -6  249.58   11.40
   0   5   6  252.07   11.55
   0   5  -6  244.06   11.31
   0   5  -6  250.08   11.58
   0   5   6  247.93   11.46
   0   5   6  235.57   11.63
   0  -5  -6  269.90   11.58
   0  -5   6  261.92   11.70
   0  -5  -6  229.14   11.61
   0  -5   6  267.55   11.43
   0  -5  -6  239.38   11.59
   0  -5   6  256.17   11.32
   0  -5  -6  251.28   11.45
   0  -5   6  246.72   11.56
   0   5  -7    3.54    2.12
   0   5   7    6.06    2.58
   0   5   7   -0.65    2.29
   0   5   7    5.72    2.88
   0   5  -7    4.27    2.36
   0   5  -7    6.02    2.51
   0   5  -7    6.15    2.33
   0   5   7    7.91    2.75
   0  -5   7    4.17    2.94
   0  -5  -7    8.22    3.65
   0  -5  -7    0.77    2.27
   0  -5   7    3.62    2.48
   0  -5   7    3.61    2.21
   0  -5  -7    1.74    2.11
   0  -5  -7    6.09    2.52
   0  -5   7    3.33    2.41
   0   5   8   60.28    5.12
   0   5   8   59.29    5.63
   0   5   8   79.64    7.36
   0   5  -8   60.60    5.04
   0   5   8   48.77    4.82
   0   5  -8   57.13    5.35
   0   5  -8   57.92    5.19
   0   5  -8   60.17    5.48
   0  -5  -8   56.22    5.02
   0  -5  -8   61.48    5.55
   0  -5  -8   49.76    5.08
   0  -5   8   59.55    5.28
   0  -5   8   55.16    4.97
   0  -5   8   74.03    5.55
   0  -5   8   57.58    5.64
   0  -5  -8   51.11    5.52
   0   5  -9   27.84    3.86
   0   5  -9   23.73    3.62
   0   5   9   30.19    4.23
   0   5  -9   35.52    4.20
   0   5   9   33.97    4.15
   0   5  -9   31.14    4.34
   0   5   9   27.91    4.57
   0   5   9   27.28    4.03
   0  -5  -9   32.56    4.09
   0  -5   9   28.93    4.13
   0  -5  -9   36.51    4.21
   0  -5   9   49.29    8.13
   0  -5  -9   38.78    4.80
   0  -5   9   33.79    4.24
   0  -5  -9   24.45    4.04
   0  -5   9   27.40    3.91
   0   5  10   -0.82    3.24
   0   5  10    1.74    6.90
   0   5 -10   -0.57    3.09
   0   5  10    4.72    3.17
   0   5 -10   -1.04    6.78
   0   5 -10    8.05    6.84
   0   5 -10    4.60    3.10
   0   5  10    1.55    3.19
   0  -5 -10    1.69    2.96
   0  -5 -10    4.47    2.90
   0  -5  10    2.14    3.44
   0  -5  10    0.26    3.04
   0  -5  10    3.55    3.05
   0  -5 -10    2.49    3.43
   0  -5  10    1.84    3.23
   0  -5 -10    2.46    7.85
   0   5 -11   25.40    4.35
   0   5 -11   25.83    4.50
   0   5  11   46.13    7.16
   0   5 -11   33.96    4.73
   0   5  11   25.35    6.56
   0   5  11   38.92    5.22
   0   5  11   25.19    4.32
   0  -5  11   32.04    4.44
   0  -5  11   27.79    4.33
   0  -5 -11   26.57    4.46
   0  -5 -11   34.75    4.72
   0  -5 -11   32.78    5.00
   0  -5  11   30.07    5.16
   0  -5  11   32.23    4.80
   0  -5 -11   32.31    4.70
   0   5  12   57.43    6.46
   0   5 -12   68.68    6.47
   0   5  12   51.04    5.80
   0   5  12   61.60    6.35
   0   5 -12   63.74    7.12
   0   5 -12   59.49    5.95
   0   5  12   45.56    5.80
   0   5 -12   53.84    5.95
   0  -5 -12   65.10    6.27
   0  -5  12   61.71    6.20
   0  -5 -12   58.14    6.99
   0  -5  12   61.29    6.49
   0  -5  12   63.75    7.19
   0  -5 -12   58.29    6.53
   0  -5  12   58.95    6.07
   0  -5 -12   62.42    6.29
   0   5  13   -1.33    3.86
   0   5  13    0.92    4.03
   0   5 -13   -0.01    3.69
   0   5  13   -1.65    4.32
   0   5 -13   -7.15    3.06
   0   5 -13   -2.00    3.84
   0   5 -13    0.61    3.71
   0   5  13   -1.11    3.33
   0  -5 -13   -0.49    3.24
   0  -5  13   -5.65    3.48
   0  -5  13   -2.05    3.48
   0  -5 -13    1.32    3.78
   0  -5  13    0.09    3.19
   0  -5  13    2.62    4.30
   0  -5 -13   -3.31    4.45
   0  -5 -13   -4.87    3.96
   0   5 -14   -2.29    3.56
   0   5 -14    4.59    3.72
   0   5 -14   -2.67    6.48
   0   5  14   -4.04    6.56
   0   5  14    1.46    4.26
   0   5  14   -2.73    4.70
   0  -5 -14    2.29    3.76
   0  -5  14    7.19    5.20
   0  -5 -14    9.71    7.18
   0  -5  14   -0.45    3.67
   0  -5 -14    1.81    4.02
   0  -5 -14    5.66    2.34
   0  -5  14   -2.58    3.45
   0  -5  14    2.56    4.05
   0   5 -15   18.50    5.17
   0   5 -15   23.27    5.13
   0   5  15   16.62    5.73
   0   5 -15   26.26    5.49
   0   5 -15   22.27    5.37
   0   5  15   29.95    5.26
   0   5  15   29.77    5.81
   0   5  15   27.00    6.11
   0  -5 -15   52.37    9.16
   0  -5 -15   23.49    5.37
   0  -5 -15   18.11    5.12
   0  -5  15   20.00    5.91
   0  -5  15   17.05    5.31
   0  -5  15    7.81    3.44
   0  -5 -15   25.73    4.78
   0   5 -16   39.45    6.74
   0   5  16   41.98    6.25
   0   5  16   36.06    6.23
   0   5  16   56.22    7.12
   0   5  16   39.60    7.01
   0   5 -16   46.01    6.40
   0   5 -16   61.44   10.24
   0   5 -16   44.31    8.99
   0  -5  16   36.44    6.87
   0  -5 -16   40.55    6.59
   0  -5  16   47.22    9.70
   0  -5 -16   39.83    6.73
   0  -5  16   49.25    6.62
   0  -5 -16   36.98    6.02
   0  -5  16   44.03    6.20
   0  -5 -16   51.33    6.14
   0  -5  16   45.44    7.76
   0   5 -17   -1.09    5.21
   0   5 -17   -2.68    4.39
   0   5  17    3.85    4.94
   0   5 -17    9.10    4.86
   0   5  17   -0.99    5.52
   0  -5  17    4.46    4.22
   0  -5  17    1.15    5.53
   0  -5  17   -1.24    4.45
   0  -5 -17   -0.60    4.77
   0  -5  17    2.78    7.79
   0  -5 -17   -0.64    4.46
   0   5 -18    6.80    6.05
   0   5  18    5.53    5.80
   0   5 -18   -3.31    4.94
   0   5 -18    3.64    5.61
   0   5  18    2.16    5.48
   0  -5  18    5.73    5.24
   0  -5  18    5.11    5.78
   0  -5 -18    5.78    5.37
   0  -5 -18   -2.43    4.78
   0  -5  18   -0.52    8.50
   0   6   0  275.44   10.81
   0   6   0  271.33   10.79
   0   6   0  256.44   12.06
   0  -6   0  269.18   11.63
   0  -6   0  273.50   10.78
   0   6   1  782.24   29.25
   0   6  -1  730.47   30.34
   0   6   1  753.54   29.36
   0   6  -1  736.45   29.08
   0   6   1  724.98   29.25
   0   6  -1  736.91   29.24
   0   6   1  752.58   29.37
   0   6   1  728.30   30.02
   0   6  -1  714.43   29.08
   0   6  -1  727.66   29.23
   0  -6   1  751.19   29.23
   0  -6  -1  806.94   29.18
   0  -6  -1  773.72   29.17
   0  -6  -1  749.30   30.07
   0  -6  -1  669.95   29.33
   0  -6   1  723.40   29.86
   0   6  -2    7.39    1.53
   0   6  -2    2.64    2.09
   0   6   2    3.90    1.62
   0   6  -2    4.09    1.22
   0   6   2    4.26    2.17
   0   6   2    5.44    1.63
   0   6  -2    3.86    1.37
   0   6  -2    5.81    1.22
   0   6   2    3.35    1.40
   0  -6  -2    4.99    1.57
   0  -6  -2    4.34    1.39
   0  -6   2    6.73    1.51
   0  -6   2    4.12    1.06
   0  -6   2    3.94    2.37
   0  -6   2    5.26    1.16
   0  -6  -2    5.62    1.57
   0  -6  -2    5.62    1.60
   0  -6   2    4.98    1.40
   0   6   3   19.90    2.26
   0   6   3   10.99    2.40
   0   6  -3   14.40    2.02
   0   6   3   13.61    2.15
   0   6  -3   17.41    3.22
   0   6   3   16.00    2.33
   0   6  -3   16.45    2.04
   0   6  -3   13.89    2.25
   0   6  -3   17.94    2.00
   0  -6   3   14.97    1.98
   0  -6  -3   20.61    2.60
   0  -6   3   14.39    2.24
   0  -6   3   14.11    3.30
   0  -6   3   14.96    1.93
   0  -6  -3   16.74    2.18
   0  -6   3   18.07    2.27
   0  -6  -3   19.67    2.54
   0   6  -4   48.68    3.58
   0   6  -4   48.22    3.90
   0   6   4   36.87    4.02
   0   6   4   47.22    4.16
   0   6  -4   49.76    3.68
   0   6   4   46.44    3.75
   0   6  -4   50.95    3.91
   0   6   4   51.57    3.85
   0  -6   4   58.15    4.03
   0  -6  -4   41.85    4.13
   0  -6   4   47.22    5.71
   0  -6  -4   49.27    4.03
   0  -6   4   44.23    3.86
   0  -6   4   52.01    3.79
   0  -6  -4   46.59    4.06
   0  -6  -4   45.46    4.49
   0  -6   4   51.83    4.39
   0   6   5   24.69    3.07
   0   6  -5   25.29    2.74
   0   6  -5   21.60    2.62
   0   6   5   38.12    4.38
   0   6   5   27.75    2.96
   0   6  -5   26.99    2.77
   0   6   5   27.74    2.94
   0   6  -5   22.57    2.81
   0  -6   5   22.41    2.60
   0  -6  -5   27.17    2.84
   0  -6   5   31.21    2.86
   0  -6   5   27.43    3.86
   0  -6   5   27.62    2.67
   0  -6   5   22.43    2.68
   0  -6  -5   22.27    2.71
   0  -6  -5   21.97    2.76
   0  -6  -5   26.76    2.95
   0   6   6    9.27    2.61
   0   6  -6   15.90    2.64
   0   6  -6   17.82    2.80
   0   6   6   14.12    2.84
   0   6   6   17.59    2.90
   0   6  -6   18.14    3.05
   0   6   6   15.15    2.84
   0   6  -6   14.93    2.57
   0  -6   6   13.98    2.59
   0  -6   6   16.13    2.61
   0  -6  -6   16.15    2.69
   0  -6   6   16.91    3.87
   0  -6  -6   17.03    2.67
   0  -6   6   19.46    3.04
   0  -6  -6   16.10    2.60
   0  -6   6   15.96    2.50
   0  -6  -6   12.63    2.76
   0   6   7  221.26   10.85
   0   6  -7  219.93   10.66
   0   6  -7  233.23   10.93
   0   6   7  210.99   10.96
   0   6  -7  222.51   10.91
   0   6   7  235.58   11.03
   0   6  -7  226.80   10.81
   0   6   7  226.14   11.27
   0  -6   7  228.15   10.63
   0  -6   7  215.49   10.91
   0  -6   7  213.00   10.45
   0  -6  -7  227.68   11.10
   0  -6   7  229.14   10.88
   0  -6  -7  229.59   11.01
   0  -6  -7  225.01   10.69
   0  -6  -7  223.50   10.66
   0   6   8  184.05    9.45
   0   6   8  167.90    9.55
   0   6  -8  179.56    9.24
   0   6  -8  168.07    9.19
   0   6  -8  159.04    8.92
   0   6  -8  170.99    8.88
   0   6   8  166.46    9.37
   0  -6  -8  161.35    9.21
   0  -6   8  177.24    8.96
   0  -6  -8  167.37    9.42
   0  -6   8  154.21    8.98
   0  -6   8  160.01    8.75
   0  -6  -8  174.57    8.98
   0  -6   8  186.00    9.50
   0  -6  -8  167.05    8.87
   0   6   9   40.32    4.66
   0   6   9   33.59    3.94
   0   6  -9   41.48    4.50
   0   6   9   43.98    4.78
   0   6  -9   38.20    4.05
   0   6  -9   42.21    4.46
   0   6   9   39.31    4.57
   0   6  -9   36.07    4.48
   0  -6   9   42.12    4.53
   0  -6  -9   40.69    4.45
   0  -6   9   39.05    6.78
   0  -6   9   51.90    4.70
   0  -6  -9   46.06    4.60
   0  -6  -9   59.70    6.68
   0  -6   9   39.84    4.96
   0  -6  -9   52.57    5.50
   0   6 -10    9.31    3.30
   0   6  10    4.88    3.84
   0   6  10   12.34    3.58
   0   6 -10   12.30    3.45
   0   6  10   14.73    3.67
   0   6  10    6.52    3.64
   0   6 -10    7.34    3.10
   0   6 -10   18.68    3.88
   0  -6 -10    8.18    3.27
   0  -6  10   10.48    3.33
   0  -6  10    7.03    3.56
   0  -6  10   10.88    3.44
   0  -6 -10   14.94    3.57
   0  -6  10   11.41    3.09
   0  -6 -10   10.91    3.42
   0  -6 -10   12.61    3.72
   0   6  11  130.41    9.52
   0   6 -11  140.54    9.23
   0   6 -11  136.48    8.78
   0   6  11  122.24    8.68
   0   6 -11  128.40    8.96
   0   6  11  121.93    8.63
   0   6  11  130.08    9.07
   0   6 -11  129.89    8.64
   0  -6  11  120.10    8.90
   0  -6  11  131.15    9.35
   0  -6  11  122.80    8.64
   0  -6 -11  126.68    9.05
   0  -6 -11  136.07    9.47
   0  -6 -11  120.95    8.51
   0  -6  11  109.00    8.15
   0  -6 -11  133.27    8.45
   0   6  12    3.52    4.08
   0   6 -12    0.73    5.55
   0   6 -12   -1.07    3.45
   0   6 -12    4.87    3.77
   0   6  12    4.58    3.53
   0   6 -12   -1.25    3.48
   0   6  12    4.67    3.74
   0   6  12    2.98    3.81
   0  -6 -12    0.78    3.46
   0  -6  12   -2.21    3.13
   0  -6  12    0.52    3.63
   0  -6 -12    1.16    3.25
   0  -6 -12    1.57    3.58
   0  -6  12    2.99    4.13
   0  -6 -12    6.33    4.17
   0  -6  12    4.84    3.64
   0   6  13    3.12    3.35
   0   6 -13   12.80    4.37
   0   6  13   10.05    4.83
   0   6  13    4.21    4.12
   0   6 -13   11.05    3.81
   0   6 -13    9.64    4.76
   0   6 -13   11.70    4.74
   0   6  13   12.90    6.28
   0  -6 -13    9.44    4.14
   0  -6 -13   10.14    4.02
   0  -6 -13   11.81    4.07
   0  -6  13    9.69    3.92
   0  -6  13   11.44    4.71
   0  -6  13   13.90    4.38
   0  -6 -13   12.36    3.66
   0  -6  13    6.99    4.01
   0   6  14    3.96    5.20
   0   6  14    0.20    4.69
   0   6 -14    4.78    3.58
   0   6 -14    4.00    4.01
   0   6 -14   -2.10    4.69
   0   6 -14    2.56    6.86
   0   6  14   -1.73    3.78
   0  -6  14   -2.73    3.90
   0  -6 -14   -1.33    3.98
   0  -6  14   -1.64    4.30
   0  -6  14    2.87    5.57
   0  -6 -14   -0.12    6.22
   0  -6  14    4.97    3.86
   0  -6 -14    9.01    2.21
   0  -6 -14   -2.14    3.71
   0   6 -15    0.91    3.96
   0   6 -15    5.00    4.65
   0   6 -15    4.31    4.28
   0   6  15   12.95    5.92
   0   6  15    4.85    4.68
   0   6  15   19.01   10.03
   0   6  15    2.05    3.99
   0   6 -15    5.81    4.48
   0  -6 -15    2.37    6.63
   0  -6 -15    2.10    4.19
   0  -6  15    4.92    3.75
   0  -6  15   -2.72    7.26
   0  -6 -15    4.02    4.11
   0  -6  15    7.79    5.22
   0  -6  15    6.12    4.20
   0  -6  15    4.20    5.14
   0  -6 -15    8.73    7.79
   0   6 -16   30.89    6.17
   0   6  16   34.39    7.18
   0   6  16   43.71    6.26
   0   6 -16   36.25    6.25
   0   6 -16   26.21    5.29
   0   6  16   33.15    8.63
   0   6  16   46.23    6.80
   0  -6 -16   32.62    6.81
   0  -6  16   31.01    6.57
   0  -6 -16   33.68    5.90
   0  -6  16   32.95    5.75
   0  -6 -16   43.61    6.49
   0  -6  16   40.42    7.03
   0  -6  16   44.52    9.63
   0  -6  16   40.74    9.23
   0  -6 -16   26.54    6.43
   0   6  17   10.05    5.56
   0   6 -17    5.16    5.09
   0   6  17   -9.78    4.67
   0   6 -17    1.58    4.55
   0   6 -17    9.81    5.51
   0  -6 -17    5.31    4.17
   0  -6  17    8.18    9.23
   0  -6  17    4.02    4.83
   0  -6  17    2.08    5.06
   0  -6  17    5.68    4.46
   0  -6 -17    1.92    4.28
   0   6 -18    9.17    6.02
   0   6 -18   21.77    6.04
   0   6 -18   21.12    6.44
   0   6  18   17.58    6.70
   0   6  18   21.78    6.35
   0  -6 -18   15.08    5.91
   0  -6 -18   15.26    5.80
   0  -6  18    9.42    5.15
   0  -6  18   21.91    6.48
   0  -6  18   21.40   10.26
   0   7   0    6.93    1.00
   0   7   0    7.68    2.08
   0   7   0    5.73    1.00
   0  -7   0    6.62    2.11
   0   7   1  320.37   13.01
   0   7  -1  320.32   12.86
   0   7  -1  315.04   12.85
   0   7   1  308.79   12.96
   0   7   1  326.05   12.86
   0   7  -1  328.78   13.76
   0   7   1  325.25   12.85
   0   7   1  313.35   13.87
   0  -7   1  350.80   13.06
   0  -7   1  304.01   13.71
   0  -7  -1  317.71   12.71
   0  -7  -1  316.28   13.92
   0  -7  -1  303.37   12.70
   0  -7  -1  330.38   13.00
   0   7   2  177.61    8.85
   0   7  -2  174.28    7.39
   0   7   2  171.46    7.62
   0   7  -2  180.09    7.38
   0   7  -2  172.54    7.55
   0   7  -2  175.29    7.58
   0   7   2  168.52    7.72
   0   7   2  168.87    7.62
   0   7   2  169.63    7.81
   0   7  -2  176.87    8.61
   0  -7   2  178.03    7.19
   0  -7  -2  176.37    7.50
   0  -7  -2  178.11    7.59
   0  -7   2  178.49    7.58
   0  -7   2  178.45    7.17
   0  -7   2  177.87    8.69
   0  -7   2  175.87    7.56
   0  -7  -2  169.77    7.74
   0  -7  -2  173.91    7.78
   0   7  -3  352.54   14.61
   0   7   3  350.13   14.83
   0   7  -3  337.15   14.60
   0   7  -3  347.59   14.42
   0   7  -3  360.63   15.58
   0   7   3  365.13   14.69
   0   7   3  361.61   16.14
   0   7  -3  344.96   14.47
   0   7   3  360.70   14.66
   0  -7  -3  347.07   14.63
   0  -7  -3  359.83   14.72
   0  -7   3  343.80   15.70
   0  -7  -3  349.05   14.88
   0  -7   3  341.47   14.41
   0  -7   3  368.26   14.79
   0  -7   3  335.27   14.66
   0  -7  -3  343.31   14.86
   0   7   4  330.62   14.01
   0   7  -4  325.84   13.79
   0   7  -4  333.39   13.96
   0   7   4  332.92   14.01
   0   7  -4  334.43   13.82
   0   7   4  290.90   14.00
   0   7   4  331.52   14.21
   0  -7   4  329.01   13.68
   0  -7   4  335.05   13.75
   0  -7   4  310.28   14.04
   0  -7   4  343.36   13.97
   0  -7  -4  319.31   13.96
   0  -7   4  339.52   15.04
   0  -7  -4  324.41   14.18
   0   7  -5  360.79   15.70
   0   7  -5  371.77   15.73
   0   7   5  379.72   16.08
   0   7   5  376.09   15.91
   0   7  -5  379.77   15.92
   0   7   5  372.41   15.87
   0   7  -5  361.61   15.86
   0   7   5  347.42   16.06
   0  -7   5  367.81   15.57
   0  -7   5  379.27   15.62
   0  -7   5  383.99   16.98
   0  -7  -5  370.52   16.05
   0  -7  -5  375.40   15.85
   0  -7  -5  381.46   16.10
   0  -7   5  357.21   15.82
   0  -7  -5  381.36   15.81
   0  -7   5  367.07   15.94
   0   7  -6   31.20    3.46
   0   7   6   31.26    3.15
   0   7  -6   38.22    3.82
   0   7   6   35.87    3.50
   0   7   6   35.80    5.28
   0   7  -6   36.61    3.75
   0   7  -6   31.35    3.97
   0   7   6   37.83    3.84
   0  -7   6   40.07    3.97
   0  -7   6   30.14    3.04
   0  -7   6   31.48    5.51
   0  -7  -6   39.04    3.67
   0  -7   6   35.41    3.21
   0  -7   6   37.50    3.35
   0  -7  -6   41.27    4.24
   0  -7  -6   39.45    4.03
   0  -7  -6   35.47    3.46
   0   7  -7  240.25   11.53
   0   7   7  253.16   11.55
   0   7  -7  242.14   11.34
   0   7   7  241.12   11.62
   0   7  -7  222.77   11.45
   0   7   7  219.58   11.73
   0   7  -7  232.29   11.31
   0   7   7  241.41   11.70
   0  -7   7  246.92   11.51
   0  -7  -7  238.32   11.69
   0  -7   7  246.04   13.17
   0  -7   7  241.10   11.13
   0  -7  -7  262.89   11.53
   0  -7   7  254.26   11.26
   0  -7   7  236.34   11.62
   0  -7  -7  242.20   11.74
   0  -7  -7  239.61   11.36
   0   7  -8  200.80   10.54
   0   7  -8  195.48   10.24
   0   7   8  215.47   10.56
   0   7   8  200.76   10.74
   0   7  -8  211.24   10.36
   0   7   8  208.27   10.58
   0   7  -8  209.53   10.60
   0  -7   8  199.22   10.59
   0  -7  -8  209.59   10.78
   0  -7   8  213.82   10.36
   0  -7   8  185.20   12.14
   0  -7  -8  202.65   10.70
   0  -7  -8  209.76   10.40
   0  -7  -8  206.78   10.25
   0  -7   8  211.39   10.16
   0  -7   8  213.35   10.52
   0   7  -9    2.43    2.90
   0   7   9    3.41    3.23
   0   7  -9    4.17    2.79
   0   7   9   -2.16    3.25
   0   7  -9    2.86    3.29
   0   7   9    1.67    3.02
   0   7  -9    1.82    2.93
   0   7   9   -1.85    2.80
   0  -7  -9    3.41    3.35
   0  -7  -9   -1.22    2.77
   0  -7  -9   -2.23    2.74
   0  -7   9    0.59    2.75
   0  -7   9    1.65    4.27
   0  -7   9    5.23    3.13
   0  -7  -9    0.09    2.90
   0  -7   9   -3.54    3.18
   0  -7   9   -0.19    2.72
   0   7 -10    9.97    3.41
   0   7  10   10.32    3.55
   0   7  10   15.44    4.02
   0   7 -10   13.35    3.32
   0   7 -10   13.20    3.61
   0   7  10   26.12    6.04
   0   7  10   26.29    6.00
   0   7 -10   14.60    3.88
   0  -7 -10    9.67    3.50
   0  -7 -10   14.56    3.95
   0  -7  10   15.08    3.58
   0  -7  10   19.04    4.44
   0  -7  10   11.60    3.92
   0  -7  10   13.59    3.65
   0  -7  10   15.67    5.72
   0  -7 -10   12.27    3.56
   0  -7 -10   23.00    3.94
   0   7  11   26.48    4.83
   0   7 -11   26.49    4.49
   0   7 -11   33.05    5.56
   0   7  11   20.90    4.29
   0   7  11   30.97    5.46
   0   7 -11   21.25    4.31
   0   7  11   28.03    5.02
   0   7 -11   25.24    4.40
   0  -7  11   35.39    5.56
   0  -7 -11   31.25    4.60
   0  -7  11   37.37    7.13
   0  -7 -11   28.23    5.01
   0  -7 -11   21.00    4.28
   0  -7  11   23.56    3.79
   0  -7  11   24.69    4.43
   0  -7  11   27.54    4.34
   0  -7 -11   26.50    4.79
   0   7 -12    2.24    3.34
   0   7  12    4.41    5.76
   0   7  12    2.80    3.56
   0   7  12   -3.67    3.55
   0   7 -12    2.68    3.69
   0   7 -12    3.51    3.46
   0   7  12    1.62    4.19
   0   7 -12    2.96    4.10
   0  -7 -12   -0.66    3.21
   0  -7 -12    1.26    3.52
   0  -7  12    1.62    3.49
   0  -7  12   -3.18    3.37
   0  -7  12   -0.22    3.88
   0  -7 -12    5.37    7.65
   0  -7  12    3.30    5.85
   0  -7  12    4.73    3.92
   0  -7 -12    6.75    4.23
   0   7 -13   11.07    4.29
   0   7  13   16.69    5.32
   0   7 -13   12.16    4.14
   0   7 -13   18.50    4.68
   0   7  13    7.05    4.60
   0   7  13   16.29    4.71
   0   7 -13   16.17    4.37
   0  -7 -13   14.72    4.89
   0  -7  13    9.66    4.27
   0  -7  13   15.75    6.73
   0  -7 -13   18.33    4.22
   0  -7  13    9.16    3.83
   0  -7  13    6.80    4.32
   0  -7 -13   19.53    4.39
   0  -7 -13   15.48    4.50
   0  -7  13   16.95    5.21
   0   7 -14    6.81    3.97
   0   7  14   11.58    4.52
   0   7  14    5.85    4.57
   0   7  14    5.97    4.60
   0   7 -14    5.21    4.42
   0   7 -14    3.76    4.59
   0   7 -14    0.28    6.10
   0  -7  14    8.21    6.79
   0  -7  14   13.20    4.78
   0  -7 -14   10.40    2.27
   0  -7 -14    3.58    4.56
   0  -7  14    6.64    3.76
   0  -7 -14    4.30    4.04
   0  -7  14    5.62    4.28
   0  -7 -14   -0.20    6.49
   0   7  15   11.00    6.46
   0   7  15    1.96    4.64
   0   7 -15   13.21    4.46
   0   7  15   11.90    5.45
   0   7 -15   10.15    4.80
   0   7  15    5.81    4.05
   0   7 -15    8.46    4.64
   0   7 -15    3.11    4.45
   0  -7 -15    7.94    4.46
   0  -7  15    3.19    4.22
   0  -7  15    6.17    4.95
   0  -7  15    9.69    5.67
   0  -7 -15    9.63    4.28
   0  -7 -15    9.88    4.88
   0  -7  15    6.17    7.25
   0  -7  15    7.28    4.36
   0   7 -16    6.64    5.06
   0   7 -16    3.56    4.91
   0   7  16    4.37    4.43
   0   7  16   12.36    5.14
   0   7  16    4.56    5.55
   0   7 -16    0.92    4.54
   0  -7 -16    3.12    4.10
   0  -7 -16   -1.51    4.40
   0  -7 -16   10.61    4.65
   0  -7  16    6.69    4.46
   0  -7 -16    2.26    4.55
   0  -7  16    5.07    8.28
   0  -7  16   -3.53    4.59
   0   7 -17   42.88    7.23
   0   7 -17   54.21    8.90
   0   7 -17   43.20    6.84
   0   7  17   33.34    7.05
   0   7  17   46.51    7.16
   0  -7  17   47.37    7.66
   0  -7 -17   37.80    7.30
   0  -7  17   49.44    6.88
   0  -7  17   56.09   10.88
   0  -7 -17   41.36    6.86
   0  -7  17   40.86    6.26
   0   7 -18    0.99    4.87
   0   7  18    7.97    6.48
   0   7 -18   -5.27    4.60
   0   7  18   -2.82    5.37
   0   7 -18    3.28    4.60
   0  -7 -18    8.50    5.06
   0  -7  18    9.88    9.45
   0  -7  18   17.19    5.86
   0  -7  18    2.55    4.72
   0  -7 -18    1.95    5.47
   0   8   0  934.05   35.50
   0   8   0  885.78   36.43
   0   8   0  902.09   35.49
   0  -8   0  882.06   36.45
   0   8  -1  564.07   23.92
   0   8   1  565.57   23.13
   0   8  -1  579.67   23.00
   0   8   1  581.01   23.12
   0   8   1  595.45   22.99
   0   8   1  556.23   24.09
   0   8   1  627.01   23.01
   0   8  -1  599.81   23.00
   0  -8   1  577.79   23.96
   0  -8  -1  552.31   24.08
   0  -8  -1  573.65   23.12
   0  -8   1  579.18   23.01
   0   8   2  135.38    6.32
   0   8   2  131.82    6.06
   0   8  -2  136.34    5.75
   0   8  -2  130.80    5.98
   0   8  -2  129.64    5.77
   0   8  -2  144.50    7.31
   0   8   2  125.39    7.61
   0   8  -2  131.81    5.99
   0   8   2  137.13    6.21
   0   8   2  128.41    6.04
   0  -8  -2  134.57    6.28
   0  -8  -2  135.88    5.91
   0  -8  -2  123.15    6.23
   0  -8   2  124.38    7.33
   0  -8  -2  127.63    7.60
   0  -8   2  134.73    5.97
   0  -8  -2  128.66    5.89
   0   8   3    4.70    3.07
   0   8  -3    4.63    2.71
   0   8  -3    3.43    1.71
   0   8   3    4.97    2.00
   0   8   3    4.87    1.91
   0   8  -3   -0.57    1.61
   0   8  -3    3.13    1.94
   0   8  -3    2.97    2.01
   0   8   3    2.67    2.30
   0   8   3    4.51    2.52
   0  -8   3    3.53    1.91
   0  -8   3    3.17    1.59
   0  -8   3   -5.22    3.38
   0  -8  -3    2.99    2.61
   0  -8   3    2.66    1.99
   0  -8  -3    4.47    2.38
   0  -8   3    0.63    2.40
   0  -8  -3    0.72    2.40
   0  -8  -3    3.33    2.04
   0   8  -4    3.46    2.80
   0   8   4    5.80    2.00
   0   8  -4    6.66    2.06
   0   8   4    8.65    2.06
   0   8  -4    5.93    1.94
   0   8   4    5.94    2.09
   0   8  -4    8.07    1.89
   0   8   4    6.17    2.16
   0   8  -4   10.13    1.90
   0  -8   4    4.79    3.00
   0  -8  -4    9.37    2.03
   0  -8  -4    8.38    2.21
   0  -8   4    3.99    2.08
   0  -8  -4    5.55    1.98
   0  -8  -4    8.34    2.01
   0  -8   4    6.47    1.67
   0  -8   4   10.40    2.06
   0  -8   4    6.50    1.75
   0   8   5   48.40    4.05
   0   8  -5   42.27    3.89
   0   8   5   45.61    3.80
   0   8  -5   43.66    3.94
   0   8  -5   43.15    3.73
   0   8   5   41.75    4.14
   0   8   5   39.33    4.07
   0   8  -5   43.72    3.66
   0  -8   5   44.80    3.49
   0  -8  -5   48.62    4.21
   0  -8   5   43.10    3.64
   0  -8   5   43.83    5.52
   0  -8  -5   40.79    3.97
   0  -8   5   40.21    4.08
   0  -8   5   45.48    3.88
   0  -8  -5   45.43    3.84
   0  -8  -5   40.26    3.76
   0   8  -6   -1.14    2.16
   0   8   6    0.17    2.10
   0   8   6   -1.05    2.26
   0   8   6    8.81    3.49
   0   8  -6   -0.78    2.91
   0   8  -6    2.98    2.11
   0   8   6   -1.97    2.08
   0   8  -6    0.90    2.12
   0  -8   6   -2.74    2.18
   0  -8   6    1.73    1.90
   0  -8  -6    0.32    2.12
   0  -8  -6    1.48    2.15
   0  -8   6   -0.02    1.87
   0  -8  -6    4.21    2.51
   0  -8   6    2.03    2.07
   0  -8  -6    0.56    2.06
   0   8  -7   51.59    4.61
   0   8  -7   49.60    4.48
   0   8   7   54.84    4.76
   0   8   7   42.01    4.49
   0   8   7   44.91    4.78
   0   8   7   49.43    4.72
   0   8  -7   48.20    4.68
   0   8  -7   45.83    4.70
   0  -8  -7   46.00    4.86
   0  -8  -7   48.16    4.90
   0  -8  -7   42.36    4.29
   0  -8   7   44.51    6.00
   0  -8   7   50.69    5.10
   0  -8   7   44.60    3.95
   0  -8   7   45.49    4.27
   0  -8  -7   41.92    4.09
   0  -8   7   43.66    4.54
   0   8  -8   45.68    4.38
   0   8  -8   50.83    4.83
   0   8  -8   38.47    3.99
   0   8  -8   49.21    5.12
   0   8   8   41.88    4.52
   0   8   8   40.27    4.55
   0   8   8   47.32    4.78
   0   8   8   63.69    6.37
   0  -8   8   50.08    4.79
   0  -8  -8   45.09    4.42
   0  -8   8   47.64    6.12
   0  -8  -8   46.56    5.04
   0  -8   8   50.95    4.92
   0  -8   8   45.21    4.87
   0  -8   8   52.75    4.52
   0  -8  -8   45.85    4.60
   0  -8  -8   37.47    4.20
   0   8   9   92.95    7.04
   0   8   9   84.41    6.67
   0   8  -9   85.42    6.72
   0   8  -9   80.92    6.16
   0   8   9   91.83    7.36
   0   8   9   88.71    6.95
   0   8  -9   88.27    6.29
   0   8  -9   76.24    6.61
   0  -8   9   90.80    6.36
   0  -8  -9   80.12    6.10
   0  -8   9   94.21    9.42
   0  -8  -9   94.55    6.95
   0  -8  -9   79.87    6.19
   0  -8  -9   79.31    6.90
   0  -8   9   81.56    6.04
   0  -8   9   80.99    7.05
   0  -8   9   79.37    7.74
   0   8 -10   29.74    4.42
   0   8  10   24.09    4.51
   0   8 -10   30.02    4.69
   0   8 -10   24.43    4.43
   0   8  10   30.21    4.39
   0   8  10   29.23    5.24
   0   8  10   26.23    4.40
   0   8 -10   36.01    4.53
   0  -8  10   25.65    3.92
   0  -8  10   37.16    5.33
   0  -8 -10   36.94    4.57
   0  -8 -10   32.15    4.75
   0  -8 -10   27.17    4.22
   0  -8  10   27.21    4.01
   0  -8  10   33.26    4.31
   0  -8 -10   42.63    6.55
   0  -8  10   28.13    6.64
   0   8 -11   89.45    7.71
   0   8  11  103.94    8.00
   0   8 -11  103.82    8.14
   0   8 -11   92.07    7.92
   0   8 -11   93.58    7.55
   0   8  11   96.57    8.36
   0   8  11  103.24    8.67
   0   8  11  103.04    7.89
   0  -8  11  105.19    8.48
   0  -8 -11  101.73    7.48
   0  -8 -11  100.18    7.59
   0  -8 -11  106.57    8.40
   0  -8  11   99.77    7.92
   0  -8  11   94.63    7.27
   0  -8  11   98.55   11.33
   0  -8  11   99.49    7.55
   0   8 -12    9.43    4.24
   0   8  12    2.62    3.55
   0   8  12   -0.65    3.99
   0   8  12    4.45    4.03
   0   8  12    1.80    3.52
   0   8 -12    7.44    3.89
   0   8 -12    4.81    3.71
   0   8 -12    3.45    4.07
   0  -8 -12    6.02    4.23
   0  -8 -12    7.63    3.78
   0  -8  12   13.42    6.84
   0  -8  12    7.89    3.59
   0  -8 -12    0.67    3.16
   0  -8  12    5.18    3.26
   0  -8 -12    7.21    4.16
   0  -8  12   -2.13    3.45
   0  -8  12    3.55    4.14
   0   8 -13    2.61    3.51
   0   8 -13    1.93    3.61
   0   8 -13    2.50    3.88
   0   8  13    0.95    4.21
   0   8  13   -1.68    3.67
   0   8  13   -1.20    4.01
   0   8 -13    0.14    3.84
   0  -8  13    0.04    3.64
   0  -8  13   -2.38    3.99
   0  -8 -13   -3.53    3.39
   0  -8  13   -2.01    3.49
   0  -8 -13    3.26    4.13
   0  -8 -13    0.06    3.13
   0  -8  13   -2.80    6.45
   0  -8 -13   -2.88    3.89
   0   8  14    2.52    4.56
   0   8  14    5.88    4.70
   0   8 -14    7.29    5.68
   0   8 -14    4.03    4.24
   0   8  14    0.47    4.22
   0   8 -14    9.80    4.16
   0   8 -14    9.50    4.50
   0  -8 -14   -0.61    6.63
   0  -8 -14    4.99    2.67
   0  -8 -14   -2.43    3.93
   0  -8  14    3.51    3.68
   0  -8  14    3.14    6.95
   0  -8  14   11.55    4.87
   0  -8 -14   -2.77    4.40
   0  -8  14    3.89    4.06
   0   8 -15    0.22    4.39
   0   8  15   -0.91    4.48
   0   8 -15    1.60    3.99
   0   8 -15   -2.69    4.01
   0   8  15    4.95    4.32
   0   8  15   -0.96    4.84
   0   8 -15    0.19    3.93
   0  -8  15   -5.32    4.10
   0  -8 -15   -3.16    4.12
   0  -8  15   -3.37    3.66
   0  -8 -15   -1.23    3.96
   0  -8 -15   -4.02    5.15
   0  -8 -15   -0.53    4.06
   0  -8  15   -3.53    4.42
   0  -8  15    3.21    7.54
   0   8 -16    9.08    5.01
   0   8  16    7.72    5.38
   0   8 -16    7.90    4.99
   0   8  16    3.31    4.75
   0   8  16    6.21    4.70
   0   8 -16    6.97    4.72
   0  -8  16   -2.43    8.01
   0  -8  16    8.22    5.38
   0  -8 -16    5.10    4.39
   0  -8  16    0.79    4.20
   0  -8 -16    4.16    4.82
   0  -8 -16    4.26    4.17
   0  -8 -16    4.97    4.52
   0   8  17    6.32    5.37
   0   8  17    5.11    5.82
   0   8 -17   -2.43    4.69
   0   8 -17   14.99    8.47
   0  -8 -17   -2.16    4.33
   0  -8 -17    0.04    4.70
   0  -8  17   -5.51    4.02
   0  -8  17    8.35    5.80
   0  -8  17    3.60    4.38
   0  -8  17    7.31    9.14
   0   8 -18   25.97    6.66
   0   8 -18   10.36    6.53
   0   8  18    6.48    6.49
   0   8  18   15.80    6.20
   0   8 -18   21.79    5.82
   0  -8  18   11.60    9.70
   0  -8 -18   16.22    6.28
   0  -8 -18   12.87    5.23
   0  -8  18   21.23    5.68
   0  -8  18   26.30    7.03
   0   9   0    7.22    2.56
   0   9   1 2254.96   88.24
   0   9  -1 2314.60   89.27
   0   9   1 2230.54   88.38
   0   9  -1 2272.23   88.26
   0   9   1 2190.03   89.35
   0   9   1 2284.10   88.26
   0   9   1 2253.53   88.39
   0   9  -1 2274.99   88.26
   0  -9  -1 2241.30   88.38
   0  -9   1 2247.86   88.22
   0  -9   1 2248.37   89.26
   0  -9  -1 2210.56   89.39
   0   9   2  284.31   11.63
   0   9  -2  270.82   11.53
   0   9  -2  270.04   12.73
   0   9   2  288.34   11.62
   0   9  -2  277.26   11.36
   0   9  -2  270.02   11.53
   0   9   2  273.33   13.25
   0   9   2  283.94   11.82
   0   9  -2  278.05   11.31
   0   9   2  276.94   11.77
   0  -9   2  267.23   11.58
   0  -9  -2  279.29   11.51
   0  -9  -2  294.28   11.55
   0  -9  -2  274.87   13.19
   0  -9  -2  270.10   11.88
   0  -9  -2  288.81   11.92
   0  -9   2  276.14   13.03
   0   9   3   10.30    2.22
   0   9  -3   13.36    1.89
   0   9  -3   10.94    3.04
   0   9   3   11.05    2.00
   0   9  -3   11.67    1.74
   0   9   3    8.08    2.19
   0   9  -3   12.89    1.72
   0   9   3   10.68    3.36
   0   9  -3   12.28    2.00
   0   9   3   10.40    1.98
   0  -9   3   17.07    2.56
   0  -9   3   11.88    2.10
   0  -9  -3   12.30    2.14
   0  -9  -3    9.18    2.36
   0  -9   3    9.28    3.48
   0  -9  -3   10.84    2.08
   0  -9   3   14.69    1.64
   0  -9  -3    8.07    2.20
   0  -9   3   13.40    1.68
   0   9   4  372.24   16.23
   0   9  -4  381.16   16.19
   0   9   4  370.07   17.51
   0   9   4  380.82   16.44
   0   9  -4  399.94   16.25
   0   9   4  390.72   16.30
   0   9  -4  371.82   16.01
   0   9  -4  388.70   16.04
   0   9   4  372.62   16.37
   0   9  -4  417.48   17.29
   0  -9  -4  410.68   16.19
   0  -9   4  393.86   16.25
   0  -9  -4  401.61   16.45
   0  -9   4  387.68   15.82
   0  -9   4  388.70   17.21
   0  -9  -4  363.36   16.34
   0  -9   4  363.35   16.13
   0  -9  -4  397.79   16.18
   0  -9   4  390.72   15.85
   0   9   5   20.66    2.82
   0   9   5   22.42    2.81
   0   9  -5   24.33    2.82
   0   9  -5   28.57    3.16
   0   9  -5   23.66    2.63
   0   9   5   22.68    2.93
   0   9   5   15.41    2.57
   0   9  -5   21.56    2.59
   0  -9   5   27.65    2.87
   0  -9  -5   20.68    2.80
   0  -9   5   22.79    2.75
   0  -9   5   21.00    2.36
   0  -9   5   27.62    4.27
   0  -9   5   26.64    2.55
   0  -9  -5   25.58    2.83
   0  -9  -5   23.44    2.89
   0  -9  -5   24.36    2.67
   0   9  -6  135.21    7.35
   0   9   6  133.95    7.21
   0   9   6  143.66    7.65
   0   9  -6  133.88    7.38
   0   9   6  145.52    9.54
   0   9   6  141.36    7.67
   0   9  -6  147.59    7.16
   0   9  -6  134.35    7.20
   0  -9   6  145.79   10.29
   0  -9   6  138.26    7.00
   0  -9  -6  132.25    7.50
   0  -9   6  134.60    7.45
   0  -9  -6  139.35    7.22
   0  -9   6  128.53    7.21
   0  -9  -6  127.65    7.49
   0  -9   6  137.99    6.82
   0  -9  -6  129.00    7.12
   0   9  -7    9.85    2.64
   0   9  -7    8.99    2.66
   0   9  -7    8.77    2.71
   0   9   7    9.50    3.06
   0   9   7   10.37    2.87
   0   9  -7    9.60    2.82
   0   9   7    9.98    3.05
   0   9   7   10.18    2.90
   0  -9   7   11.61    3.10
   0  -9  -7   14.41    2.81
   0  -9   7    3.86    2.32
   0  -9  -7    7.64    3.01
   0  -9   7   12.60    2.54
   0  -9  -7   16.26    2.84
   0  -9   7   11.13    4.51
   0  -9   7    9.14    2.54
   0  -9  -7    6.97    2.78
   0   9  -8    6.15    2.77
   0   9   8    9.23    3.13
   0   9  -8    7.17    2.75
   0   9   8    7.32    3.02
   0   9   8   17.24    6.09
   0   9   8   12.06    3.12
   0   9  -8    6.11    2.79
   0   9  -8   13.76    3.00
   0  -9  -8    8.24    2.80
   0  -9  -8    6.24    2.81
   0  -9   8   10.03    4.76
   0  -9   8    8.10    2.85
   0  -9  -8    9.78    3.01
   0  -9   8    7.67    3.13
   0  -9   8   12.81    2.76
   0  -9  -8    6.43    3.54
   0  -9   8    5.81    3.19
   0   9   9   11.87    3.80
   0   9   9    8.48    3.74
   0   9   9   10.91    5.78
   0   9  -9    9.74    3.30
   0   9  -9   10.50    3.60
   0   9  -9   18.71    4.11
   0   9   9   14.72    3.58
   0   9  -9   13.93    3.26
   0  -9   9    9.78    5.21
   0  -9   9   22.98    5.74
   0  -9  -9   11.47    3.32
   0  -9  -9   15.40    3.78
   0  -9   9   13.46    3.42
   0  -9   9   15.92    3.17
   0  -9  -9   15.19    3.36
   0  -9   9    5.74    3.40
   0   9  10   97.25    7.44
   0   9  10   88.43    8.08
   0   9 -10   98.89    7.21
   0   9 -10   93.13    7.57
   0   9 -10   98.09    7.27
   0   9 -10   94.69    7.46
   0   9  10   86.30    7.34
   0  -9  10   93.08    7.46
   0  -9 -10  102.26    7.02
   0  -9  10  104.54   10.65
   0  -9 -10   96.75    7.68
   0  -9  10  108.14    8.05
   0  -9  10   88.32    6.96
   0  -9 -10  138.46    9.72
   0  -9  10   91.41    6.71
   0  -9 -10   86.44    6.75
   0   9 -11   -2.14    3.43
   0   9 -11    4.89    3.23
   0   9  11    8.10    4.11
   0   9 -11    4.97    3.58
   0   9  11    0.85    3.99
   0   9 -11    2.31    3.38
   0   9  11    7.49    3.67
   0   9  11    5.50    4.29
   0  -9  11    2.63    6.07
   0  -9  11   13.69    4.32
   0  -9 -11    2.60    3.26
   0  -9 -11    5.67    3.96
   0  -9  11    5.69    3.57
   0  -9  11    4.91    3.48
   0  -9 -11    3.42    4.14
   0  -9  11    2.57    5.52
   0  -9 -11    0.49    3.40
   0   9  12   45.38    5.92
   0   9  12   54.14    6.89
   0   9 -12   54.33    5.87
   0   9 -12   55.49    6.34
   0   9  12   42.72    5.58
   0   9 -12   44.41    5.45
   0   9  12   57.34    6.03
   0   9 -12   51.36    6.11
   0  -9  12   52.93    5.74
   0  -9 -12   55.47    6.32
   0  -9 -12   43.24    5.86
   0  -9 -12   55.74    5.99
   0  -9  12   37.28    7.97
   0  -9  12   48.23    5.77
   0  -9  12   52.33    6.35
   0  -9  12   50.59    5.50
   0  -9 -12   64.03    6.17
   0   9 -13   -1.07    3.80
   0   9 -13    5.21    4.09
   0   9  13   -5.74    4.04
   0   9  13   -7.83    3.70
   0   9 -13    1.93    3.71
   0   9  13   -2.39    4.21
   0   9 -13    0.38    3.42
   0  -9  13   -3.95    6.32
   0  -9 -13   -1.47    4.01
   0  -9 -13   -2.25    3.49
   0  -9  13   -3.98    3.17
   0  -9 -13    0.46    3.39
   0  -9 -13   -4.09    3.40
   0  -9  13    5.54    3.71
   0  -9  13    2.45    4.35
   0   9 -14   -2.20    3.97
   0   9  14   -2.89    6.75
   0   9 -14    0.74    4.40
   0   9 -14    2.70    3.61
   0   9  14   -2.57    4.40
   0   9 -14   -2.63    3.74
   0   9  14    1.99    4.37
   0  -9 -14    5.58    4.54
   0  -9 -14   -7.21    6.46
   0  -9 -14   -8.26    3.25
   0  -9 -14    9.80    2.90
   0  -9  14   -0.81    3.83
   0  -9  14    4.22    3.64
   0  -9  14   -2.21    6.69
   0  -9  14   -0.29    4.12
   0   9 -15    4.28    4.33
   0   9  15   -7.62    4.19
   0   9 -15    2.28    4.20
   0   9 -15    8.17    4.68
   0   9  15    3.55    5.27
   0   9  15   10.19    4.63
   0   9 -15    0.60    3.96
   0  -9  15   -2.08    3.59
   0  -9 -15    0.10    3.89
   0  -9 -15    4.41    3.95
   0  -9  15    7.66    4.90
   0  -9  15    3.29    4.20
   0  -9  15    1.15    7.37
   0  -9 -15    1.78    4.14
   0  -9 -15   -0.31    4.02
   0   9  16   35.63    6.54
   0   9  16   39.35    6.75
   0   9 -16   39.65    6.56
   0   9  16   39.95    7.17
   0   9 -16   45.23    7.11
   0   9 -16   48.49    7.14
   0  -9 -16   26.57    5.85
   0  -9  16   38.74    9.79
   0  -9  16   46.36    7.87
   0  -9 -16   42.87    7.19
   0  -9 -16   52.24    6.65
   0  -9  16   44.56    5.92
   0  -9 -16   53.23    7.45
   0   9 -17   16.12    6.15
   0   9 -17   16.81    5.62
   0   9  17   21.43    5.86
   0   9 -17   13.98    5.46
   0   9  17   27.24    7.01
   0  -9 -17   20.14    5.56
   0  -9 -17   15.15    5.84
   0  -9  17   11.93    8.85
   0  -9  17    5.29    4.63
   0  -9  17   16.21    5.04
   0   9 -18   12.59    5.49
   0   9  18   26.20   12.52
   0   9 -18   10.17    5.67
   0   9 -18   17.53    5.73
   0   9  18    7.83    5.82
   0  -9  18    9.00    9.02
   0  -9  18    9.71    5.28
   0  -9 -18    7.55    5.78
   0  -9  18    8.74    5.57
   0  -9 -18    3.54    4.84
   0  10   0 2371.11   88.81
   0  10   0 2265.55   89.97
   0  10   0 2258.12   88.78
   0 -10   0 2180.93   89.88
   0 -10   0 2285.12   88.94
   0 -10   0 2229.41   88.77
   0  10   1  229.49    9.10
   0  10   1  203.49   10.72
   0  10  -1  217.32    8.89
   0  10  -1  195.83   10.64
   0  10   1  212.51    9.04
   0  10   1  241.54    8.89
   0  10   1  196.28    8.80
   0 -10   1  210.47    8.91
   0 -10   1  209.75   10.82
   0 -10  -1  210.14    9.19
   0 -10   1  219.66    9.00
   0 -10  -1  203.10   10.84
   0  10   2  224.07   11.42
   0  10  -2  217.13    9.71
   0  10  -2  218.04   10.98
   0  10  -2  217.83    9.45
   0  10   2  225.85    9.99
   0  10   2  235.92    9.97
   0  10  -2  231.14    9.73
   0  10   2  247.50    9.81
   0  10  -2  227.04    9.49
   0  10   2  255.53    9.88
   0 -10   2  222.82   11.26
   0 -10  -2  238.31   11.63
   0 -10  -2  234.46    9.60
   0 -10  -2  230.41    9.99
   0 -10  -2  226.78    9.58
   0 -10   2  219.89    9.69
   0 -10  -2  243.01   10.07
   0  10   3  212.76    9.82
   0  10   3  243.24   10.14
   0  10  -3  229.92    9.61
   0  10  -3  224.41    9.81
   0  10  -3  230.10    9.82
   0  10  -3  214.48    9.61
   0  10  -3  225.82   10.96
   0  10   3  233.75   11.46
   0  10   3  215.87   10.00
   0 -10   3  223.33    9.83
   0 -10   3  232.38    9.25
   0 -10  -3  238.38   10.11
   0 -10  -3  232.91    9.76
   0 -10   3  220.31   11.09
   0 -10  -3  229.47   10.04
   0 -10   3  217.92    9.75
   0 -10   3  229.67    9.24
   0 -10  -3  228.08    9.75
   0  10   4  234.20   11.86
   0  10   4  237.00   10.51
   0  10   4  222.90   10.30
   0  10  -4  232.63   11.43
   0  10  -4  249.50   10.35
   0  10   4  238.38   10.42
   0  10  -4  232.55   10.05
   0  10   4  238.91   10.57
   0  10  -4  232.86   10.04
   0  10  -4  217.27   10.20
   0 -10   4  227.72   10.18
   0 -10  -4  216.93   10.42
   0 -10   4  224.58   11.46
   0 -10  -4  228.69   10.15
   0 -10  -4  237.83   10.53
   0 -10   4  235.03   10.28
   0 -10   4  222.69    9.77
   0 -10   4  230.18    9.75
   0 -10  -4  229.60   10.17
   0  10  -5   11.76    2.25
   0  10   5   15.65    2.57
   0  10   5   17.54    3.81
   0  10  -5   10.59    2.14
   0  10  -5   18.39    2.72
   0  10   5    8.65    2.37
   0  10   5   10.63    2.63
   0  10  -5   11.14    2.42
   0  10   5   16.39    2.89
   0 -10  -5   11.53    2.26
   0 -10   5   12.95    3.56
   0 -10  -5   12.34    2.39
   0 -10   5   10.44    1.89
   0 -10   5   15.46    2.42
   0 -10  -5   15.87    2.38
   0 -10   5   11.10    2.32
   0 -10  -5   11.12    2.29
   0 -10   5   15.28    2.12
   0  10   6    2.52    2.46
   0  10  -6    3.93    2.24
   0  10  -6    1.85    2.02
   0  10  -6    5.20    2.52
   0  10   6    1.18    2.28
   0  10   6    3.12    2.68
   0  10  -6    4.46    2.24
   0 -10  -6    3.59    2.13
   0 -10  -6    3.41    2.34
   0 -10   6    3.37    3.65
   0 -10  -6    7.33    2.44
   0 -10   6    3.73    2.42
   0 -10  -6   -0.79    1.99
   0 -10   6    4.07    2.33
   0 -10   6    2.00    1.82
   0 -10   6    1.84    2.01
   0  10  -7  119.58    6.64
   0  10   7  114.22    7.23
   0  10   7  102.44    6.83
   0  10   7  112.31    7.29
   0  10  -7  114.54    6.74
   0  10  -7  115.89    6.94
   0  10  -7  111.66    6.92
   0  10   7  114.57    6.94
   0 -10   7  121.68    7.10
   0 -10  -7  117.66    7.17
   0 -10   7  101.38    6.67
   0 -10   7  103.52    6.41
   0 -10  -7  106.06    7.00
   0 -10   7  118.78    8.85
   0 -10  -7  117.38    6.73
   0 -10   7  115.12    6.30
   0  10  -8   49.52    4.72
   0  10  -8   49.64    4.88
   0  10   8   55.46    5.24
   0  10  -8   46.64    4.75
   0  10   8   41.29    4.47
   0  10  -8   39.88    4.28
   0  10   8   45.91    4.72
   0 -10  -8   50.17    4.92
   0 -10   8   52.98    5.22
   0 -10   8   37.59    3.97
   0 -10   8   50.04    4.49
   0 -10  -8   45.29    4.41
   0 -10   8   41.53    6.37
   0 -10  -8   39.38    4.34
   0  10  -9  206.42   10.62
   0  10   9  206.04   11.48
   0  10  -9  213.20   10.66
   0  10  -9  204.32   10.92
   0  10   9  197.92   11.06
   0  10  -9  181.78   10.78
   0  10   9  210.77   11.29
   0  10   9  223.75   13.84
   0 -10  -9  214.05   11.29
   0 -10  -9  201.53   10.61
   0 -10   9  221.35   13.27
   0 -10   9  206.27   11.07
   0 -10   9  198.07   11.00
   0 -10  -9  183.85   11.03
   0 -10   9  209.52   10.49
   0 -10  -9  201.89   10.57
   0 -10   9  203.27   10.21
   0  10  10    3.09    3.55
   0  10  10    0.63    3.26
   0  10 -10    2.77    3.11
   0  10 -10    3.40    3.33
   0  10  10    2.07    5.04
   0  10 -10    3.66    2.92
   0  10 -10    4.75    3.23
   0  10  10   -1.90    3.41
   0 -10 -10   -0.50    3.21
   0 -10  10    0.11    3.16
   0 -10  10   -0.36    3.02
   0 -10 -10   -0.41    3.60
   0 -10  10   -1.62    5.50
   0 -10 -10    4.95    3.13
   0 -10  10    3.14    3.06
   0 -10 -10    0.05    3.26
   0 -10  10    4.42    3.74
   0  10 -11   10.36    3.82
   0  10 -11    4.72    3.81
   0  10 -11   10.48    3.64
   0  10  11   11.16    4.38
   0  10  11    6.45    3.73
   0  10 -11    3.31    3.22
   0  10  11   12.23    4.79
   0  10  11   11.36    4.00
   0 -10  11    6.77    3.87
   0 -10  11    8.94    3.65
   0 -10 -11    9.75    3.72
   0 -10  11   13.00    3.45
   0 -10  11    5.25    4.03
   0 -10 -11   10.39    4.03
   0 -10 -11   34.82    8.58
   0 -10 -11    9.93    3.76
   0 -10  11    7.03    6.55
   0  10 -12   13.04    4.11
   0  10  12   13.32    4.13
   0  10  12   15.38    4.32
   0  10 -12   17.02    4.03
   0  10 -12   15.43    4.17
   0  10  12   12.25    4.70
   0  10 -12   18.20    4.55
   0  10  12   17.64    4.81
   0 -10  12   17.45    7.26
   0 -10 -12   20.69    6.38
   0 -10  12   23.18    4.41
   0 -10 -12   12.25    4.23
   0 -10 -12   15.11    4.18
   0 -10  12   18.59    4.75
   0 -10  12   22.23    4.13
   0 -10  12   21.22    4.77
   0 -10 -12   17.17    4.19
   0  10 -13   32.43    5.21
   0  10  13   26.48    5.31
   0  10 -13   38.33    6.15
   0  10 -13   31.32    5.26
   0  10  13   30.05    5.31
   0  10 -13   26.61    4.91
   0  10  13   19.66    5.11
   0 -10  13   38.72    5.06
   0 -10  13   25.27    7.44
   0 -10 -13   23.49    5.26
   0 -10 -13   26.39    5.07
   0 -10  13   31.07    5.54
   0 -10  13   23.65    4.44
   0 -10 -13   27.76    4.69
   0 -10 -13   28.26    4.88
   0  10  14    2.98    4.91
   0  10 -14    6.30    4.65
   0  10 -14   13.25    5.20
   0  10 -14    5.68    3.74
   0  10 -14    3.91    4.37
   0  10  14   15.12    4.98
   0  10  14    0.86    4.28
   0 -10  14   11.57    4.18
   0 -10 -14    7.93    4.37
   0 -10  14    3.06    4.58
   0 -10  14    7.67    7.37
   0 -10 -14   -1.86    4.06
   0 -10 -14    7.36    2.93
   0 -10 -14    9.41    7.18
   0 -10  14    3.47    3.63
   0  10  15   25.99    5.92
   0  10 -15   20.92    4.91
   0  10 -15   30.52    5.45
   0  10 -15   20.45    5.41
   0  10 -15   16.17    5.41
   0  10  15   10.39    4.70
   0  10  15   33.26   11.28
   0 -10 -15   28.55    5.08
   0 -10 -15   28.99    6.19
   0 -10 -15   21.06    5.48
   0 -10  15   25.76    8.75
   0 -10  15   22.10    6.03
   0 -10  15   14.82    4.24
   0 -10 -15   18.32    4.91
   0 -10  15   15.04    4.80
   0  10 -16    5.79    4.76
   0  10 -16    6.11    4.31
   0  10 -16    4.17    4.74
   0  10  16    0.66    4.77
   0  10  16    2.75    5.18
   0 -10 -16    1.94    4.37
   0 -10  16   -3.99    3.86
   0 -10  16    7.80    8.39
   0 -10 -16   -6.17    3.88
   0 -10  16   -1.26    4.86
   0  10 -17   -0.87    4.39
   0  10  17   -2.95    4.24
   0  10  17    3.63    4.95
   0  10 -17   -2.00    4.46
   0  10 -17    6.70    5.11
   0 -10 -17   -1.11    4.27
   0 -10  17    6.48    8.45
   0 -10 -17   -6.04    4.34
   0 -10  17   -1.87    4.18
   0 -10  17    2.90    6.21
   0 -10  17    2.34    4.30
   0  10  18   13.00    6.15
   0  10 -18   11.08    5.25
   0  10 -18   11.00    5.09
   0  10  18   14.44    6.88
   0  10 -18    2.63    5.73
   0 -10  18   10.45    9.87
   0 -10  18    8.69    5.98
   0 -10  18   14.77    5.46
   0 -10 -18   15.76    5.79
   0 -10 -18    7.85    5.51
   0  11   0   20.83    3.37
   0  11   0   35.28    2.35
   0  11   1  123.79    5.77
   0  11  -1  130.30    5.61
   0  11   1  119.77    7.57
   0  11   1  132.51    5.54
   0  11   1  116.44    5.52
   0  11   1  125.52    5.83
   0  11  -1  131.71    7.56
   0 -11   1  120.89    7.61
   0 -11  -1  128.90    7.90
   0 -11  -1  120.41    5.84
   0 -11   1  133.61    5.59
   0 -11   1  126.05    5.57
   0  11  -2 1448.02   55.84
   0  11  -2 1427.60   55.85
   0  11  -2 1390.41   56.92
   0  11   2 1384.36   57.20
   0  11   2 1417.94   56.08
   0  11   2 1426.33   56.04
   0  11  -2 1464.46   55.68
   0  11   2 1356.24   55.88
   0  11   2 1497.63   55.97
   0  11  -2 1452.38   55.66
   0 -11   2 1403.85   55.82
   0 -11   2 1414.30   57.01
   0 -11  -2 1399.13   55.65
   0 -11  -2 1409.05   56.03
   0 -11  -2 1359.38   57.25
   0 -11  -2 1444.08   55.65
   0 -11  -2 1378.84   56.03
   0  11   3   17.43    2.35
   0  11   3   14.68    2.26
   0  11   3   17.47    2.11
   0  11  -3   14.83    3.24
   0  11  -3   15.76    1.98
   0  11  -3   20.43    1.89
   0  11  -3   14.48    2.10
   0  11   3   12.22    3.04
   0  11  -3   18.59    1.85
   0  11   3   15.41    2.12
   0 -11   3   16.92    2.07
   0 -11   3   21.46    2.28
   0 -11  -3   15.85    2.23
   0 -11  -3   19.05    2.54
   0 -11   3   12.98    3.31
   0 -11  -3   17.93    1.94
   0 -11  -3   15.31    1.89
   0  11   4   15.02    2.66
   0  11  -4   23.45    3.77
   0  11  -4   15.71    2.39
   0  11   4   19.51    3.89
   0  11   4   15.09    2.34
   0  11  -4   21.33    2.24
   0  11   4   21.81    2.88
   0  11   4   20.93    2.51
   0  11  -4   19.82    2.22
   0  11  -4   19.21    2.25
   0 -11   4   20.54    1.86
   0 -11   4   20.86    2.56
   0 -11   4   25.98    2.60
   0 -11  -4   16.88    2.28
   0 -11   4   10.91    3.32
   0 -11  -4   20.93    2.79
   0 -11  -4   15.38    2.17
   0 -11  -4   16.90    2.74
   0  11  -5  276.31   11.63
   0  11   5  235.50   13.16
   0  11   5  278.13   12.09
   0  11   5  248.60   11.78
   0  11  -5  270.58   11.55
   0  11  -5  254.85   12.91
   0  11   5  260.11   11.87
   0  11  -5  257.58   11.78
   0  11  -5  249.94   11.74
   0 -11  -5  257.04   11.64
   0 -11  -5  266.13   12.03
   0 -11   5  266.94   11.23
   0 -11   5  271.03   13.17
   0 -11   5  271.13   11.28
   0 -11   5  273.27   11.80
   0 -11  -5  273.16   11.69
   0 -11   5  265.91   11.72
   0 -11  -5  260.07   11.97
   0  11  -6   41.69    4.26
   0  11  -6   44.64    4.30
   0  11  -6   41.29    3.97
   0  11   6   36.67    4.20
   0  11   6   37.71    4.20
   0  11   6   45.38    4.55
   0  11   6   35.50    3.68
   0  11  -6   35.31    3.44
   0 -11  -6   40.99    4.11
   0 -11   6   36.83    3.92
   0 -11  -6   41.96    4.37
   0 -11   6   42.29    4.31
   0 -11   6   38.48    3.45
   0 -11   6   41.25    5.52
   0 -11   6   38.39    3.61
   0 -11  -6   36.46    3.58
   0  11  -7  226.25   10.85
   0  11  -7  212.62   10.74
   0  11   7  212.08   10.69
   0  11   7  221.67   11.19
   0  11   7  209.72   11.13
   0  11  -7  216.21   10.71
   0  11  -7  226.68   10.57
   0  11   7  213.70   10.79
   0 -11   7  221.54   10.17
   0 -11  -7  208.52   10.94
   0 -11  -7  226.50   10.59
   0 -11  -7  235.14   11.13
   0 -11   7  227.41   12.67
   0 -11  -7  214.68   10.56
   0 -11   7  220.74   10.72
   0 -11   7  232.37   10.30
   0 -11   7  220.25   10.86
   0  11  -8  623.24   28.20
   0  11  -8  691.80   28.12
   0  11  -8  678.13   28.05
   0  11   8  650.36   28.31
   0  11  -8  660.65   28.31
   0  11   8  684.29   28.69
   0  11   8  658.41   28.35
   0 -11  -8  706.69   28.21
   0 -11   8  655.06   27.68
   0 -11   8  642.18   28.17
   0 -11   8  702.54   27.94
   0 -11  -8  661.23   28.51
   0 -11  -8  694.86   29.74
   0 -11   8  655.93   28.32
   0 -11   8  677.52   29.85
   0  11   9  267.68   13.64
   0  11  -9  215.14   11.10
   0  11   9  205.11   11.09
   0  11  -9  197.42   10.53
   0  11   9  198.00   11.03
   0  11  -9  201.85   10.73
   0  11   9  200.76   11.42
   0  11  -9  207.07   11.10
   0 -11   9  207.36   10.41
   0 -11   9  195.84   11.13
   0 -11  -9  202.29   11.30
   0 -11   9  205.56   10.49
   0 -11  -9  218.30   11.41
   0 -11   9  235.79   13.67
   0 -11  -9  206.79   10.77
   0 -11   9  193.06   10.79
   0  11  10    5.20    3.93
   0  11  10    6.13    3.52
   0  11 -10    8.80    3.35
   0  11  10    8.74    3.80
   0  11  10   11.27    3.97
   0  11 -10    8.18    3.57
   0  11 -10    2.33    3.62
   0  11 -10    3.88    3.18
   0 -11 -10    4.28    3.21
   0 -11 -10    4.06    3.23
   0 -11  10    6.67    3.23
   0 -11  10    5.53    3.33
   0 -11  10    4.87    5.77
   0 -11 -10    6.99    3.51
   0 -11  10    7.35    3.13
   0 -11 -10    5.83    3.49
   0  11  11    7.17    4.22
   0  11 -11   10.84    4.19
   0  11 -11    7.87    3.73
   0  11 -11    8.96    3.77
   0  11  11   14.59    4.08
   0  11  11   18.66    4.87
   0  11  11    6.30    3.70
   0  11 -11   12.46    4.59
   0 -11  11    9.56    3.41
   0 -11  11    9.94    6.65
   0 -11  11    8.12    3.79
   0 -11 -11    7.13    3.58
   0 -11  11    8.53    4.15
   0 -11 -11   18.27    4.04
   0 -11 -11    5.09    4.25
   0 -11  11   15.79    4.03
   0 -11 -11   11.15    3.81
   0  11 -12   50.10    5.68
   0  11 -12   41.52    5.53
   0  11 -12   56.91    6.90
   0  11 -12   53.22    5.87
   0  11  12   46.39    5.66
   0  11  12   45.56    5.89
   0  11  12   68.64    8.96
   0  11  12   50.99    6.81
   0 -11  12   42.96    5.31
   0 -11  12   54.53    6.29
   0 -11 -12   49.94    6.17
   0 -11  12   47.09    5.99
   0 -11 -12   49.06    5.72
   0 -11 -12   41.91    5.44
   0 -11 -12   38.03    5.55
   0 -11  12   49.95    5.35
   0 -11  12   45.07    8.35
   0  11 -13   31.29    4.89
   0  11 -13   32.44    5.73
   0  11  13   26.11    5.44
   0  11 -13   26.29    4.80
   0  11  13   18.17    5.26
   0  11 -13   27.83    5.80
   0  11  13   20.29    5.47
   0 -11 -13   28.62    4.82
   0 -11  13   23.94    7.39
   0 -11 -13   18.94    5.16
   0 -11  13   28.21    4.76
   0 -11  13   31.42    4.79
   0 -11 -13   32.32    5.18
   0 -11  13   28.37    5.45
   0 -11 -13   36.27    5.79
   0  11  14   86.09    8.78
   0  11 -14   88.15    7.64
   0  11  14   75.28    8.17
   0  11 -14   89.07    8.32
   0  11  14   79.21    7.99
   0  11 -14   95.75    9.06
   0  11 -14   82.32    7.79
   0 -11  14   76.13    7.11
   0 -11 -14   77.49   11.21
   0 -11  14   84.74    7.80
   0 -11 -14   72.46    9.21
   0 -11  14   89.82    8.76
   0 -11 -14   75.45    7.59
   0 -11  14   87.03   10.68
   0  11 -15   20.42    5.91
   0  11  15   30.50    6.79
   0  11  15   22.55    6.39
   0  11 -15   12.16    5.03
   0  11 -15   29.47    5.71
   0  11  15   21.22    5.72
   0  11 -15   28.40    5.07
   0 -11  15   22.96    4.78
   0 -11 -15   22.05    5.81
   0 -11  15   18.92    5.02
   0 -11  15   20.38    5.74
   0 -11  15   30.74    9.14
   0 -11 -15   21.52    5.46
   0 -11 -15   12.61    4.73
   0  11  16   -3.09    4.85
   0  11 -16   -3.77    4.51
   0  11 -16    4.30    4.43
   0  11  16    4.60    5.10
   0  11 -16    3.06    5.07
   0  11  16    1.78    4.97
   0 -11 -16   -1.53    4.20
   0 -11  16    3.96    7.98
   0 -11 -16   10.47    5.13
   0 -11  16    0.96    5.17
   0 -11  16    1.85    5.07
   0  11  17   24.31    7.35
   0  11 -17   24.90    5.72
   0  11 -17   22.10    5.94
   0  11  17   26.84    6.38
   0  11 -17   29.99    6.07
   0 -11  17    9.63    4.81
   0 -11 -17   25.34    5.81
   0 -11  17   26.47    9.73
   0 -11  17   21.16    6.46
   0 -11 -17   43.47   11.16
   0 -11  17   14.17    4.97
   0  11  18   31.07    6.37
   0  11 -18   16.94    5.85
   0  11  18   21.32    6.87
   0  11 -18   20.50    6.50
   0  11 -18    9.16    4.46
   0 -11  18    9.65    9.47
   0 -11  18   28.77    6.25
   0 -11 -18   16.19    5.85
   0 -11  18   15.06    5.08
   0 -11  18    9.74    6.07
   0 -11 -18   25.38    6.62
   0  12   0  387.80   15.70
   0  12   0  405.60   17.34
   0  12   0  405.81   15.72
   0  12   0  378.83   15.40
   0 -12   0  387.61   15.67
   0 -12   0  387.36   15.65
   0 -12   0  370.60   17.28
   0  12   1  681.89   27.05
   0  12   1  667.52   27.07
   0  12  -1  701.46   26.91
   0  12   1  670.98   26.87
   0  12   1  654.90   28.44
   0  12  -1  675.46   28.35
   0  12   1  672.58   26.85
   0 -12   1  661.96   28.31
   0 -12   1  699.03   26.86
   0 -12   1  694.77   26.84
   0 -12  -1  671.31   27.04
   0 -12  -1  667.35   28.54
   0  12   2   14.78    2.15
   0  12  -2   11.65    1.66
   0  12   2   14.80    1.84
   0  12   2   10.35    3.14
   0  12  -2   16.82    3.17
   0  12   2   17.50    2.13
   0  12  -2   12.70    1.43
   0  12  -2   13.92    1.72
   0 -12  -2   12.55    3.18
   0 -12  -2   14.40    2.00
   0 -12  -2   15.26    1.32
   0 -12   2   16.75    3.34
   0 -12   2   13.86    1.62
   0 -12  -2   15.53    1.32
   0  12  -3   16.14    1.77
   0  12   3   18.96    2.47
   0  12  -3   15.15    2.01
   0  12  -3   12.12    3.18
   0  12   3   14.19    3.56
   0  12   3   19.35    2.50
   0  12  -3   19.65    2.12
   0  12   3   14.94    2.12
   0  12  -3   13.30    1.76
   0  12   3   17.86    2.14
   0 -12  -3   15.85    1.82
   0 -12  -3   15.44    2.15
   0 -12  -3   11.09    1.75
   0 -12   3   14.96    1.96
   0 -12   3   10.50    3.06
   0 -12   3   14.83    1.90
   0 -12  -3   18.68    2.23
   0  12  -4   54.09    3.85
   0  12  -4   50.52    3.45
   0  12   4   53.78    4.17
   0  12  -4   48.30    5.28
   0  12   4   52.40    4.31
   0  12   4   53.60    3.93
   0  12   4   53.72    3.90
   0  12  -4   52.65    3.86
   0  12   4   52.10    5.91
   0  12  -4   50.88    3.53
   0 -12   4   49.28    5.69
   0 -12  -4   47.79    4.05
   0 -12   4   59.18    2.91
   0 -12  -4   54.16    3.63
   0 -12   4   49.89    3.91
   0 -12   4   55.14    2.97
   0 -12  -4   47.49    3.61
   0 -12   4   54.95    3.76
   0 -12  -4   56.76    4.21
   0  12  -5    3.18    1.92
   0  12  -5    1.40    1.78
   0  12   5   -0.15    2.05
   0  12   5    0.79    2.04
   0  12   5    0.36    2.07
   0  12  -5    0.11    2.90
   0  12   5   -0.08    2.85
   0  12  -5    0.93    1.97
   0  12   5    2.54    2.57
   0 -12   5    2.96    2.02
   0 -12   5    1.49    1.79
   0 -12  -5    0.25    1.89
   0 -12  -5    1.09    1.87
   0 -12  -5   -0.97    1.90
   0 -12   5    1.94    1.51
   0 -12   5    1.14    1.55
   0 -12  -5    1.65    2.27
   0  12  -6   19.28    2.76
   0  12   6   22.15    4.27
   0  12   6   21.07    3.11
   0  12  -6   20.40    2.83
   0  12  -6   19.53    3.14
   0  12  -6   21.43    2.97
   0  12   6   17.02    3.02
   0  12   6   23.09    3.45
   0  12   6   25.02    3.73
   0 -12  -6   20.86    3.39
   0 -12   6   26.30    3.24
   0 -12   6   20.29    2.85
   0 -12   6   21.03    2.42
   0 -12   6   18.62    4.46
   0 -12  -6   16.07    2.75
   0 -12  -6   15.31    3.09
   0 -12   6   18.11    2.42
   0 -12  -6   23.92    2.92
   0  12   7   78.62    5.81
   0  12  -7   81.21    5.68
   0  12  -7   79.32    5.80
   0  12  -7   79.02    5.43
   0  12   7   77.97    5.98
   0  12   7   66.55    6.13
   0  12   7   74.13    5.63
   0  12  -7   72.01    5.42
   0 -12  -7   71.39    5.41
   0 -12  -7   78.05    5.87
   0 -12   7   75.50    4.89
   0 -12   7   80.46    5.56
   0 -12   7   82.18    8.05
   0 -12  -7   66.93    5.30
   0 -12   7   76.70    5.86
   0 -12  -7   69.21    5.77
   0 -12   7   69.51    4.95
   0  12   8  213.50   10.74
   0  12  -8  203.88   10.45
   0  12  -8  205.03   10.55
   0  12   8  204.08   11.02
   0  12  -8  191.18   10.08
   0  12  -8  195.96   10.25
   0  12   8  211.09   10.88
   0  12   8  196.93   10.51
   0 -12   8  218.88   10.61
   0 -12  -8  199.65   10.75
   0 -12  -8  201.51   10.25
   0 -12   8  199.60   12.67
   0 -12  -8  211.10   10.30
   0 -12   8  206.01    9.92
   0 -12   8  190.53    9.73
   0 -12   8  186.12   10.24
   0 -12  -8  189.47   10.90
   0  12   9   30.24    4.57
   0  12   9   19.93    3.63
   0  12   9   22.56    4.32
   0  12   9   19.29    3.85
   0  12  -9   25.24    4.01
   0  12  -9   20.98    3.54
   0  12  -9   21.55    3.73
   0  12  -9   28.29    3.91
   0 -12   9   16.62    3.80
   0 -12  -9   24.50    4.22
   0 -12   9   21.88    3.42
   0 -12   9   18.22    5.80
   0 -12  -9   18.45    3.70
   0 -12   9   26.58    3.71
   0 -12  -9   28.71    4.04
   0 -12  -9   20.25    3.57
   0 -12   9   24.38    3.73
   0  12  10    1.48    3.69
   0  12  10    0.09    7.37
   0  12  10   -3.62    3.35
   0  12 -10    0.38    2.94
   0  12  10    3.97    3.66
   0  12 -10    1.53    3.46
   0  12 -10    0.54    3.11
   0  12 -10   -3.66    3.09
   0 -12  10    0.49    3.54
   0 -12 -10   -4.41    3.35
   0 -12  10    0.13    2.85
   0 -12 -10    0.27    3.34
   0 -12 -10    2.17    3.71
   0 -12  10   -4.32    5.25
   0 -12  10   -2.04    2.93
   0 -12  10   -1.40    3.00
   0  12  11   15.92    5.16
   0  12 -11   11.64    3.64
   0  12 -11   10.08    3.40
   0  12 -11    5.77    3.66
   0  12 -11    3.23    3.58
   0  12  11   16.24    4.40
   0  12  11    6.34    3.74
   0  12  11    6.07    3.80
   0 -12  11   11.88    6.44
   0 -12 -11   10.14    3.87
   0 -12 -11    3.23    3.67
   0 -12  11    4.06    3.58
   0 -12 -11    9.98    4.26
   0 -12  11    6.79    3.32
   0 -12  11    6.18    3.96
   0 -12  11    4.83    3.51
   0  12  12   45.78    5.96
   0  12  12   30.42    5.67
   0  12 -12   44.71    5.24
   0  12 -12   38.69    5.48
   0  12  12   43.21    5.68
   0  12  12   39.67    5.79
   0  12 -12   29.05    4.75
   0  12 -12   33.31    5.15
   0 -12  12   41.27    4.77
   0 -12 -12   43.66    5.81
   0 -12  12   30.43    5.21
   0 -12 -12   39.33    5.22
   0 -12  12   42.46    6.27
   0 -12  12   43.08    8.42
   0 -12  12   31.17    4.66
   0 -12 -12   51.83    6.05
   0  12 -13   25.68    5.77
   0  12  13   11.78    4.57
   0  12  13   11.22    5.18
   0  12 -13   21.03    4.40
   0  12  13   16.93    5.25
   0  12 -13    6.77    4.18
   0  12 -13   10.51    4.36
   0 -12  13   12.67    4.89
   0 -12 -13   19.83    5.00
   0 -12 -13   12.97    4.37
   0 -12 -13   17.45    5.20
   0 -12  13   14.45    3.88
   0 -12  13   15.84    4.05
   0 -12  13   15.83    7.21
   0  12 -14   11.93    4.23
   0  12 -14    2.77    3.86
   0  12 -14    0.43    4.15
   0  12 -14    2.45    4.01
   0  12  14    2.28    4.64
   0  12  14   -1.14    4.24
   0  12  14   -1.43    4.53
   0 -12 -14   -5.31    4.11
   0 -12  14    4.67    4.02
   0 -12  14    5.13    7.19
   0 -12 -14   -2.07    6.06
   0 -12 -14   12.04    5.30
   0 -12  14   -3.33    4.48
   0 -12  14    5.32    3.60
   0  12  15   22.25    5.65
   0  12  15   29.68    6.03
   0  12  15   31.01    6.41
   0  12 -15   27.58    6.03
   0  12 -15   34.85    5.87
   0  12 -15   42.85    5.85
   0  12 -15   34.75    6.53
   0  12  15   26.62    5.58
   0 -12  15   34.30    9.10
   0 -12 -15   31.86    5.75
   0 -12  15   29.63    5.17
   0 -12  15   33.53    6.55
   0 -12  15   24.60    4.56
   0 -12  15   32.19    5.02
   0 -12 -15   21.10    5.16
   0 -12 -15   26.88    5.55
   0  12 -16   12.85    5.47
   0  12 -16    3.18    4.46
   0  12  16   16.55    6.41
   0  12  16    5.82    5.16
   0  12  16    9.73    5.24
   0  12 -16    8.04    4.57
   0 -12  16    1.31    3.76
   0 -12  16   12.88    8.06
   0 -12 -16    4.61    4.10
   0 -12 -16    3.16    4.81
   0 -12 -16    6.26    4.59
   0 -12  16   -2.09    5.45
   0 -12  16    0.77    7.86
   0  12 -17   -0.39    4.91
   0  12  17  -11.33    4.49
   0  12  17  -20.62    7.14
   0  12 -17   -1.65    4.38
   0  12 -17   -0.18    4.39
   0  12  17   15.05    5.41
   0 -12  17   -4.60    3.97
   0 -12 -17   -1.55    4.87
   0 -12 -17    5.43    4.55
   0 -12  17    4.94    8.43
   0 -12  17    0.45    4.02
   0 -12  17    1.11    5.42
   0  12  18   -2.69    6.06
   0  12 -18    2.86    5.77
   0  12 -18   14.98    5.73
   0  12 -18    2.00    5.15
   0  12  18    1.87    6.05
   0 -12  18   11.42    5.50
   0 -12  18   -0.72    4.43
   0 -12 -18    5.14    4.87
   0 -12  18    5.71    4.95
   0 -12  18   -0.89    9.02
   0 -12 -18    2.03    5.17
   0  13   0   10.46    1.42
   0  13   0    8.61    1.02
   0  13   0    8.90    1.51
   0  13   0    5.42    2.65
   0 -13   0   14.56    2.98
   0  13   1 1339.79   53.17
   0  13   1 1351.20   54.64
   0  13   1 1351.73   53.18
   0  13  -1 1352.52   53.04
   0  13  -1 1386.70   54.59
   0  13   1 1316.80   52.98
   0  13   1 1296.21   52.99
   0 -13   1 1317.91   54.47
   0 -13   1 1366.23   52.96
   0 -13  -1 1347.85   53.15
   0 -13   1 1352.14   52.97
   0 -13  -1 1378.26   54.70
   0  13   2   21.52    2.04
   0  13  -2   24.79    3.58
   0  13  -2   22.38    2.29
   0  13   2   18.61    2.02
   0  13   2   22.85    2.43
   0  13  -2   20.04    1.94
   0  13  -2   25.28    1.90
   0  13   2   20.44    3.37
   0  13  -2   23.16    1.84
   0  13   2   19.44    2.24
   0 -13   2   22.54    2.20
   0 -13  -2   20.43    6.24
   0 -13  -2   18.30    2.16
   0 -13   2   17.62    3.36
   0 -13  -2   17.99    2.20
   0  13   3    4.08    3.04
   0  13  -3    1.28    1.33
   0  13  -3    2.44    1.39
   0  13  -3    0.85    2.61
   0  13   3    3.09    1.71
   0  13   3    2.34    1.96
   0  13  -3    1.51    1.64
   0  13   3    0.71    1.78
   0  13  -3    1.17    1.57
   0  13   3    1.15    1.65
   0 -13  -3    1.33    1.63
   0 -13  -3    1.57    1.30
   0 -13  -3    1.65    1.34
   0 -13   3    2.17    1.50
   0 -13   3    0.77    2.83
   0 -13  -3    1.18    1.68
   0  13   4   64.44    4.53
   0  13   4   58.52    4.29
   0  13  -4   61.67    3.94
   0  13   4   56.52    4.35
   0  13  -4   55.34    5.80
   0  13  -4   62.45    4.19
   0  13   4   62.08    6.15
   0  13  -4   74.75    4.22
   0  13  -4   72.96    3.95
   0  13   4   64.83    4.66
   0 -13   4   65.66    4.11
   0 -13  -4   61.79    4.42
   0 -13  -4   59.19    3.97
   0 -13   4   57.18    5.99
   0 -13  -4   59.38    3.93
   0 -13  -4   64.67    4.51
   0 -13   4   65.26    4.26
   0  13   5    4.05    2.09
   0  13   5    1.88    2.30
   0  13   5    2.79    2.16
   0  13  -5    3.61    2.07
   0  13  -5    3.15    1.92
   0  13   5   -0.47    2.10
   0  13  -5    5.85    3.26
   0  13  -5    1.01    2.68
   0  13  -5    1.46    1.90
   0  13   5    3.02    3.75
   0 -13  -5    1.23    2.14
   0 -13   5    2.05    1.42
   0 -13   5    3.01    2.18
   0 -13  -5    5.31    2.00
   0 -13   5    1.67    1.93
   0 -13  -5    1.25    1.93
   0 -13  -5    7.49    2.36
   0 -13   5    2.75    1.54
   0 -13   5    1.34    3.30
   0  13   6    2.95    2.47
   0  13  -6   -0.40    2.04
   0  13  -6    0.27    2.11
   0  13  -6    2.13    2.43
   0  13   6    1.43    2.28
   0  13   6    1.00    2.35
   0  13   6    0.96    3.41
   0  13   6    3.52    2.52
   0  13  -6   -0.37    2.37
   0 -13  -6    0.32    2.41
   0 -13   6    2.19    2.55
   0 -13  -6   -1.06    2.09
   0 -13   6    0.60    1.74
   0 -13   6    1.87    2.03
   0 -13   6    0.62    1.87
   0 -13  -6    1.91    2.15
   0 -13  -6    3.69    2.25
   0 -13   6    7.26    3.92
   0  13   7  166.11    8.96
   0  13   7  172.75    9.28
   0  13   7  161.00    9.33
   0  13  -7  171.18    8.66
   0  13  -7  151.63    8.42
   0  13  -7  167.66    8.85
   0  13   7  173.94    9.04
   0  13   7  173.77   12.31
   0  13  -7  166.51    8.92
   0 -13  -7  164.22    9.05
   0 -13  -7  166.63    8.67
   0 -13  -7  163.97    8.54
   0 -13  -7  164.91    9.10
   0 -13   7  166.37    8.83
   0 -13   7  166.18    8.03
   0 -13   7  178.34    8.79
   0 -13   7  161.48   10.82
   0 -13   7  164.78    8.12
   0  13   8   44.11    4.95
   0  13  -8   39.07    4.16
   0  13  -8   39.92    4.32
   0  13   8   49.84    4.80
   0  13   8   43.06    5.28
   0  13  -8   36.92    4.27
   0  13   8   48.09    4.88
   0  13  -8   44.53    4.64
   0 -13   8   49.25    4.89
   0 -13  -8   46.38    6.31
   0 -13   8   56.17    5.13
   0 -13   8   46.78    4.61
   0 -13  -8   38.43    4.54
   0 -13  -8   36.19    4.26
   0 -13  -8   40.79    4.29
   0 -13   8   45.30    4.27
   0 -13   8   40.40    6.45
   0  13  -9  263.85   12.35
   0  13   9  248.04   13.06
   0  13   9  255.97   12.96
   0  13   9  233.18   12.95
   0  13  -9  261.11   12.75
   0  13  -9  250.49   12.31
   0  13   9  245.90   12.47
   0  13  -9  250.58   12.64
   0 -13  -9  237.12   12.87
   0 -13   9  258.08   15.05
   0 -13   9  247.57   12.73
   0 -13   9  234.31   11.79
   0 -13   9  247.03   12.44
   0 -13  -9  262.85   12.42
   0 -13  -9  255.04   12.86
   0 -13   9  233.13   11.78
   0 -13  -9  244.75   12.31
   0  13 -10    2.22    3.01
   0  13 -10    3.23    3.09
   0  13  10    2.73    3.63
   0  13  10   -1.80    3.80
   0  13 -10    7.29    3.42
   0  13 -10   -7.27    3.27
   0  13  10    0.13    3.28
   0  13  10    7.06    3.85
   0 -13  10    0.71    3.07
   0 -13 -10    9.91    3.28
   0 -13 -10    0.52    3.61
   0 -13  10    2.67    3.68
   0 -13  10    4.30    3.21
   0 -13  10    2.61    2.88
   0 -13 -10   -0.83    3.12
   0 -13 -10   -0.47    3.16
   0 -13  10   -6.73    5.46
   0  13 -11   65.39    6.91
   0  13  11   65.92    6.73
   0  13  11   64.75    6.69
   0  13 -11   71.85    6.65
   0  13 -11   69.59    6.94
   0  13 -11   71.04    6.43
   0  13  11   60.70    7.27
   0 -13 -11   60.08    6.32
   0 -13 -11   54.60    6.28
   0 -13  11   69.20    6.16
   0 -13  11   67.84    6.32
   0 -13  11   68.57    6.70
   0 -13  11   65.62    6.75
   0 -13 -11   79.93    7.49
   0 -13 -11   64.86    6.37
   0 -13  11   76.43    8.99
   0  13 -12   20.77    4.20
   0  13 -12   14.64    4.88
   0  13  12   16.32    4.32
   0  13 -12   16.22    4.77
   0  13  12   23.38    4.93
   0  13  12   31.28    5.94
   0  13  12   27.10    4.88
   0  13 -12   18.95    4.42
   0 -13  12   14.38    3.76
   0 -13 -12   16.14    4.10
   0 -13 -12   20.19    5.09
   0 -13  12   22.96    5.16
   0 -13  12   27.49    5.04
   0 -13  12   25.69    7.15
   0 -13 -12   25.55    4.74
   0 -13  12   22.01    4.23
   0 -13 -12   17.42    4.27
   0  13 -13   10.65    5.68
   0  13  13    6.16    7.86
   0  13  13   13.41    4.56
   0  13 -13    1.65    3.66
   0  13  13    0.61    5.45
   0  13 -13    4.71    3.52
   0  13  13   -1.23    4.97
   0 -13  13    5.55    6.67
   0 -13  13    2.76    1.73
   0 -13  13   -0.43    3.25
   0 -13  13    0.99    3.38
   0 -13  13    5.30    4.75
   0 -13 -13    0.99    3.67
   0 -13 -13    7.09    4.31
   0 -13 -13    6.14    3.60
   0 -13 -13    4.33    4.04
   0  13 -14   34.81    5.49
   0  13 -14   30.73    6.06
   0  13  14   39.28    6.35
   0  13  14   32.46    6.06
   0  13  14   39.31    6.44
   0  13 -14   41.93    5.89
   0  13 -14   35.82    6.40
   0 -13 -14   35.95    6.01
   0 -13  14   43.85    5.38
   0 -13  14   34.81    6.65
   0 -13 -14   27.06    4.75
   0 -13 -14   36.48    9.05
   0 -13  14   43.69    6.66
   0 -13  14   42.39    9.22
   0 -13 -14   43.63    6.95
   0 -13  14   43.29    5.48
   0  13  15    2.95    4.32
   0  13  15    2.37    5.02
   0  13  15    4.08    4.59
   0  13 -15    1.84    4.56
   0  13 -15   15.74    4.48
   0  13 -15   -0.58    4.36
   0  13  15    3.06    4.81
   0  13 -15    9.50    4.86
   0 -13  15    1.56    3.67
   0 -13 -15   -0.58    4.30
   0 -13  15    1.10    4.16
   0 -13  15   -0.66    7.39
   0 -13 -15   11.46    4.20
   0 -13 -15    9.57    4.82
   0 -13 -15   -3.68    3.73
   0 -13  15    0.43    4.31
   0 -13  15    3.75    3.63
   0  13  16   -5.52    4.40
   0  13  16   -0.69    4.51
   0  13 -16   -7.81    4.78
   0  13 -16    8.26    4.59
   0  13  16   -6.18    4.77
   0  13 -16    0.24    3.70
   0 -13  16   -5.83    7.72
   0 -13 -16    0.24    4.11
   0 -13 -16    1.90    4.47
   0 -13  16   -0.27    5.18
   0 -13 -16    6.06    4.42
   0 -13  16    2.69    4.08
   0 -13  16    1.05    3.63
   0  13  17    5.67    6.04
   0  13  17    5.41    5.56
   0  13 -17   12.96    5.22
   0  13 -17    3.35    4.87
   0  13 -17   11.31    5.96
   0  13  17    3.02    8.78
   0 -13 -17   13.61    5.25
   0 -13  17    0.09    8.56
   0 -13  17    9.33    6.28
   0 -13 -17    9.65    5.81
   0 -13  17    2.90    4.12
   0  14   0 1254.29   49.22
   0  14   0 1223.64   49.42
   0  14   0 1247.12   51.07
   0  14   0 1289.32   49.46
   0  14   0 1268.82   49.23
   0 -14   0 1234.29   51.05
   0 -14   0 1234.92   49.37
   0 -14   0 1274.30   49.40
   0  14  -1    6.44    2.83
   0  14   1    2.35    1.16
   0  14  -1    0.45    1.30
   0  14   1    3.19    2.63
   0 -14   1    4.01    2.76
   0 -14  -1    1.12    1.40
   0 -14   1    0.12    1.13
   0  14  -2   29.91    2.10
   0  14   2   34.27    2.69
   0  14  -2   30.93    2.58
   0  14   2   26.29    2.82
   0  14   2   41.95    4.78
   0  14  -2   28.47    2.52
   0  14   2   29.04    2.61
   0  14  -2   37.33    4.26
   0  14  -2   27.60    2.14
   0  14   2   29.22    2.65
   0 -14  -2   27.80    2.77
   0 -14   2   24.97    2.36
   0 -14   2   38.41    4.38
   0 -14  -2   29.47    2.63
   0 -14   2   29.33    2.44
   0 -14  -2   33.99    4.49
   0  14  -3    6.50    1.79
   0  14  -3    6.20    1.47
   0  14   3    4.16    1.94
   0  14   3    4.80    3.22
   0  14   3    7.41    2.08
   0  14   3    8.02    1.91
   0  14  -3    9.06    3.08
   0  14  -3    5.04    1.51
   0  14  -3    7.80    1.80
   0  14   3    2.79    1.79
   0 -14   3    5.55    3.19
   0 -14  -3    3.41    1.91
   0 -14   3    6.17    1.65
   0 -14  -3    7.48    1.94
   0 -14  -3    4.73    1.68
   0 -14  -3    5.34    1.34
   0  14   4  167.98    7.86
   0  14  -4  159.58    9.30
   0  14   4  158.68    8.91
   0  14   4  160.81    9.74
   0  14   4  179.24    7.91
   0  14  -4  156.47    7.67
   0  14  -4  160.94    7.45
   0  14  -4  162.77    7.70
   0  14   4  155.42    8.00
   0  14  -4  159.47    7.41
   0 -14   4  155.74    7.57
   0 -14  -4  168.07    7.44
   0 -14  -4  159.17    7.94
   0 -14  -4  167.07    7.97
   0 -14  -4  156.52    7.40
   0 -14   4  157.84    7.63
   0  14  -5   36.76    3.42
   0  14   5   30.21    3.37
   0  14  -5   33.77    3.35
   0  14   5   30.07    3.28
   0  14   5   31.62    3.33
   0  14   5   38.83    5.29
   0  14  -5   34.30    3.33
   0  14  -5   30.85    3.86
   0  14   5   37.75    4.02
   0  14  -5   33.75    4.49
   0 -14  -5   31.60    3.31
   0 -14  -5   31.56    3.04
   0 -14   5   32.12    4.93
   0 -14   5   36.71    2.56
   0 -14   5   34.45    3.48
   0 -14  -5   27.15    3.28
   0 -14  -5   30.74    2.95
   0 -14   5   30.46    3.21
   0  14  -6  248.21   12.91
   0  14   6  236.19   13.40
   0  14  -6  251.65   11.46
   0  14   6  236.72   11.58
   0  14  -6  237.44   11.12
   0  14  -6  240.15   11.34
   0  14  -6  249.30   11.18
   0  14   6  238.69   11.81
   0  14   6  246.02   11.51
   0  14   6  255.88   11.79
   0 -14   6  236.96   10.54
   0 -14  -6  238.39   11.66
   0 -14   6  250.18   11.44
   0 -14  -6  246.25   11.20
   0 -14   6  249.85   13.20
   0 -14   6  246.19   10.58
   0 -14  -6  234.09   11.11
   0 -14  -6  243.29   11.69
   0 -14   6  246.02   11.28
   0  14   7  305.12   14.28
   0  14  -7  303.45   14.10
   0  14  -7  305.41   14.16
   0  14   7  316.96   14.63
   0  14  -7  315.01   14.03
   0  14   7  320.77   14.56
   0  14  -7  309.79   13.91
   0  14   7  301.17   14.23
   0 -14  -7  301.39   13.86
   0 -14   7  298.72   16.00
   0 -14  -7  306.42   14.46
   0 -14   7  306.14   14.01
   0 -14   7  314.19   13.39
   0 -14   7  298.26   13.31
   0 -14   7  310.52   14.16
   0 -14  -7  320.86   14.01
   0 -14  -7  314.14   14.49
   0  14   8   14.17    3.45
   0  14   8   12.86    3.78
   0  14   8   10.33    3.41
   0  14  -8   12.26    3.45
   0  14   8   14.34    3.69
   0  14  -8   18.53    3.37
   0  14  -8   16.01    3.23
   0  14  -8   10.87    3.48
   0 -14   8   17.22    3.55
   0 -14   8   19.81    3.88
   0 -14  -8   18.27    3.27
   0 -14   8   10.70    5.27
   0 -14   8   12.01    2.62
   0 -14   8   13.48    2.81
   0 -14  -8   16.33    3.77
   0 -14  -8   15.18    3.70
   0 -14  -8   11.06    3.07
   0  14  -9   76.67    6.20
   0  14  -9   60.69    5.99
   0  14  -9   70.57    6.30
   0  14  -9   72.15    6.48
   0  14   9   64.09    6.34
   0  14   9   63.89    6.89
   0  14   9   76.70    7.22
   0  14   9   60.48    6.21
   0 -14  -9   61.37    6.67
   0 -14  -9   71.53    6.54
   0 -14  -9   67.37    5.87
   0 -14  -9   61.17    5.86
   0 -14   9   65.91    6.44
   0 -14   9   62.51    8.14
   0 -14   9   67.71    6.44
   0 -14   9   71.61    6.10
   0 -14   9   63.48    5.31
   0  14 -10   29.24    4.70
   0  14  10   13.28    4.12
   0  14  10   15.17    3.99
   0  14  10   24.92    4.68
   0  14 -10   14.26    3.85
   0  14 -10   11.30    3.82
   0  14  10   23.39    4.64
   0  14 -10   15.97    3.85
   0 -14 -10   27.67    5.01
   0 -14  10   17.98    3.31
   0 -14 -10   13.15    3.62
   0 -14  10   12.43    6.35
   0 -14  10   17.23    3.71
   0 -14  10   18.36    3.52
   0 -14 -10   23.98    4.60
   0 -14 -10   20.58    3.90
   0 -14  10   11.21    4.08
   0  14 -11    7.41    3.98
   0  14  11   -1.17    3.73
   0  14 -11   -2.35    3.05
   0  14  11   -2.27    5.90
   0  14 -11    6.60    3.68
   0  14  11    2.98    3.76
   0  14  11    6.04    3.77
   0  14 -11   -2.95    3.19
   0 -14 -11    0.99    3.10
   0 -14  11    1.15    3.73
   0 -14  11    0.93    2.90
   0 -14  11    2.08    3.20
   0 -14  11   -6.38    5.83
   0 -14 -11   -0.95    3.48
   0 -14  11   -1.74    3.00
   0 -14 -11   -3.86    3.05
   0 -14 -11   -5.13    3.10
   0  14  12   15.19    4.74
   0  14  12   16.93    4.67
   0  14 -12   10.77    4.42
   0  14 -12   15.75    4.28
   0  14 -12   20.76    4.47
   0  14 -12   21.32    4.51
   0  14  12   18.15    4.54
   0  14  12   13.47    4.65
   0 -14  12   24.49    4.86
   0 -14 -12   32.91    4.75
   0 -14 -12   22.56    5.28
   0 -14 -12   21.58    4.85
   0 -14 -12   20.90    4.28
   0 -14  12   24.74    4.87
   0 -14  12   21.30    7.19
   0 -14  12   19.32    4.10
   0  14 -13    2.83    3.69
   0  14 -13   -7.12    3.35
   0  14  13    1.50    3.73
   0  14 -13   -5.02    3.76
   0  14  13   -0.10    7.46
   0  14 -13    1.55    4.00
   0  14  13   10.62    4.31
   0  14  13    1.28    4.93
   0 -14 -13    5.91    3.82
   0 -14  13   -1.74    6.59
   0 -14  13    2.27    3.51
   0 -14  13    0.66    3.05
   0 -14 -13   -1.56    2.99
   0 -14 -13   -3.47    3.53
   0 -14  13    0.46    2.66
   0 -14  13   -6.10    3.84
   0 -14 -13    5.79    3.66
   0  14  14    9.85    4.92
   0  14 -14   10.52    4.74
   0  14 -14   10.58    4.46
   0  14 -14   14.66    4.91
   0  14  14   11.95    5.03
   0  14 -14   12.39    4.34
   0  14  14   14.88    5.56
   0  14  14    9.58    4.67
   0 -14 -14    6.52    4.93
   0 -14  14    5.49    7.33
   0 -14 -14    8.82    3.71
   0 -14  14   20.79    4.38
   0 -14  14    7.02    3.62
   0 -14 -14   13.90    7.85
   0 -14  14   11.14    4.87
   0 -14  14   14.73    4.38
   0 -14 -14    6.68    4.63
   0  14 -15   25.26    5.57
   0  14 -15   28.53    5.33
   0  14  15   20.85    6.02
   0  14 -15   19.97    5.10
   0  14  15   22.82    6.36
   0  14  15   18.00    5.21
   0  14  15   25.55    5.85
   0  14 -15   27.45    5.60
   0 -14  15   21.81    8.58
   0 -14 -15   20.77    5.67
   0 -14  15   22.31    4.72
   0 -14  15   26.58    5.60
   0 -14 -15   26.64    5.23
   0 -14  15   13.70    4.67
   0 -14  15   28.14    4.87
   0 -14 -15   24.33    5.30
   0 -14 -15   17.73    4.79
   0  14 -16    9.95    5.12
   0  14 -16   10.16    4.89
   0  14  16   13.47    5.88
   0  14 -16   19.93    5.34
   0  14  16    9.58    5.71
   0  14  16   14.15    6.28
   0 -14 -16   12.69    4.57
   0 -14 -16    4.99    4.37
   0 -14  16   13.28    5.34
   0 -14 -16    9.31    5.22
   0 -14  16    9.41    4.40
   0 -14  16    8.11    4.30
   0 -14  16    2.39    8.06
   0  14  17   -5.81    4.73
   0  14  17   -0.47    5.35
   0  14 -17   10.53    5.53
   0  14  17    7.11    6.42
   0  14 -17   -1.46    4.48
   0  14 -17    4.20    4.90
   0 -14 -17   -2.19    5.21
   0 -14  17   -0.58    4.23
   0 -14  17    3.88    8.62
   0 -14 -17    3.56    4.68
   0 -14  17    1.87    5.35
   0  15   0   19.75    3.72
   0  15   0   17.12    1.82
   0 -15   0   20.20    1.98
   0  15   1   15.64    1.93
   0  15   1   11.62    1.80
   0  15   1   14.67    3.41
   0  15  -1   12.51    1.21
   0  15   1   11.70    1.51
   0  15  -1   12.70    3.29
   0  15  -1   13.55    1.21
   0  15  -1   12.25    1.64
   0 -15   1   12.09    1.42
   0 -15   1   12.30    3.84
   0 -15   1   13.59    1.49
   0 -15  -1   12.15    1.78
   0  15  -2  132.28    5.83
   0  15  -2  134.28    6.13
   0  15  -2  132.69    6.11
   0  15  -2  132.92    7.99
   0  15   2  138.47    6.54
   0  15  -2  139.58    5.81
   0  15   2  139.15    8.55
   0  15   2  133.32    6.21
   0  15   2  133.71    6.40
   0  15   2  138.47    6.29
   0 -15  -2  128.49    8.39
   0 -15  -2  119.59    6.20
   0 -15   2  135.69    6.02
   0 -15   2  131.92    5.98
   0 -15  -2  134.94    6.36
   0 -15   2  128.36    9.33
   0  15   3  115.47    6.17
   0  15  -3  124.57    5.56
   0  15   3  131.30    6.11
   0  15  -3  116.63    5.59
   0  15  -3  105.22    7.60
   0  15  -3  123.48    5.89
   0  15   3  118.30    5.99
   0  15   3  116.20    8.13
   0  15  -3  120.02    5.83
   0  15   3  119.68    6.29
   0 -15  -3  115.34    6.11
   0 -15  -3  130.12    5.77
   0 -15  -3  120.78    6.14
   0 -15  -3  107.33    8.11
   0 -15  -3  115.53    5.32
   0 -15   3  121.82    5.71
   0  15  -4   66.73    4.22
   0  15   4   74.81    9.07
   0  15   4   64.36    4.46
   0  15  -4   66.93    4.46
   0  15   4   69.24    4.81
   0  15   4   73.42    5.18
   0  15  -4   75.58    6.26
   0  15  -4   74.93    4.54
   0  15  -4   75.50    4.19
   0 -15  -4   69.82    4.70
   0 -15  -4   72.26    4.10
   0 -15   4   72.93    4.48
   0 -15  -4   76.17    4.86
   0 -15   4   68.79    4.33
   0 -15   4   69.71    6.58
   0 -15  -4   66.86    4.02
   0  15   5   64.49    4.87
   0  15   5   63.66    4.80
   0  15  -5   61.57    4.17
   0  15  -5   61.29    4.40
   0  15   5   55.51    4.68
   0  15  -5   55.12    6.17
   0  15   5   53.51    4.92
   0  15  -5   52.42    4.37
   0  15  -5   59.25    4.24
   0  15   5   54.79    6.54
   0 -15   5   55.98    4.17
   0 -15   5   57.13    2.92
   0 -15  -5   56.72    4.13
   0 -15  -5   52.60    4.64
   0 -15  -5   55.91    4.72
   0 -15  -5   61.80    4.13
   0 -15   5   57.44    4.52
   0 -15   5   56.79    6.54
   0  15   6   -0.78    2.80
   0  15  -6   -1.75    3.33
   0  15   6    3.30    2.50
   0  15  -6   -0.88    2.09
   0  15  -6   -1.60    2.27
   0  15   6    5.21    3.35
   0  15  -6   -2.06    2.01
   0  15   6   -1.11    2.39
   0  15   6   -0.64    2.38
   0  15  -6    1.18    2.24
   0 -15   6   -0.57    2.33
   0 -15  -6    0.64    2.42
   0 -15  -6   -4.32    1.99
   0 -15  -6   -0.75    1.97
   0 -15  -6   -2.13    2.21
   0 -15   6   -1.74    1.44
   0 -15   6   -0.75    1.54
   0 -15   6   -1.05    4.00
   0 -15   6   -1.86    2.03
   0  15  -7   71.59    5.64
   0  15  -7   69.13    5.52
   0  15   7   75.27    5.77
   0  15   7   61.97    6.03
   0  15   7   68.58    5.66
   0  15   7   63.98    5.84
   0  15  -7   68.00    5.20
   0  15  -7   64.21    5.22
   0 -15   7   71.23    4.45
   0 -15   7   75.80    5.77
   0 -15   7   64.86    4.56
   0 -15  -7   81.92    6.04
   0 -15  -7   75.00    5.28
   0 -15   7   72.70    5.32
   0 -15   7   64.30    7.40
   0 -15  -7   66.89    5.19
   0 -15  -7   72.93    5.98
   0  15  -8  202.13   10.21
   0  15   8  197.37   10.86
   0  15  -8  203.60   10.24
   0  15   8  196.03   10.41
   0  15   8  200.84   11.07
   0  15  -8  198.83   10.36
   0  15   8  190.71   10.68
   0  15  -8  202.94   10.48
   0 -15   8  185.62   12.74
   0 -15  -8  205.89   10.87
   0 -15   8  194.89    9.53
   0 -15   8  193.28   11.30
   0 -15   8  200.76    9.46
   0 -15  -8  205.35   10.77
   0 -15  -8  203.19   10.21
   0 -15  -8  196.08   10.06
   0 -15   8  196.19   10.44
   0  15   9  136.71    8.92
   0  15   9  130.84    8.60
   0  15  -9  129.01    8.05
   0  15  -9  135.29    8.43
   0  15  -9  129.97    8.49
   0  15   9  135.54    9.04
   0  15  -9  131.89    8.17
   0  15   9  137.42    8.46
   0 -15  -9  127.89    8.75
   0 -15   9  133.97    7.36
   0 -15   9  128.44   11.30
   0 -15  -9  125.26    7.97
   0 -15   9  140.33    8.13
   0 -15  -9  138.25    8.00
   0 -15   9  142.89    8.62
   0 -15  -9  128.67    8.82
   0 -15   9  124.17    8.16
   0  15  10   71.23    7.39
   0  15  10   67.91    6.87
   0  15  10   60.76    5.77
   0  15 -10   57.62    5.98
   0  15 -10   65.36    6.11
   0  15 -10   71.27    6.81
   0  15 -10   65.19    6.14
   0  15  10   63.47    6.38
   0 -15 -10   67.81    7.09
   0 -15  10   60.44    6.31
   0 -15  10   63.18    8.68
   0 -15  10   62.71    5.50
   0 -15 -10   61.39    6.24
   0 -15 -10   57.70    5.90
   0 -15  10   70.35    5.79
   0 -15  10   65.94    6.69
   0 -15 -10   62.95    6.71
   0  15  11   15.93    4.38
   0  15 -11   13.80    3.95
   0  15  11   21.78    6.49
   0  15 -11   21.14    4.22
   0  15 -11   22.77    4.23
   0  15  11   21.72    5.28
   0  15 -11   10.31    3.71
   0  15  11    7.31    4.28
   0 -15  11   17.71    4.48
   0 -15  11   10.68    3.55
   0 -15 -11   14.60    4.18
   0 -15 -11   16.88    4.05
   0 -15  11   18.13    6.92
   0 -15  11   10.89    3.51
   0 -15  11   14.90    3.36
   0 -15 -11   20.37    3.97
   0 -15 -11    9.32    4.17
   0  15  12   -2.66    3.96
   0  15 -12    2.84    3.62
   0  15 -12    1.06    3.20
   0  15  12    8.62    4.65
   0  15  12   -1.95    3.84
   0  15 -12   -3.01    3.42
   0  15  12   -1.72    3.84
   0  15 -12   -0.66    3.72
   0 -15  12    4.72    6.22
   0 -15  12    1.48    3.05
   0 -15 -12   -2.30    3.35
   0 -15  12   -4.86    2.73
   0 -15 -12   -1.93    3.13
   0 -15 -12   -1.54    3.99
   0 -15  12    6.43    3.26
   0 -15  12    6.92    4.14
   0  15 -13   35.09    5.46
   0  15 -13   31.61    5.35
   0  15  13   29.40    5.63
   0  15  13   34.09    5.73
   0  15  13   33.85    5.74
   0  15 -13   32.95    5.33
   0  15  13   37.41    6.28
   0  15 -13   40.51    6.17
   0 -15 -13   35.97    5.44
   0 -15 -13   32.55    5.31
   0 -15 -13   36.16    5.19
   0 -15  13   38.66    4.94
   0 -15  13   35.54    4.85
   0 -15  13   30.90    8.34
   0 -15  13   42.63    6.58
   0  15  14   33.14    5.86
   0  15 -14   37.92    7.39
   0  15 -14   47.34    6.00
   0  15  14   33.84    6.10
   0  15 -14   50.04    6.96
   0  15  14   44.98    7.02
   0  15  14   50.93    6.85
   0  15 -14   36.08    5.52
   0 -15  14   37.26    5.10
   0 -15  14   41.05    5.26
   0 -15 -14   31.69    5.26
   0 -15  14   44.49    9.02
   0 -15 -14   42.07    6.20
   0 -15  14   24.70    4.67
   0 -15  14   47.60    7.13
   0 -15 -14   40.61    6.88
   0 -15 -14   33.02    6.80
   0  15 -15   43.14    6.21
   0  15  15   36.28    6.23
   0  15 -15   29.05    6.07
   0  15  15   26.48    5.81
   0  15  15   38.87    7.45
   0  15 -15   31.29    5.79
   0  15 -15   47.66    6.23
   0 -15 -15   31.84    5.82
   0 -15  15   37.57    5.34
   0 -15 -15   34.49    5.75
   0 -15  15   47.10    9.80
   0 -15 -15   35.45    5.49
   0 -15  15   48.16    7.06
   0 -15  15   37.38    5.23
   0 -15  15   45.01    9.36
   0  15 -16   17.04    5.36
   0  15  16   22.23    6.16
   0  15 -16   26.82    5.68
   0  15 -16   25.16    6.09
   0  15  16   56.31   12.13
   0  15  16   41.18    7.68
   0 -15 -16   27.23    5.46
   0 -15  16   29.69    5.71
   0 -15  16   16.64    4.71
   0 -15  16   23.66    4.68
   0 -15 -16   21.90    5.88
   0 -15  16   25.46    9.00
   0 -15 -16   26.29    5.38
   0  15  17    4.91    5.75
   0  15  17   12.68    6.05
   0  15 -17   17.20    6.24
   0  15 -17    2.25    4.81
   0  15 -17   10.18    5.21
   0 -15 -17    9.83    5.20
   0 -15 -17   11.58    4.93
   0 -15  17   19.31    6.04
   0 -15  17    2.22    8.29
   0 -15  17   10.57    4.46
   0  16   0  189.52   10.62
   0  16   0  191.10    8.43
   0  16   0  202.67    8.40
   0  16   0  199.73    8.11
   0  16   0  206.25    8.12
   0 -16   0  191.61    8.30
   0 -16   0  194.84    8.25
   0 -16   0  185.60   10.64
   0  16   1 1003.56   40.53
   0  16   1  998.56   40.60
   0  16  -1 1028.08   40.20
   0  16  -1 1008.57   42.31
   0  16   1  997.47   42.41
   0  16   1 1018.80   40.60
   0  16  -1 1068.60   40.19
   0  16   1 1025.76   40.41
   0  16  -1 1045.43   40.45
   0 -16   1 1031.55   40.30
   0 -16   1 1014.09   42.33
   0 -16  -1 1018.64   40.56
   0 -16  -1 1009.08   42.54
   0  16  -2   20.45    2.02
   0  16  -2   21.31    2.11
   0  16   2   18.04    2.44
   0  16   2   24.50    2.50
   0  16   2   24.52    2.22
   0  16  -2   15.51    1.65
   0  16   2   20.15    2.19
   0  16   2   25.71    4.41
   0  16  -2   21.32    3.79
   0  16  -2   18.52    1.92
   0 -16   2   21.42    1.90
   0 -16   2   18.78    1.90
   0 -16  -2   13.64    1.91
   0 -16  -2   15.61    3.65
   0 -16  -2   21.18    2.33
   0 -16   2   21.61    3.89
   0  16   3    3.65    1.83
   0  16   3    3.03    1.84
   0  16  -3    0.84    2.89
   0  16  -3    4.49    1.43
   0  16  -3    1.04    1.46
   0  16   3    1.46    1.89
   0  16   3   -0.65    3.17
   0  16  -3    1.18    1.73
   0  16  -3    1.63    1.72
   0  16   3    5.46    1.83
   0 -16  -3    4.10    3.56
   0 -16  -3    3.76    1.86
   0 -16   3    1.78    1.54
   0 -16   3   -3.07    3.04
   0 -16  -3    3.67    1.07
   0 -16  -3    3.58    1.04
   0 -16  -3    2.03    1.74
   0  16   4   92.33    7.81
   0  16  -4   91.21    4.95
   0  16   4  100.06    5.46
   0  16   4  100.72    5.80
   0  16  -4   90.63    4.98
   0  16   4   88.59    5.62
   0  16  -4   89.20    7.18
   0  16  -4   99.13    5.29
   0  16  -4   94.14    5.22
   0 -16   4   83.00    7.38
   0 -16   4   93.11    5.13
   0 -16  -4   93.30    4.80
   0 -16  -4   95.91    5.55
   0 -16  -4   93.72    5.57
   0 -16  -4   91.49    4.74
   0  16  -5   32.55    3.34
   0  16   5   33.69    3.69
   0  16  -5   34.80    3.13
   0  16   5   38.90    3.98
   0  16  -5   36.11    5.09
   0  16   5   41.00    4.29
   0  16  -5   35.78    3.44
   0  16   5   28.49    3.40
   0  16   5   42.82    5.54
   0  16  -5   35.93    3.81
   0 -16  -5   36.91    3.70
   0 -16  -5   38.78    3.68
   0 -16  -5   31.48    3.10
   0 -16   5   35.81    3.81
   0 -16   5   38.26    5.37
   0 -16   5   33.09    3.20
   0 -16  -5   34.52    3.06
   0  16  -6   57.27    4.50
   0  16   6   57.44    5.26
   0  16   6   65.97    5.05
   0  16  -6   55.47    4.72
   0  16  -6   61.29    6.75
   0  16  -6   60.27    4.85
   0  16   6   60.07    5.03
   0  16   6   62.38    5.48
   0  16  -6   58.33    4.62
   0 -16   6   64.32    5.02
   0 -16   6   59.72    3.48
   0 -16  -6   50.74    5.03
   0 -16  -6   64.20    4.51
   0 -16  -6   64.03    5.08
   0 -16   6   55.13    3.50
   0 -16   6   67.63    7.05
   0 -16  -6   51.85    4.41
   0 -16   6   57.13    4.59
   0  16   7  129.50    8.06
   0  16   7  120.53    7.62
   0  16   7  131.87    7.82
   0  16  -7  133.59    7.59
   0  16  -7  130.28    7.47
   0  16  -7  129.05    7.23
   0  16   7  126.33    7.87
   0  16  -7  129.97    7.19
   0 -16   7  127.04    7.30
   0 -16   7  140.12    6.39
   0 -16  -7  121.58    7.68
   0 -16   7  126.45    7.54
   0 -16  -7  105.56    7.63
   0 -16  -7  116.99    7.00
   0 -16   7  114.61    9.92
   0 -16   7  136.53    6.36
   0 -16  -7  126.92    7.73
   0  16  -8   70.63    6.15
   0  16   8   59.50    6.19
   0  16   8   67.30    6.70
   0  16  -8   64.14    5.55
   0  16  -8   76.39    5.63
   0  16  -8   79.54    5.94
   0  16   8   72.54    6.43
   0  16   8   66.15    5.79
   0 -16   8   62.91    6.78
   0 -16  -8   52.48    5.42
   0 -16  -8   70.57    6.26
   0 -16   8   73.94    4.82
   0 -16   8   70.62    8.14
   0 -16  -8   66.10    6.30
   0 -16   8   71.71    4.89
   0 -16  -8   70.64    5.53
   0 -16   8   74.40    6.21
   0  16  -9   20.10    3.80
   0  16   9   36.49    4.64
   0  16   9   30.15    4.89
   0  16   9   31.02    4.83
   0  16  -9   24.21    4.02
   0  16  -9   23.18    4.04
   0  16   9   31.14    4.53
   0  16  -9   30.68    4.16
   0 -16   9   24.08    3.41
   0 -16   9   37.71    7.01
   0 -16  -9   25.62    3.93
   0 -16   9   30.54    4.49
   0 -16   9   29.97    4.22
   0 -16  -9   24.94    4.50
   0 -16   9   34.67    3.69
   0 -16  -9   34.62    4.70
   0 -16  -9   28.24    4.04
   0  16 -10   22.15    4.17
   0  16 -10   15.97    3.92
   0  16  10   10.47    4.04
   0  16 -10   18.48    3.93
   0  16  10    8.68    4.12
   0  16 -10    7.81    3.46
   0  16  10    9.49    4.17
   0  16  10   15.89    4.13
   0 -16  10   17.94    6.53
   0 -16  10   22.44    4.67
   0 -16  10   19.54    3.39
   0 -16  10   17.62    3.14
   0 -16 -10   16.88    4.32
   0 -16 -10   20.94    4.94
   0 -16 -10   15.92    3.68
   0 -16  10   19.28    4.10
   0 -16 -10   15.67    3.85
   0  16 -11   56.56    5.67
   0  16  11   40.23    6.07
   0  16  11   47.45    6.17
   0  16  11   49.40    5.73
   0  16  11   31.56    5.39
   0  16 -11   38.18    5.34
   0  16 -11   53.47    6.14
   0  16 -11   36.65    5.03
   0 -16  11   47.09    8.10
   0 -16 -11   32.19    5.17
   0 -16  11   52.40    4.80
   0 -16 -11   39.77    5.05
   0 -16  11   50.92    9.36
   0 -16  11   51.04    5.61
   0 -16 -11   43.82    5.09
   0 -16  11   55.93    5.64
   0 -16 -11   55.27    6.48
   0  16 -12    6.84    3.94
   0  16 -12   15.05    4.46
   0  16  12   10.57    4.62
   0  16  12    4.10    4.03
   0  16  12    6.87    4.23
   0  16  12    9.95    4.84
   0  16 -12   18.78    4.05
   0  16 -12    9.31    4.01
   0 -16  12   11.58    6.81
   0 -16 -12   11.88    3.81
   0 -16  12   13.89    3.61
   0 -16  12   10.91    4.40
   0 -16 -12    9.45    3.87
   0 -16  12    8.68    3.28
   0 -16  12   14.05    3.53
   0 -16 -12   13.27    4.63
   0  16 -13    8.41    4.19
   0  16 -13    7.13    3.92
   0  16  13   15.86    4.81
   0  16 -13    8.47    4.51
   0  16 -13   15.87    4.27
   0  16  13    9.75    4.40
   0  16  13   12.20    4.68
   0  16  13    7.25    4.78
   0 -16  13   12.69    7.17
   0 -16 -13    4.74    4.12
   0 -16 -13   10.13    4.01
   0 -16  13   16.82    3.95
   0 -16  13   16.66    3.86
   0 -16 -13   10.84    3.81
   0 -16  13   14.91    5.09
   0  16  14   11.95    5.12
   0  16  14   15.07    5.38
   0  16 -14   18.64    4.51
   0  16 -14    8.77    4.49
   0  16  14   13.25    4.74
   0  16 -14   12.44    5.02
   0  16  14    3.80    4.36
   0 -16 -14   15.32    5.34
   0 -16  14   20.00    8.04
   0 -16  14   13.11    4.05
   0 -16 -14    8.16    5.35
   0 -16  14   14.18    4.00
   0 -16  14   10.22    4.09
   0 -16 -14   13.88    4.26
   0 -16  14   15.06    4.82
   0 -16 -14   10.16    4.43
   0  16 -15    6.32    4.34
   0  16 -15   -2.14    4.32
   0  16  15   -4.66    4.90
   0  16 -15    0.96    4.03
   0  16 -15   -6.27    3.51
   0  16  15   -2.08    4.38
   0  16  15    5.26    4.86
   0 -16 -15    5.73    4.06
   0 -16  15    0.39    3.43
   0 -16  15    1.75    4.47
   0 -16 -15    1.38    4.25
   0 -16  15    8.28    7.79
   0 -16  15    5.84    3.87
   0 -16 -15    4.54    3.97
   0  16 -16    5.05    5.06
   0  16  16    6.71    5.04
   0  16 -16   -0.68    4.12
   0  16  16   -2.71    4.35
   0  16  16    9.58    5.58
   0  16 -16    8.51    5.12
   0 -16 -16    1.30    4.35
   0 -16  16   11.22    8.31
   0 -16  16   -4.17    3.71
   0 -16 -16    3.83    4.64
   0 -16  16   -5.32    4.73
   0 -16  16    8.40    3.95
   0 -16 -16    4.28    4.39
   0  16 -17    2.28    5.24
   0  16 -17    0.95    5.54
   0  16  17   -1.22    5.65
   0  16  17    7.30    5.21
   0  16 -17    4.99    5.23
   0  16  17    3.99    5.46
   0 -16  17    3.57    8.24
   0 -16  17    0.16    5.05
   0 -16 -17   -1.18    4.82
   0 -16 -17    9.52    4.76
   0  17   0    1.73    1.02
   0  17   0    5.24    1.51
   0  17   0    3.55    1.09
   0  17   0    3.83    1.42
   0  17   0    5.64    2.97
   0 -17   0    1.72    3.08
   0 -17   0    1.98    1.21
   0 -17   0    3.66    1.33
   0  17  -1    7.23    3.18
   0  17   1   13.56    3.49
   0 -17  -1   15.39    3.61
   0 -17  -1    7.64    1.61
   0  17   2   26.15    2.73
   0  17   2   22.76    2.53
   0  17   2   21.27    2.31
   0  17  -2   24.91    2.24
   0  17  -2   22.96    2.29
   0  17  -2   25.05    2.11
   0  17  -2   24.55    2.18
   0  17  -2   26.37    4.11
   0  17   2   32.18    4.79
   0  17   2   21.64    2.28
   0 -17   2   21.98    2.25
   0 -17   2   27.21    4.43
   0 -17  -2   22.72    2.50
   0 -17  -2   25.33    4.52
   0 -17   2   28.30    2.37
   0  17  -3  352.41   14.77
   0  17   3  350.83   14.95
   0  17  -3  348.84   14.72
   0  17  -3  352.95   14.55
   0  17  -3  358.73   14.52
   0  17   3  351.80   17.40
   0  17   3  357.33   15.12
   0  17   3  335.68   15.77
   0  17   3  380.32   15.10
   0  17  -3  366.73   16.80
   0 -17  -3  341.69   14.99
   0 -17   3  350.20   14.93
   0 -17  -3  357.02   17.29
   0 -17  -3  328.26   14.98
   0 -17   3  365.94   14.65
   0 -17   3  345.52   16.75
   0  17   4   21.83    4.65
   0  17   4   25.23    3.34
   0  17  -4   17.36    2.57
   0  17  -4   19.32    2.30
   0  17   4   21.83    2.80
   0  17   4   20.14    2.61
   0  17  -4   23.93    2.68
   0  17  -4   19.61    3.94
   0  17  -4   20.39    2.35
   0  17   4   18.73    2.84
   0 -17   4   21.56    2.52
   0 -17   4   21.61    4.34
   0 -17  -4   19.16    2.06
   0 -17  -4   19.50    2.08
   0 -17  -4   23.35    2.80
   0 -17  -4   20.06    2.88
   0  17   5  176.41    8.96
   0  17   5  161.45   11.03
   0  17  -5  188.00    8.49
   0  17   5  180.31    9.10
   0  17  -5  168.76    8.58
   0  17  -5  180.91    8.52
   0  17   5  171.95    8.84
   0  17   5  178.12    9.20
   0  17  -5  179.04    8.69
   0  17  -5  184.63   10.53
   0 -17   5  183.68    8.53
   0 -17  -5  178.74    8.33
   0 -17   5  160.49   10.69
   0 -17  -5  183.27    8.29
   0 -17  -5  189.07    9.01
   0 -17   5  184.99    8.67
   0 -17  -5  176.70    8.97
   0  17   6    6.33    2.77
   0  17   6    3.57    2.46
   0  17  -6    5.90    2.53
   0  17  -6    0.56    2.19
   0  17   6    7.11    2.75
   0  17  -6    4.96    2.32
   0  17   6    3.42    2.56
   0 -17  -6    0.85    2.80
   0 -17   6    5.26    2.25
   0 -17  -6    5.79    3.11
   0 -17  -6    6.87    2.35
   0 -17  -6    7.46    2.25
   0 -17   6    4.35    2.46
   0 -17   6    4.34    4.16
   0  17   7  169.34    9.57
   0  17   7  175.88    9.63
   0  17  -7  180.47    9.48
   0  17  -7  167.06   11.02
   0  17  -7  179.82    9.21
   0  17  -7  206.75    9.40
   0  17  -7  179.77    9.45
   0  17   7  191.64   10.11
   0  17   7  161.61    9.76
   0 -17   7  178.40    9.45
   0 -17   7  164.70   11.65
   0 -17  -7  164.87    9.02
   0 -17   7  194.97    8.19
   0 -17  -7  198.61    9.95
   0 -17   7  191.45    8.17
   0 -17   7  184.85    9.34
   0  17  -8   72.22    5.96
   0  17   8   79.14    6.87
   0  17  -8   78.13    6.14
   0  17   8   78.33    7.02
   0  17   8   75.99    6.71
   0  17   8   68.09    6.49
   0  17  -8   80.45    6.35
   0  17  -8   84.95    6.20
   0 -17   8   83.22    6.58
   0 -17  -8   82.13    5.89
   0 -17   8   74.39    8.14
   0 -17  -8   75.58    6.51
   0 -17  -8   81.45    6.68
   0 -17   8   73.31    4.79
   0 -17   8   75.42    4.99
   0 -17   8   69.88    5.94
   0 -17  -8   84.79    5.93
   0  17   9  140.34    9.26
   0  17  -9  162.25    8.83
   0  17   9  139.70    9.29
   0  17  -9  129.71    8.50
   0  17  -9  149.91    9.12
   0  17   9  138.50    9.07
   0  17   9  142.89    9.75
   0  17  -9  146.92    8.79
   0 -17   9  144.51    8.58
   0 -17   9  136.91    7.63
   0 -17   9  132.97   11.70
   0 -17  -9  138.87    8.39
   0 -17  -9  135.85    9.16
   0 -17  -9  162.85    9.23
   0 -17   9  144.90    8.94
   0 -17   9  145.93    7.56
   0  17  10   44.46    5.75
   0  17  10   52.10    6.03
   0  17  10   52.71    5.99
   0  17 -10   53.24    5.39
   0  17 -10   58.46    6.05
   0  17 -10   52.18    5.39
   0  17  10   62.22    6.76
   0  17 -10   56.24    5.84
   0 -17  10   45.51    4.85
   0 -17  10   58.56    5.82
   0 -17 -10   52.06    5.37
   0 -17  10   50.38    5.32
   0 -17 -10   63.65    5.69
   0 -17  10   61.60    8.37
   0 -17  10   60.70    5.83
   0 -17 -10   51.05    5.82
   0 -17 -10   61.99    6.50
   0  17  11  212.93   11.88
   0  17 -11  210.19   11.42
   0  17 -11  199.63   11.42
   0  17  11  209.19   12.38
   0  17 -11  200.91   11.63
   0  17  11  191.85   12.01
   0  17 -11  194.83   11.12
   0  17  11  204.44   11.94
   0 -17  11  192.51   11.25
   0 -17 -11  214.03   11.20
   0 -17 -11  184.42   11.86
   0 -17 -11  198.44   11.69
   0 -17  11  176.42   14.12
   0 -17  11  212.95   11.89
   0 -17 -11  211.30   11.17
   0 -17  11  201.25   10.33
   0 -17  11  198.87   10.49
   0  17  12   10.97    4.27
   0  17  12    9.47    4.54
   0  17  12    7.38    4.28
   0  17  12   10.17    4.99
   0  17 -12   14.65    4.10
   0  17 -12   12.50    4.04
   0  17 -12   12.27    4.37
   0  17 -12   16.23    4.26
   0 -17 -12    7.59    3.70
   0 -17 -12   14.41    4.80
   0 -17  12   17.98    4.68
   0 -17  12   15.08    3.45
   0 -17  12   17.12    7.02
   0 -17 -12   11.04    3.52
   0 -17  12   14.07    3.58
   0 -17  12   11.18    4.07
   0  17 -13   -2.99    3.37
   0  17  13    9.25    5.03
   0  17  13   -3.13    3.82
   0  17  13   11.33    6.61
   0  17 -13   -2.92    4.06
   0  17 -13   -1.00    3.65
   0  17 -13    4.88    3.85
   0  17  13    7.89    4.61
   0 -17  13   -0.79    3.37
   0 -17  13   -2.12    3.12
   0 -17  13    2.62    4.60
   0 -17 -13    4.00    3.16
   0 -17 -13   -3.22    3.10
   0 -17  13   -6.79    6.35
   0 -17 -13    1.11    3.87
   0  17 -14   58.66    6.57
   0  17  14   60.67    7.37
   0  17  14   69.28    8.55
   0  17 -14   52.79    7.15
   0  17  14   47.46    6.66
   0  17 -14   56.45    6.67
   0  17  14   54.70    7.26
   0 -17 -14   50.87    7.08
   0 -17  14   61.43    5.84
   0 -17 -14   56.52    7.41
   0 -17  14   60.41    6.26
   0 -17  14   52.33    6.38
   0 -17 -14   57.52    6.45
   0 -17 -14   60.15    7.65
   0 -17  14   65.23    7.17
   0 -17  14   76.30   10.65
   0  17 -15   -0.65    4.77
   0  17  15    0.53    4.72
   0  17  15   -0.42    4.92
   0  17 -15   -5.23    3.70
   0  17 -15    3.66    4.27
   0  17  15    5.17    4.67
   0  17 -15    4.30    4.19
   0 -17 -15    2.97    3.98
   0 -17 -15    6.95    4.21
   0 -17  15   -0.42    3.50
   0 -17  15   -5.07    3.32
   0 -17 -15    2.28    4.26
   0 -17  15    4.63    7.51
   0 -17  15    4.29    4.63
   0  17 -16   -1.04    4.64
   0  17  16   12.14    5.84
   0  17 -16    4.62    4.77
   0  17  16    7.80    5.25
   0  17  16    0.75    4.92
   0  17 -16   -3.11    3.87
   0 -17 -16    4.16    5.29
   0 -17 -16   -6.47    3.65
   0 -17  16   -1.80    7.97
   0 -17 -16   -5.13    4.03
   0 -17  16   -4.92    3.53
   0 -17  16    0.47    4.59
   0 -17  16    2.38    3.69
   0  17  17   24.56    7.82
   0  17  17   16.84    6.06
   0  17 -17   13.27    5.57
   0  17  17   19.28    6.94
   0  17 -17   13.29    5.94
   0  17 -17   10.43    5.92
   0 -17  17   12.42    4.36
   0 -17 -17   16.72    6.10
   0 -17 -17   12.98    5.31
   0 -17  17   28.36   10.06
   0 -17  17   12.43    5.98
   0 -17  17    8.53    4.50
   0  18   0    7.74    1.64
   0  18   0    8.13    1.40
   0  18   0    5.02    1.51
   0  18   0    6.80    1.28
   0  18   0    7.23    3.37
   0 -18   0    8.25    1.42
   0 -18   0    9.17    3.51
   0 -18   0    6.32    1.45
   0  18   1  414.42   16.90
   0  18   1  421.60   17.13
   0  18   1  396.04   16.90
   0  18   1  404.65   19.40
   0  18  -1  422.62   19.28
   0  18   1  424.14   17.09
   0  18  -1  417.86   16.69
   0  18  -1  415.46   16.92
   0  18  -1  417.90   16.66
   0 -18   1  425.89   19.29
   0 -18  -1  412.27   19.55
   0 -18  -1  401.07   16.98
   0 -18  -1  424.42   16.97
   0  18   2  251.29   11.23
   0  18  -2  265.53   11.10
   0  18  -2  253.68   13.32
   0  18   2  279.83   11.34
   0  18   2  272.70   11.44
   0  18  -2  263.11   11.14
   0  18   2  262.42   11.49
   0  18  -2  257.01   10.84
   0 -18   2  260.94   10.94
   0 -18  -2  276.52   13.93
   0 -18   2  255.53   13.54
   0 -18   2  259.57   10.93
   0 -18  -2  259.09   11.34
   0  18   3   21.58    2.59
   0  18   3   18.79    2.57
   0  18   3   23.07    3.01
   0  18  -3   19.59    2.09
   0  18  -3   22.79    2.07
   0  18   3   18.18    4.01
   0  18  -3   20.31    2.41
   0  18  -3   22.32    2.41
   0  18   3   22.20    2.69
   0  18  -3   21.40    4.22
   0 -18  -3   21.77    2.61
   0 -18   3   22.20    2.15
   0 -18   3   21.35    4.38
   0 -18   3   18.39    2.13
   0 -18  -3   18.17    2.66
   0 -18  -3   17.26    4.41
   0  18  -4  107.11    5.28
   0  18   4   98.12    6.09
   0  18  -4  101.31    5.48
   0  18   4   99.24    6.63
   0  18  -4   99.67    5.24
   0  18   4  105.75    5.82
   0  18  -4  108.32    7.91
   0  18   4   92.62    8.00
   0  18   4   89.95    5.76
   0 -18  -4  102.14    4.81
   0 -18  -4   89.84    5.86
   0 -18  -4   94.59    5.80
   0 -18  -4   99.30    4.80
   0 -18   4  101.11    5.30
   0 -18   4   77.42    7.82
   0  18   5   30.95    3.62
   0  18  -5   36.48    3.42
   0  18  -5   33.37    3.47
   0  18   5   36.86    3.69
   0  18  -5   32.33    3.27
   0  18   5   33.57    3.93
   0  18   5   29.56    4.10
   0  18  -5   36.71    3.24
   0  18  -5   30.41    5.07
   0 -18  -5   30.90    3.66
   0 -18  -5   35.46    2.97
   0 -18   5   36.41    5.63
   0 -18  -5   37.93    3.63
   0 -18   5   35.39    3.60
   0 -18  -5   32.20    3.14
   0  18   6   25.54    3.48
   0  18  -6   19.87    4.62
   0  18   6   29.57    4.02
   0  18  -6   21.10    3.36
   0  18  -6   27.30    3.13
   0  18  -6   31.12    3.29
   0  18   6   28.22    3.67
   0  18  -6   21.34    3.21
   0  18   6   23.93    3.58
   0 -18   6   30.56    3.37
   0 -18   6   29.93    3.35
   0 -18  -6   30.22    4.05
   0 -18  -6   19.61    3.18
   0 -18   6   29.53    5.63
   0 -18  -6   18.78    2.77
   0 -18  -6   29.98    3.09
   0  18   7    3.91    2.95
   0  18   7    6.60    3.01
   0  18  -7    4.96    2.66
   0  18  -7    7.10    2.68
   0  18  -7    1.86    2.52
   0  18   7    3.17    2.91
   0  18   7    6.96    3.45
   0  18  -7    5.39    2.71
   0  18  -7    2.84    4.03
   0 -18  -7    8.85    3.23
   0 -18   7    1.72    4.97
   0 -18   7   10.39    2.94
   0 -18  -7    4.28    3.14
   0 -18   7    8.59    1.96
   0 -18  -7    4.47    2.53
   0 -18   7    8.73    1.68
   0 -18  -7    5.88    4.01
   0 -18   7    6.64    2.64
   0  18  -8   23.61    3.81
   0  18   8   27.19    4.22
   0  18   8   19.52    4.23
   0  18  -8   24.92    3.73
   0  18   8   32.48    4.77
   0  18  -8   25.63    3.72
   0  18  -8   26.67    3.82
   0 -18   8   27.66    2.73
   0 -18   8   25.96    3.82
   0 -18  -8   23.27    4.16
   0 -18  -8   24.85    3.52
   0 -18  -8   31.09    4.58
   0 -18   8   25.07    2.68
   0 -18   8   18.84    6.14
   0 -18   8   23.76    3.57
   0 -18  -8   25.62    3.60
   0  18  -9    6.72    3.12
   0  18   9    6.13    3.70
   0  18  -9   -0.15    3.10
   0  18   9    5.33    3.69
   0  18  -9    4.22    3.10
   0  18   9    1.69    3.45
   0  18  -9    1.97    3.31
   0  18   9   -0.23    3.69
   0 -18   9    4.34    3.57
   0 -18  -9    2.79    3.05
   0 -18  -9    4.28    3.53
   0 -18  -9    1.03    2.96
   0 -18  -9    5.77    3.12
   0 -18   9   -4.28    5.46
   0 -18   9    6.37    2.46
   0 -18   9   -1.51    2.91
   0 -18   9    5.47    2.25
   0  18 -10   78.83    7.12
   0  18 -10   76.33    6.70
   0  18  10   84.76    7.27
   0  18  10   85.66    7.77
   0  18  10   76.11    7.95
   0  18 -10   79.17    7.10
   0  18  10   76.84    7.52
   0  18 -10   92.10    7.53
   0 -18 -10   87.81    6.91
   0 -18  10   85.52    7.57
   0 -18 -10   96.72    7.51
   0 -18  10   86.30    9.62
   0 -18  10   85.24    5.91
   0 -18  10   83.96    5.68
   0 -18  10   77.93    6.92
   0 -18 -10   83.20    7.58
   0 -18 -10   87.68    7.56
   0  18 -11   13.56    3.94
   0  18 -11   12.20    4.24
   0  18  11   10.00    4.04
   0  18 -11   12.32    3.85
   0  18 -11   10.89    4.11
   0  18  11   10.49    3.83
   0  18  11   10.94    4.14
   0  18  11    8.09    4.13
   0 -18  11    9.17    3.10
   0 -18  11    8.22    6.01
   0 -18 -11    8.27    3.44
   0 -18 -11   14.34    3.68
   0 -18  11    6.60    3.17
   0 -18 -11   15.14    4.90
   0 -18 -11   10.21    4.50
   0 -18  11    7.38    4.29
   0 -18  11   11.11    2.95
   0  18  12   55.68    7.20
   0  18 -12   45.22    5.40
   0  18  12   36.05    5.80
   0  18 -12   40.76    6.09
   0  18 -12   36.47    5.31
   0  18 -12   44.61    5.48
   0  18  12   36.35    5.44
   0  18  12   25.34    6.28
   0 -18  12   38.43    4.55
   0 -18  12   32.26    4.72
   0 -18  12   45.53    6.10
   0 -18  12   36.40    7.94
   0 -18 -12   36.63    4.80
   0 -18  12   33.38    4.18
   0 -18 -12   39.27    5.23
   0 -18 -12   31.20    5.30
   0  18 -13   -3.48    3.51
   0  18 -13   -0.53    3.25
   0  18 -13    1.52    3.80
   0  18  13    0.96    4.10
   0  18  13   -1.42    4.46
   0  18  13   -1.43    4.53
   0  18 -13   -0.29    4.02
   0 -18  13    5.55    6.45
   0 -18  13   -0.72    3.49
   0 -18 -13   -2.55    3.45
   0 -18 -13   -0.08    3.01
   0 -18  13   -5.46    4.08
   0 -18 -13    1.87    4.27
   0 -18  13    0.55    3.39
   0  18  14    3.27    4.74
   0  18 -14    5.03    4.06
   0  18  14    2.81    4.78
   0  18 -14   11.32    5.09
   0  18  14    3.50    5.13
   0  18 -14  -11.33    4.94
   0  18  14   -0.50    3.65
   0  18 -14    6.03    4.29
   0 -18 -14   -0.59    3.75
   0 -18  14   -1.17    3.15
   0 -18  14   -2.14    4.37
   0 -18  14    8.20    7.32
   0 -18 -14   -0.70    4.28
   0 -18 -14    3.00    3.69
   0 -18 -14    1.65    3.65
   0 -18  14    5.03    3.99
   0 -18  14    0.57    2.94
   0  18  15   28.26    6.05
   0  18 -15   29.09    5.75
   0  18 -15   36.89    6.64
   0  18  15   47.23    6.76
   0  18  15   22.85    5.79
   0  18 -15   40.66    5.96
   0  18 -15   28.91    4.97
   0 -18 -15   24.94    5.66
   0 -18  15   28.15    4.67
   0 -18 -15   33.86    6.42
   0 -18  15   35.24    4.93
   0 -18  15   46.12   11.58
   0 -18 -15   38.93    5.61
   0 -18  15   36.00    6.66
   0  18  16    3.19    4.97
   0  18 -16    7.43    4.15
   0  18  16    7.12    5.45
   0  18 -16    0.15    4.49
   0  18  16   -2.10    5.37
   0  18 -16   -6.78    4.41
   0 -18  16    1.09    4.58
   0 -18  16    0.49    3.90
   0 -18 -16   -6.44    3.99
   0 -18 -16    4.39    4.00
   0 -18  16    3.19    7.57
   0 -18  16    0.34    3.55
   0 -18 -16    6.80    5.32
   0  18  17   10.44    5.85
   0  18 -17    6.91    6.04
   0  18  17    4.80    6.67
   0  18 -17   10.34    5.57
   0  18  17    8.17    5.49
   0  18 -17    4.70    5.24
   0 -18 -17    9.27    5.07
   0 -18  17    2.78    4.21
   0 -18  17   14.77    8.66
   0 -18 -17    1.97    4.16
   0 -18  17    7.86    5.48
   0 -18  17   -7.27    3.50
   0  19   0   -1.82    3.11
   0  19   0    2.00    1.43
   0  19   0   -1.30    1.49
   0  19   0   -0.28    1.15
   0 -19   0    2.02    3.35
   0  19   1  603.76   23.75
   0  19  -1  585.68   23.35
   0  19  -1  616.13   23.47
   0  19   1  572.94   23.56
   0  19  -1  585.13   23.56
   0  19   1  547.49   23.52
   0  19  -1  600.99   26.16
   0  19   1  593.15   23.77
   0 -19  -1  577.21   23.57
   0 -19  -1  588.37   23.64
   0 -19   1  563.58   25.87
   0 -19  -1  590.48   26.26
   0  19  -2    2.19    1.53
   0  19   2    5.05    1.75
   0  19  -2    4.11    1.71
   0  19   2    3.42    1.88
   0  19   2    7.25    2.05
   0  19  -2    5.53    3.31
   0  19  -2    6.90    1.67
   0  19   2    3.01    3.36
   0  19   2    4.27    1.72
   0  19  -2    6.08    1.37
   0 -19  -2    2.71    1.80
   0 -19  -2    3.92    3.47
   0 -19   2    8.79    3.84
   0  19   3   86.31    5.21
   0  19  -3   81.74    4.62
   0  19   3   78.61    4.95
   0  19  -3   78.40    4.32
   0  19   3   87.98    5.04
   0  19  -3   85.03    4.61
   0  19  -3   83.21    7.15
   0  19   3   84.80    4.97
   0  19   3   76.44    7.43
   0  19  -3   76.16    4.30
   0 -19   3   77.07    7.40
   0 -19  -3   77.79    4.94
   0 -19   3   87.06    4.37
   0 -19  -3   69.23    7.65
   0 -19  -3   74.49    4.82
   0 -19   3   82.42    4.36
   0  19   4   12.18    2.51
   0  19  -4   10.95    2.07
   0  19   4   12.09    2.50
   0  19   4   13.40    2.84
   0  19  -4   12.71    2.13
   0  19  -4    9.96    2.35
   0  19  -4   12.50    2.32
   0  19   4    9.09    3.99
   0  19  -4   12.16    4.05
   0 -19  -4    6.71    2.47
   0 -19   4   13.95    2.19
   0 -19  -4   14.50    1.60
   0 -19  -4   14.83    2.72
   0 -19   4   13.62    4.37
   0  19  -5  193.21    8.94
   0  19   5  189.37    9.45
   0  19  -5  184.85    8.92
   0  19  -5  202.45    9.25
   0  19  -5  178.02   12.34
   0  19   5  187.90    9.74
   0  19   5  189.80    9.64
   0  19  -5  187.27    9.11
   0 -19  -5  204.25    9.62
   0 -19   5  186.70   11.67
   0 -19  -5  181.65    8.63
   0 -19   5  190.95    9.02
   0 -19  -5  203.25    9.63
   0 -19  -5  196.20    8.64
   0  19  -6  249.78   11.22
   0  19   6  240.00   11.56
   0  19  -6  241.70   13.21
   0  19  -6  237.14   11.05
   0  19   6  236.10   11.90
   0  19   6  227.65   11.44
   0  19  -6  239.87   11.24
   0  19   6  235.43   11.69
   0  19  -6  231.54   10.95
   0 -19   6  254.41   11.23
   0 -19   6  238.22   13.71
   0 -19  -6  242.28   10.79
   0 -19  -6  252.78   10.78
   0 -19   6  219.54   10.94
   0 -19  -6  233.15   11.58
   0 -19  -6  216.91   11.47
   0  19   7    1.58    2.97
   0  19  -7   -1.54    2.49
   0  19  -7    0.95    2.87
   0  19  -7    4.27    3.95
   0  19  -7    4.00    2.72
   0  19  -7   -0.35    2.49
   0  19   7    1.51    3.43
   0  19   7   -0.58    2.92
   0  19   7    2.37    2.90
   0 -19  -7    1.85    2.41
   0 -19  -7    0.49    2.33
   0 -19   7   -1.70    4.67
   0 -19   7    1.96    2.54
   0 -19  -7    2.37    2.93
   0 -19  -7   -1.80    2.74
   0 -19   7    3.43    2.77
   0  19   8   22.44    4.61
   0  19  -8   20.73    3.74
   0  19  -8   31.73    3.96
   0  19  -8   25.04    4.14
   0  19  -8   32.97    4.02
   0  19   8   19.47    3.92
   0  19   8   20.24    4.60
   0  19   8   31.94    4.85
   0 -19  -8   20.95    4.22
   0 -19  -8   20.87    3.56
   0 -19   8   24.67    2.36
   0 -19   8   27.00    4.02
   0 -19   8   26.11    3.95
   0 -19  -8   20.63    3.90
   0 -19  -8   27.12    3.52
   0 -19   8   24.15    6.31
   0 -19   8   25.18    2.46
   0  19  -9    7.07    3.45
   0  19  -9   10.08    3.32
   0  19   9    6.51    3.70
   0  19  -9   13.40    3.53
   0  19   9   12.15    4.00
   0  19  -9    6.63    3.39
   0  19   9    6.08    3.97
   0  19   9   10.44    3.67
   0 -19  -9    7.02    3.51
   0 -19   9   13.09    3.86
   0 -19   9   11.52    3.30
   0 -19   9    9.59    2.30
   0 -19  -9    5.49    3.07
   0 -19  -9    7.22    3.15
   0 -19   9    7.57    2.39
   0 -19   9    6.95    5.91
   0 -19  -9   11.29    4.06
   0  19 -10    6.06    3.58
   0  19 -10   10.67    3.65
   0  19  10    7.43    3.86
   0  19 -10    3.76    3.36
   0  19  10   11.80    4.59
   0  19  10    3.13    3.88
   0  19  10    9.77    4.22
   0  19 -10    8.11    3.57
   0 -19  10    9.50    6.38
   0 -19 -10    9.97    3.45
   0 -19  10   22.99    4.37
   0 -19 -10    9.08    3.92
   0 -19  10    8.90    2.69
   0 -19  10   10.04    3.36
   0 -19 -10    5.51    3.48
   0 -19  10    9.66    2.61
   0  19 -11   21.93    4.43
   0  19 -11   24.25    4.50
   0  19  11   26.21    5.03
   0  19  11   30.95    5.25
   0  19  11   20.87    4.94
   0  19 -11   32.78    5.04
   0  19 -11   25.20    4.67
   0  19  11   27.92    4.81
   0 -19 -11   28.52    4.35
   0 -19 -11   28.30    4.52
   0 -19 -11   26.07    4.24
   0 -19  11   29.19    7.13
   0 -19  11   21.38    4.16
   0 -19  11   31.82    3.89
   0 -19  11   22.49    4.95
   0 -19  11   32.26    3.67
   0 -19 -11   26.98    4.93
   0  19 -12   25.82    4.66
   0  19 -12   19.80    4.47
   0  19  12   26.19    5.65
   0  19  12   22.39    5.36
   0  19  12   24.94    4.94
   0  19  12   20.19    5.20
   0  19 -12   16.89    4.42
   0  19 -12   28.64    7.09
   0 -19 -12   21.65    4.34
   0 -19  12   25.82    5.04
   0 -19 -12   13.36    4.62
   0 -19  12   11.66    3.73
   0 -19  12   15.69    3.44
   0 -19  12   20.62    6.95
   0 -19 -12   21.19    4.22
   0 -19  12   15.31    3.45
   0  19  13   -3.56    4.43
   0  19  13   -4.39    3.94
   0  19 -13   -0.30    3.68
   0  19  13    1.75    4.68
   0  19 -13   -0.58    3.75
   0  19 -13   -3.55    4.00
   0  19  13   -4.65    3.99
   0  19 -13   -1.86    4.57
   0 -19  13   -2.43    4.17
   0 -19 -13   -1.78    3.18
   0 -19 -13   -0.97    4.13
   0 -19 -13   -2.04    3.55
   0 -19  13   -5.13    2.86
   0 -19  13   -4.52    6.25
   0 -19  13    2.33    2.84
   0  19  14   -5.48    3.99
   0  19  14    2.73    4.45
   0  19  14   -8.88    3.90
   0  19 -14    2.57    4.18
   0  19  14    4.64    4.36
   0  19 -14    8.51    4.35
   0  19 -14   -0.63    3.91
   0 -19  14    1.99    3.76
   0 -19  14    7.23    3.45
   0 -19 -14    1.07    3.67
   0 -19 -14   -3.04    3.87
   0 -19  14    2.95    3.40
   0 -19  14    7.76    4.82
   0 -19 -14   -4.27    3.29
   0 -19  14    2.39    7.05
   0 -19 -14   -4.73    3.47
   0  19 -15   31.92    5.25
   0  19  15   16.61    5.24
   0  19  15   24.33    6.66
   0  19 -15   12.85    5.19
   0  19  15   29.50    6.09
   0  19 -15   19.81    5.01
   0  19 -15   18.23    5.19
   0 -19 -15   23.61    5.73
   0 -19  15   38.11    6.58
   0 -19  15   26.99   12.67
   0 -19 -15   16.13    5.67
   0 -19 -15   23.36    5.02
   0 -19  15   22.75    4.01
   0 -19  15   25.12    4.43
   0  19  16   25.42    6.83
   0  19 -16   25.96    6.17
   0  19  16   28.47    6.39
   0  19  16   25.20    6.18
   0  19 -16   33.35    6.57
   0  19 -16   35.10    5.65
   0 -19 -16   23.62    5.63
   0 -19  16   33.76    9.34
   0 -19  16   18.72    5.90
   0 -19 -16   15.25    4.92
   0 -19  16   30.97    4.92
   0 -19  16   34.27    4.97
   0 -19 -16   28.39    6.26
   0  19  17    9.41    6.94
   0  19 -17    2.46    4.93
   0  19 -17    2.36    4.77
   0  19 -17    0.22    5.56
   0  19  17   -4.40    6.02
   0  19  17    5.87    6.30
   0 -19 -17    2.61    5.29
   0 -19  17    7.78    4.06
   0 -19 -17    7.21    4.76
   0 -19  17    2.78    5.36
   0 -19  17    5.17    8.56
   0 -19  17  -10.35    3.44
   0  20   0   99.64    4.64
   0  20   0   97.13    4.66
   0  20   0   90.81    7.78
   0  20   0   99.28    4.83
   0  20   0   90.64    4.88
   0 -20   0   93.79    7.88
   0 -20   0   96.10    4.60
   0  20   1  248.01   10.60
   0  20   1  253.27   10.84
   0  20   1  268.68   10.84
   0  20   1  249.01   10.62
   0  20  -1  248.97   10.38
   0  20   1  248.38   13.51
   0  20  -1  248.69   10.61
   0 -20  -1  247.91   10.67
   0 -20  -1  238.26   13.51
   0 -20   1  251.65   13.43
   0 -20  -1  245.68   10.60
   0  20   2    3.85    1.76
   0  20   2    5.67    1.90
   0  20   2    1.42    3.21
   0  20  -2    3.15    1.38
   0  20  -2    3.66    3.90
   0  20  -2    1.51    1.51
   0  20  -2    1.29    1.52
   0  20   2    0.61    1.63
   0  20  -2   -0.54    1.28
   0 -20   2   -1.43    3.48
   0 -20  -2   -0.99    3.45
   0 -20  -2   -2.90    1.64
   0  20   3  108.11    5.81
   0  20  -3  108.07    5.51
   0  20   3   94.80    5.62
   0  20   3  104.16    8.53
   0  20   3  112.22    5.96
   0  20  -3  107.75    5.23
   0  20  -3  108.51    5.29
   0  20   3  101.18    6.03
   0  20  -3  103.65    5.46
   0 -20  -3  100.89    5.79
   0 -20   3   92.48    8.18
   0 -20  -3  103.56    5.73
   0 -20  -3  107.45    8.78
   0 -20   3  106.52    5.18
   0 -20   3  105.21    5.17
   0  20  -4   25.97    5.18
   0  20   4   20.60    4.51
   0  20   4   21.78    3.05
   0  20  -4   28.27    3.00
   0  20   4   32.54    3.48
   0  20  -4   33.00    2.75
   0  20   4   28.80    3.18
   0  20  -4   24.69    2.75
   0  20  -4   27.61    2.68
   0 -20  -4   25.36    3.14
   0 -20   4   28.22    5.07
   0 -20   4   31.90    3.05
   0 -20   4   31.54    3.42
   0 -20  -4   32.95    3.47
   0  20  -5   95.24    5.43
   0  20   5   83.47    5.99
   0  20  -5   94.79    5.57
   0  20  -5   81.55    7.85
   0  20   5   87.31    6.26
   0  20   5   98.94    6.01
   0  20  -5  101.12    5.74
   0  20  -5   81.84    5.30
   0  20   5   93.85    6.20
   0 -20  -5   85.54    4.75
   0 -20  -5   90.18    5.89
   0 -20  -5   88.55    4.79
   0 -20   5   98.03    5.42
   0 -20   5   79.01    8.31
   0 -20  -5   82.34    5.89
   0  20  -6    5.92    4.12
   0  20   6    4.29    2.94
   0  20   6    0.08    2.67
   0  20   6   -0.52    2.85
   0  20   6    8.55    2.94
   0  20  -6    3.74    2.61
   0  20  -6    2.60    2.32
   0  20  -6    6.18    2.53
   0  20  -6    5.57    2.44
   0 -20   6    4.97    2.36
   0 -20   6   -0.72    4.32
   0 -20  -6    5.79    3.08
   0 -20  -6    4.05    2.90
   0 -20  -6    0.71    2.03
   0 -20  -6    3.56    2.09
   0 -20   6    3.62    2.42
   0  20   7    3.11    3.08
   0  20   7    5.35    3.11
   0  20  -7    6.80    4.19
   0  20   7    6.22    3.17
   0  20  -7    5.36    2.66
   0  20  -7    1.09    2.57
   0  20  -7   -0.52    2.82
   0  20   7    0.85    3.23
   0  20  -7    2.35    2.74
   0 -20   7    5.42    2.57
   0 -20   7   -1.26    5.15
   0 -20  -7    4.21    2.50
   0 -20  -7    3.02    2.37
   0 -20  -7    0.96    3.22
   0 -20   7    7.81    3.76
   0 -20  -7    6.40    2.97
   0  20   8    7.52    3.47
   0  20   8    9.07    3.79
   0  20   8    9.93    3.89
   0  20  -8    6.74    3.19
   0  20  -8    6.15    3.20
   0  20  -8    8.73    3.30
   0  20  -8    3.67    3.14
   0  20   8    8.43    3.68
   0 -20  -8   11.75    3.33
   0 -20   8    7.22    3.13
   0 -20   8    6.45    3.15
   0 -20   8   -1.19    5.14
   0 -20  -8   11.46    2.94
   0 -20  -8   10.30    3.80
   0 -20  -8    5.75    2.84
   0  20   9   63.64    6.10
   0  20   9   57.49    6.32
   0  20   9   63.59    6.63
   0  20   9   59.06    6.44
   0  20  -9   63.81    5.93
   0  20  -9   60.65    6.17
   0  20  -9   55.14    5.89
   0  20  -9   61.04    5.99
   0 -20  -9   63.36    6.30
   0 -20  -9   71.64    7.15
   0 -20   9   54.83    4.03
   0 -20  -9   56.80    5.56
   0 -20   9   68.16    6.49
   0 -20   9   65.09    6.03
   0 -20   9   58.98    4.17
   0 -20  -9   64.27    5.71
   0 -20   9   61.93    8.26
   0  20  10    2.69    3.92
   0  20 -10   -0.32    3.08
   0  20 -10    1.81    3.02
   0  20  10    6.72    3.79
   0  20 -10    2.86    3.67
   0  20  10   -0.11    3.39
   0  20 -10    0.32    3.23
   0  20  10   -2.77    3.41
   0 -20  10   -0.35    2.08
   0 -20 -10    3.62    3.17
   0 -20 -10   -3.20    3.51
   0 -20  10   -0.09    3.64
   0 -20 -10    0.65    3.12
   0 -20  10    1.69    3.08
   0 -20  10    2.02    2.33
   0 -20 -10   -1.36    3.50
   0 -20  10   -2.50    5.61
   0  20 -11    5.43    3.57
   0  20  11    9.06    4.37
   0  20 -11    9.96    3.79
   0  20  11   10.73    4.56
   0  20 -11    5.01    3.57
   0  20 -11    3.02    3.59
   0  20  11    3.26    4.03
   0  20  11   11.34    4.07
   0 -20 -11    6.89    3.31
   0 -20  11    4.23    3.87
   0 -20  11    5.19    2.69
   0 -20  11    8.85    3.58
   0 -20 -11    3.43    3.29
   0 -20 -11    5.86    3.91
   0 -20 -11   -1.05    3.16
   0 -20  11    8.18    6.25
   0 -20  11   12.91    2.71
   0  20 -12   -0.69    3.63
   0  20  12    2.00    4.37
   0  20  12    1.88    6.99
   0  20 -12    0.47    4.76
   0  20 -12   -1.54    3.56
   0  20 -12    7.97    3.89
   0  20  12    2.77    4.22
   0  20  12    2.57    3.81
   0 -20  12    1.59    2.19
   0 -20  12    1.94    2.43
   0 -20 -12   -4.51    2.95
   0 -20  12   -1.80    2.58
   0 -20  12   -5.69    5.70
   0 -20 -12   -0.46    4.05
   0 -20 -12    2.54    3.15
   0  20 -13    1.44    4.00
   0  20 -13    9.26    4.19
   0  20  13    3.25    4.08
   0  20 -13    4.17    4.18
   0  20  13    9.03    5.31
   0  20 -13    0.25    3.67
   0  20  13   -0.24    4.46
   0  20  13    4.64    4.54
   0 -20  13    6.05    4.20
   0 -20 -13    3.58    3.87
   0 -20 -13    1.01    3.23
   0 -20  13    2.58    2.91
   0 -20  13    2.33    6.23
   0 -20  13   -1.38    2.90
   0 -20 -13   -1.34    3.41
   0 -20  13    2.59    3.50
   0  20  14   -0.54    4.83
   0  20  14    4.77    4.74
   0  20 -14   17.43    4.93
   0  20 -14   16.46    4.80
   0  20  14    5.89    4.49
   0  20  14    4.85    4.66
   0  20 -14    0.95    4.17
   0  20 -14    7.02    4.25
   0 -20 -14   -2.66    3.36
   0 -20 -14   -0.19    3.57
   0 -20  14    3.13    7.15
   0 -20 -14    9.67    4.93
   0 -20  14    2.64    3.27
   0 -20  14   14.73    4.53
   0 -20  14   10.27    4.95
   0  20 -15   14.98    5.17
   0  20 -15   19.37    4.80
   0  20  15    9.35    5.27
   0  20 -15   18.51    4.89
   0  20  15    6.83    4.66
   0  20  15   12.21    5.56
   0  20 -15   15.05    5.90
   0 -20  15    8.70    5.23
   0 -20 -15   17.31    4.74
   0 -20  15   16.38    3.80
   0 -20 -15   23.49    5.82
   0 -20  15   24.30   10.22
   0 -20  15   13.89    4.03
   0  20 -16   21.95    5.32
   0  20  16   10.01    6.06
   0  20 -16   13.50    6.17
   0  20  16   12.52    5.67
   0  20 -16   13.80    5.23
   0  20  16   21.81    5.96
   0 -20  16   10.24    8.36
   0 -20 -16   23.77    5.15
   0 -20  16   19.55    3.99
   0 -20  16   17.77    4.42
   0 -20 -16   18.30    5.09
   0 -20  16   24.36    5.65
   0 -20 -16   12.40    4.90
   0  21   0    1.03    1.56
   0  21   0    4.65    3.34
   0  21   0    1.72    1.32
   0  21   0    2.75    1.49
   0  21   0    0.24    1.37
   0 -21   0    2.03    3.52
   0  21   1  160.22    7.21
   0  21  -1  153.31    7.08
   0  21   1  160.45    7.17
   0  21   1  155.05    7.31
   0  21   1  156.97    7.40
   0  21  -1  176.64   10.66
   0  21   1  170.28   10.44
   0  21  -1  153.81    6.89
   0  21  -1  155.88    7.16
   0 -21  -1  158.59    7.11
   0 -21  -1  153.67   10.44
   0 -21   1  156.76   10.31
   0 -21  -1  151.86    7.15
   0  21  -2   41.45    3.32
   0  21   2   43.95    3.61
   0  21   2   45.76    3.66
   0  21  -2   44.20    2.96
   0  21   2   42.15    3.79
   0  21  -2   43.50    3.21
   0  21  -2   46.78    2.96
   0  21   2   57.74    6.59
   0  21  -2   50.87    6.36
   0  21   2   41.31    3.47
   0 -21   2   44.74    5.72
   0 -21  -2   40.72    3.46
   0 -21  -2   50.16    6.21
   0  21  -3   59.46    3.68
   0  21  -3   69.02    3.76
   0  21  -3   65.32    6.73
   0  21   3   63.49    8.16
   0  21   3   58.38    4.47
   0  21   3   53.35    4.58
   0  21  -3   57.58    3.91
   0  21   3   56.41    4.37
   0  21  -3   65.61    4.62
   0  21   3   60.76    4.28
   0 -21   3   61.09    7.09
   0 -21  -3   54.53    4.34
   0 -21   3   56.85    3.61
   0 -21  -3   57.98    7.41
   0 -21  -3   52.89    4.14
   0 -21   3   65.50    3.64
   0  21  -4   -3.89    1.70
   0  21   4   -0.53    2.15
   0  21  -4    6.88    3.85
   0  21   4    2.83    2.43
   0  21   4   -2.95    2.30
   0  21   4    0.67    2.20
   0  21  -4   -0.27    1.98
   0  21  -4   -2.06    1.82
   0  21  -4   -0.83    1.80
   0 -21   4    0.08    1.73
   0 -21   4    0.13    1.67
   0 -21  -4    1.64    2.10
   0 -21   4    1.45    3.92
   0 -21  -4   -0.94    2.36
   0  21   5  389.93   17.37
   0  21  -5  399.26   16.93
   0  21  -5  416.96   16.81
   0  21   5  390.55   17.34
   0  21   5  407.49   17.59
   0  21  -5  408.91   16.81
   0  21  -5  394.31   19.18
   0  21   5  363.23   17.15
   0  21  -5  378.84   16.83
   0 -21   5  401.23   16.72
   0 -21  -5  375.45   16.12
   0 -21  -5  391.79   17.30
   0 -21   5  400.02   19.48
   0 -21  -5  392.03   16.17
   0 -21  -5  399.50   17.28
   0  21   6   15.95    3.39
   0  21  -6   22.70    3.29
   0  21   6   16.95    3.93
   0  21   6   19.66    3.50
   0  21  -6   26.59    5.19
   0  21  -6   19.08    3.08
   0  21  -6   19.12    2.98
   0  21  -6   24.19    3.43
   0  21   6   16.92    3.38
   0 -21   6   20.51    5.55
   0 -21  -6   17.34    2.61
   0 -21  -6   19.28    2.59
   0 -21  -6   16.67    4.09
   0 -21   6   16.87    2.81
   0 -21  -6   15.26    3.29
   0  21  -7    6.30    2.98
   0  21  -7   10.46    3.15
   0  21   7   10.43    3.38
   0  21   7   16.54    3.94
   0  21   7   13.12    3.56
   0  21  -7   14.61    3.39
   0  21  -7   11.86    3.05
   0  21  -7   10.80    4.59
   0  21   7   13.15    3.50
   0 -21  -7   10.94    2.57
   0 -21   7   10.90    3.16
   0 -21  -7   10.67    3.42
   0 -21  -7   10.88    2.65
   0 -21   7   10.60    2.92
   0 -21   7    1.00    5.07
   0 -21  -7   10.24    3.29
   0  21  -8    1.12    2.91
   0  21   8    0.93    3.25
   0  21   8    1.13    3.40
   0  21  -8    0.01    3.07
   0  21  -8    4.49    2.99
   0  21  -8   -1.26    2.83
   0  21   8   -2.34    3.29
   0  21   8    1.32    3.32
   0 -21  -8    1.72    3.13
   0 -21  -8    4.72    2.72
   0 -21  -8    1.36    3.40
   0 -21   8   -5.22    5.04
   0 -21   8   -1.87    2.90
   0 -21   8    0.28    2.95
   0 -21  -8    3.39    2.65
   0  21  -9    2.21    3.14
   0  21   9    1.55    3.73
   0  21   9    3.55    3.51
   0  21  -9   -3.50    3.23
   0  21  -9    4.54    3.28
   0  21  -9    1.29    3.10
   0  21   9    1.28    3.89
   0  21   9    0.28    3.64
   0 -21   9    1.19    3.35
   0 -21  -9    3.38    2.88
   0 -21   9    1.34    5.43
   0 -21  -9   -1.77    3.15
   0 -21  -9   -0.41    2.66
   0 -21   9    0.90    2.77
   0 -21   9    0.19    1.49
   0  21 -10   20.10    4.14
   0  21 -10   23.01    4.20
   0  21 -10   17.59    3.91
   0  21  10   26.73    4.68
   0  21  10   23.18    4.91
   0  21  10   37.14    5.27
   0  21 -10   22.52    4.20
   0  21  10   19.12    4.54
   0 -21  10   23.41    6.79
   0 -21 -10   24.06    3.90
   0 -21  10   19.68    4.44
   0 -21 -10   21.54    3.75
   0 -21 -10   26.50    4.72
   0 -21  10   20.25    2.61
   0 -21 -10   21.20    4.42
   0 -21  10   23.87    2.69
   0 -21  10   25.43    4.27
   0  21 -11    6.26    3.47
   0  21 -11    6.66    3.54
   0  21  11    9.51    4.12
   0  21  11    5.50    4.00
   0  21 -11    5.02    3.64
   0  21  11    5.60    3.92
   0  21  11    7.23    4.95
   0  21 -11   11.99    4.44
   0 -21  11    6.41    2.47
   0 -21 -11    5.43    3.32
   0 -21  11   10.79    2.45
   0 -21  11    1.75    5.90
   0 -21 -11   10.00    3.33
   0 -21  11    7.13    3.68
   0 -21  11    6.60    4.06
   0 -21 -11   13.55    4.57
   0 -21 -11    3.50    2.75
   0  21 -12    6.26    3.59
   0  21 -12    7.20    3.99
   0  21 -12    4.44    4.10
   0  21 -12    1.73    4.01
   0  21  12    5.43    4.42
   0  21  12   13.68    7.74
   0  21  12    2.00    4.20
   0  21  12    4.22    4.04
   0 -21  12    7.69    6.23
   0 -21 -12    2.89    4.05
   0 -21  12   10.86    2.67
   0 -21 -12    5.23    3.46
   0 -21  12    6.66    4.26
   0 -21 -12    4.23    3.32
   0 -21  12    2.62    2.93
   0  21 -13   28.84    5.22
   0  21  13   25.75    5.62
   0  21 -13   28.14    5.38
   0  21  13   29.09    5.52
   0  21  13   29.50    6.34
   0  21 -13   32.97    6.16
   0  21  13   31.43    5.83
   0  21 -13   30.83    5.11
   0 -21  13   26.82    5.02
   0 -21  13   36.98    8.46
   0 -21 -13   30.20    6.03
   0 -21 -13   25.95    4.50
   0 -21  13   34.41    3.98
   0 -21  13   34.94    3.94
   0 -21 -13   24.54    4.47
   0 -21 -13   22.67    4.54
   0 -21  13   35.37    5.63
   0  21  14    3.28    5.12
   0  21 -14   11.54    4.55
   0  21 -14   10.19    4.67
   0  21  14   13.32    4.92
   0  21 -14    2.97    4.16
   0  21 -14    6.51    4.00
   0  21  14    1.55    4.97
   0  21  14    6.20    4.72
   0 -21 -14    4.30    3.73
   0 -21  14   -2.19    7.26
   0 -21 -14    3.23    3.87
   0 -21  14   -3.13    2.62
   0 -21 -14    1.93    4.14
   0 -21  14    6.61    3.18
   0 -21  14    2.53    3.60
   0 -21  14    5.57    4.73
   0  21  15   11.11    5.04
   0  21 -15   15.84    5.24
   0  21  15   29.35    6.42
   0  21 -15   18.80    6.48
   0  21 -15    8.37    4.75
   0  21  15   17.77    5.69
   0  21 -15   17.64    5.13
   0 -21  15   15.34    5.44
   0 -21 -15   18.90    4.67
   0 -21  15   18.95    3.85
   0 -21  15   25.37    8.94
   0 -21 -15   10.66    4.57
   0 -21  15    9.19    4.12
   0  21 -16    5.03    4.37
   0  21  16    9.17    5.99
   0  21  16    6.78    5.43
   0  21 -16   10.79    5.32
   0  21 -16    9.66    5.03
   0  21  16   10.46    5.50
   0 -21 -16   14.11    4.47
   0 -21  16    6.70    5.25
   0 -21 -16   14.82    5.57
   0 -21 -16   18.65    4.89
   0 -21  16   12.19    8.16
   0 -21  16    5.53    3.51
   0 -21  16    7.51    3.63
   0  22   0   14.25    1.94
   0  22   0   10.51    1.98
   0  22   0   18.86    4.64
   0  22   0   13.37    1.79
   0  22   0   11.44    1.77
   0 -22   0    6.80    4.26
   0  22  -1  188.42    8.39
   0  22  -1  192.30   11.75
   0  22  -1  189.99    8.23
   0  22   1  185.81   11.68
   0  22   1  189.69    9.85
   0  22  -1  200.92    8.23
   0  22   1  184.01    8.52
   0  22   1  183.49    8.43
   0  22   1  180.12    8.45
   0 -22   1  207.15   11.89
   0 -22  -1  209.29   12.10
   0 -22  -1  185.50    8.37
   0 -22  -1  183.17    8.32
   0  22  -2  312.93   13.01
   0  22  -2  301.15   13.11
   0  22  -2  314.79   16.13
   0  22  -2  313.85   13.18
   0  22   2  296.28   13.35
   0  22   2  320.67   13.41
   0  22  -2  311.97   13.02
   0  22   2  320.15   13.52
   0  22   2  325.66   13.60
   0  22   2  314.31   16.63
   0 -22  -2  310.08   13.37
   0 -22  -2  324.86   16.68
   0 -22   2  309.01   16.24
   0  22   3    2.05    2.30
   0  22   3    3.13    2.15
   0  22  -3    4.14    4.04
   0  22   3    2.73    2.08
   0  22  -3    4.33    1.89
   0  22  -3    2.40    2.18
   0  22  -3    0.80    1.69
   0  22  -3    1.63    1.63
   0  22   3    4.96    2.18
   0 -22  -3    4.87    4.30
   0 -22   3    1.22    1.56
   0 -22  -3    0.12    2.03
   0 -22   3   -0.28    3.99
   0 -22  -3    2.45    1.93
   0  22  -4   83.11    4.94
   0  22  -4   86.02    7.88
   0  22  -4   79.35    5.00
   0  22   4   84.20    5.51
   0  22   4   85.99    5.72
   0  22  -4   70.72    4.76
   0  22   4   86.24    5.49
   0  22  -4   75.55    4.78
   0  22   4   73.00    5.40
   0 -22   4   74.18    8.25
   0 -22   4   81.98    4.60
   0 -22   4   79.90    4.61
   0 -22  -4   81.36    5.42
   0 -22  -4   81.15    5.28
   0  22   5    0.93    2.60
   0  22  -5    2.89    2.20
   0  22  -5   10.90    2.38
   0  22  -5    2.14    2.29
   0  22   5    3.91    2.61
   0  22   5    6.46    2.73
   0  22   5   10.71    3.17
   0  22  -5    8.38    4.02
   0  22  -5    1.24    2.39
   0 -22  -5    3.82    1.40
   0 -22  -5    6.48    2.51
   0 -22   5    3.61    4.53
   0 -22  -5    1.24    2.53
   0 -22   5    7.96    2.22
   0  22  -6  112.82    6.52
   0  22  -6  107.47    6.66
   0  22   6  111.43    7.20
   0  22   6  114.90    7.52
   0  22  -6   99.53    6.48
   0  22   6  101.51    7.12
   0  22  -6  106.74    6.35
   0  22  -6  101.23    8.79
   0  22   6  108.66    7.16
   0 -22   6  106.91    6.34
   0 -22  -6  113.95    7.09
   0 -22  -6  114.25    5.82
   0 -22  -6  108.20    5.73
   0 -22  -6  112.34    7.04
   0 -22   6  106.78    6.24
   0 -22   6  105.76    9.80
   0  22  -7   -0.14    2.51
   0  22   7   -0.83    3.08
   0  22  -7   -0.99    2.66
   0  22  -7    1.30    2.50
   0  22   7    2.89    2.92
   0  22  -7    2.27    3.72
   0  22   7   -1.49    2.99
   0  22   7   -3.23    3.16
   0 -22  -7   -0.61    2.19
   0 -22  -7   -0.36    2.77
   0 -22   7   -4.51    4.92
   0 -22  -7   -1.86    2.10
   0 -22  -7   -0.25    3.07
   0  22   8    2.34    3.26
   0  22   8    2.80    3.45
   0  22  -8    0.07    2.83
   0  22   8    2.48    3.67
   0  22  -8    0.86    2.93
   0  22  -8    2.21    3.05
   0  22  -8    2.77    2.86
   0  22   8    1.30    3.57
   0 -22  -8    3.03    2.67
   0 -22   8    0.91    2.65
   0 -22  -8   -2.67    2.68
   0 -22   8    2.22    3.00
   0 -22   8   -0.16    5.16
   0 -22  -8    2.39    3.29
   0 -22  -8    1.15    2.53
   0  22  -9   14.25    3.58
   0  22  -9    5.08    3.18
   0  22   9    9.43    4.16
   0  22  -9    6.61    3.36
   0  22   9   12.71    4.03
   0  22  -9   10.59    5.24
   0  22   9   13.89    4.10
   0  22   9    5.78    3.80
   0 -22  -9    8.96    3.08
   0 -22   9   10.62    6.16
   0 -22  -9    4.43    3.28
   0 -22   9   12.47    3.94
   0 -22  -9    1.70    4.37
   0 -22   9    8.99    3.18
   0 -22  -9    8.05    3.00
   0  22  10   18.13    4.52
   0  22 -10   19.63    4.12
   0  22  10   19.30    4.56
   0  22 -10   31.35    4.68
   0  22  10   17.83    4.32
   0  22 -10   26.14    4.40
   0  22 -10   17.00    4.00
   0  22  10   20.11    4.69
   0 -22 -10   21.12    3.70
   0 -22 -10   24.48    4.35
   0 -22 -10   30.51    4.13
   0 -22  10   21.36    4.11
   0 -22  10   25.89    4.01
   0 -22  10   23.41    2.22
   0 -22  10   19.54    6.49
   0 -22 -10   19.86    4.45
   0  22 -11   11.75    3.66
   0  22  11    6.44    4.41
   0  22 -11    4.88    3.73
   0  22  11   -2.89    3.86
   0  22  11    5.91    3.98
   0  22 -11   19.61    4.47
   0  22 -11    5.69    3.72
   0  22  11    5.45    4.06
   0 -22 -11   13.80    3.41
   0 -22 -11    7.45    4.11
   0 -22  11    8.54    4.06
   0 -22  11   14.64    3.82
   0 -22  11    9.87    2.33
   0 -22 -11    2.36    2.04
   0 -22 -11    3.99    3.34
   0 -22  11    9.24    2.13
   0 -22  11   12.14    6.59
   0  22 -12   29.13    5.00
   0  22 -12   43.21    5.64
   0  22 -12   42.57    5.90
   0  22  12   39.95    5.90
   0  22  12   37.70    5.82
   0  22 -12   44.57    5.51
   0  22  12   27.22    5.29
   0  22  12   37.31    5.98
   0 -22 -12   34.10    4.84
   0 -22 -12   43.56    5.26
   0 -22  12   36.02    3.56
   0 -22  12   32.37    7.76
   0 -22  12   38.31    3.69
   0 -22 -12   48.55    6.75
   0 -22 -12   42.53    6.05
   0 -22  12   29.53    5.20
   0  22 -13    6.32    3.66
   0  22 -13    2.51    7.16
   0  22 -13    8.53    4.03
   0  22  13    2.54    4.64
   0  22  13    3.46    4.43
   0  22 -13    3.62    4.13
   0  22  13    1.40    4.34
   0  22  13    0.96    4.86
   0 -22 -13    3.95    3.77
   0 -22  13    7.81    3.19
   0 -22  13    5.54    4.37
   0 -22 -13    1.96    3.77
   0 -22 -13    6.02    3.91
   0 -22 -13    8.76    3.69
   0 -22  13    9.20    4.47
   0 -22  13   14.12    7.09
   0 -22  13    3.90    2.55
   0  22 -14   40.97    5.97
   0  22 -14   56.04    6.67
   0  22 -14   45.75    6.09
   0  22 -14   33.57    5.86
   0  22  14   44.74    6.52
   0  22  14   36.65    6.49
   0 -22 -14   33.74    5.45
   0 -22  14   45.46    4.68
   0 -22 -14   46.71    6.47
   0 -22 -14   45.38    5.45
   0 -22  14   43.16    4.40
   0 -22  14   44.78    9.24
   0 -22  14   42.00    6.26
   0 -22  14   55.62    9.63
   0  22 -15    2.19    4.76
   0  22  15    0.60    4.96
   0  22 -15    5.83    4.21
   0  22  15    0.56    4.98
   0  22 -15    3.26    4.46
   0  22  15   -1.06    4.28
   0 -22 -15    6.94    4.17
   0 -22  15   -2.26    3.09
   0 -22  15    2.70    4.90
   0 -22 -15   -1.68    4.17
   0 -22  15    5.70    7.33
   0 -22  15    2.21    2.94
   0  22 -16   54.59    7.96
   0  22  16   40.23    7.32
   0  22  16   44.71    7.25
   0  22 -16   53.98    7.24
   0  22 -16   51.04    6.84
   0  22  16   57.87    8.07
   0 -22 -16   39.01    5.96
   0 -22  16   49.13   10.01
   0 -22  16   43.38    5.09
   0 -22 -16   36.67    5.99
   0 -22 -16   48.33    7.34
   0 -22  16   54.75    5.55
   0 -22  16   50.01    7.49
   0  23   0   -3.58    3.17
   0  23   0    2.84    1.51
   0  23   0    1.14    1.45
   0  23   0    1.18    1.75
   0  23   0   -0.31    1.52
   0 -23   0   -1.93    3.78
   0  23  -1  358.08   18.64
   0  23   1  370.71   15.80
   0  23   1  360.41   19.33
   0  23  -1  395.90   15.45
   0  23   1  359.51   15.64
   0  23   1  403.69   15.72
   0  23  -1  380.48   15.54
   0  23  -1  371.98   15.50
   0  23   1  380.49   15.74
   0  23  -1  360.64   15.37
   0 -23  -1  378.03   15.50
   0 -23  -1  381.02   15.56
   0 -23  -1  377.20   19.14
   0 -23   1  369.71   18.77
   0  23   2   10.00    2.40
   0  23  -2    7.73    1.91
   0  23  -2    9.62    1.76
   0  23  -2   10.99    1.73
   0  23  -2   12.89    2.16
   0  23   2    6.42    2.07
   0  23   2   11.33    2.19
   0  23  -2    8.71    3.80
   0  23   2    6.29    2.09
   0 -23  -2    7.36    4.38
   0 -23  -2    9.04    2.02
   0 -23  -2   12.64    2.25
   0 -23   2   11.32    4.58
   0  23   3    6.28    2.44
   0  23  -3    7.60    2.14
   0  23  -3    7.42    1.89
   0  23   3    4.63    2.36
   0  23  -3    4.13    1.83
   0  23   3    6.35    2.49
   0  23  -3    8.16    4.30
   0  23  -3    6.83    2.03
   0  23   3    7.98    2.40
   0 -23   3    4.98    4.20
   0 -23  -3    1.89    2.03
   0 -23  -3    8.97    4.65
   0 -23  -3    8.49    2.41
   0  23   4   31.80    3.52
   0  23   4   27.09    3.43
   0  23  -4   24.29    2.78
   0  23  -4   32.25    5.28
   0  23   4   23.92    3.46
   0  23  -4   26.12    3.03
   0  23   4   28.17    3.29
   0  23  -4   26.96    2.97
   0  23  -4   29.22    2.88
   0 -23  -4   28.92    3.48
   0 -23   4   27.62    2.65
   0 -23   4   27.72    2.77
   0 -23   4   25.64    5.49
   0 -23  -4   24.93    3.15
   0  23  -5  113.40    6.38
   0  23   5  124.33    7.23
   0  23   5  110.14    7.03
   0  23  -5  113.78    6.48
   0  23   5  111.22    6.97
   0  23  -5  119.75    9.16
   0  23   5  118.56    7.32
   0  23  -5  120.76    6.47
   0  23  -5  115.33    6.62
   0 -23  -5  122.17    7.04
   0 -23   5  109.24    6.19
   0 -23   5  113.13    6.60
   0 -23   5  112.10    9.79
   0 -23  -5  119.44    7.00
   0  23   6  199.74    9.94
   0  23   6  182.83    9.83
   0  23  -6  187.96    9.18
   0  23   6  181.04   10.06
   0  23   6  168.64    9.78
   0  23  -6  204.39    9.29
   0  23  -6  182.18    9.35
   0  23  -6  184.75    9.26
   0 -23  -6  205.23    9.92
   0 -23   6  186.30    9.05
   0 -23  -6  175.35    8.30
   0 -23  -6  180.79    8.36
   0 -23  -6  174.01    9.71
   0 -23   6  172.62   12.38
   0  23   7    2.45    3.03
   0  23  -7    2.31    2.74
   0  23  -7    1.50    2.61
   0  23   7    3.82    3.40
   0  23  -7    1.19    2.61
   0  23   7   -1.56    3.05
   0  23   7   -2.86    3.10
   0  23  -7    6.39    2.83
   0 -23  -7   -0.01    2.88
   0 -23  -7    2.54    2.18
   0 -23   7   -4.42    4.95
   0 -23  -7    3.27    3.12
   0 -23  -7    2.64    2.13
   0 -23   7    4.02    2.97
   0  23   8   42.56    5.33
   0  23  -8   52.42    5.20
   0  23   8   56.92    5.64
   0  23   8   58.50    6.32
   0  23   8   60.15    6.39
   0  23  -8   50.76    5.44
   0  23  -8   54.83    5.02
   0  23  -8   57.10    5.13
   0 -23  -8   64.14    6.02
   0 -23   8   61.52    8.16
   0 -23  -8   60.17    6.18
   0 -23  -8   42.72    4.63
   0 -23   8   50.76    5.24
   0 -23   8   51.27    5.52
   0  23   9   11.05    3.90
   0  23  -9   12.54    3.40
   0  23   9   14.72    4.20
   0  23   9    6.12    3.55
   0  23  -9    5.02    3.25
   0  23   9    5.49    3.66
   0  23  -9   13.99    3.85
   0 -23  -9    8.16    3.06
   0 -23   9    9.14    3.57
   0 -23   9   13.33    3.43
   0 -23  -9    8.38    3.05
   0 -23   9    7.78    5.74
   0 -23  -9   10.71    3.69
   0 -23  -9   10.92    3.09
   0  23  10   19.51    4.70
   0  23 -10   23.86    4.05
   0  23 -10   21.74    4.27
   0  23  10   38.71    5.19
   0  23 -10   30.97    4.67
   0  23  10   23.68    4.99
   0  23 -10   29.84    4.42
   0  23  10   36.89    5.85
   0 -23 -10   31.05    4.09
   0 -23  10   24.75    4.03
   0 -23 -10   27.21    4.10
   0 -23  10   19.99    4.44
   0 -23 -10   34.35    5.48
   0 -23 -10   25.11    4.70
   0 -23  10   29.23    6.99
   0  23  11    0.41    3.82
   0  23  11   -0.58    3.69
   0  23 -11    6.40    3.38
   0  23 -11    6.09    3.93
   0  23  11    4.99    4.19
   0  23 -11    2.54    3.46
   0  23 -11   -2.20    3.27
   0  23  11   -6.21    4.05
   0 -23 -11   -1.55    3.01
   0 -23 -11    0.56    3.74
   0 -23  11    4.52    5.91
   0 -23 -11    4.36    3.21
   0 -23  11    6.29    3.62
   0 -23  11    0.04    3.45
   0  23  12   18.98    5.08
   0  23  12    7.63    4.49
   0  23  12   24.11    5.45
   0  23  12    9.09    4.87
   0  23 -12    7.05    3.94
   0  23 -12   16.58    4.48
   0  23 -12   16.45    4.57
   0  23 -12   15.93    4.42
   0 -23 -12   24.47    5.15
   0 -23 -12    3.24    3.56
   0 -23  12   10.21    4.17
   0 -23  12   10.88    2.30
   0 -23 -12   13.64    3.98
   0 -23  12   12.03    7.12
   0 -23  12   10.40    2.35
   0 -23 -12    6.15    3.41
   0  23  13   12.12    5.24
   0  23 -13    8.08    4.20
   0  23 -13    1.71    4.07
   0  23  13   12.78    4.62
   0  23  13   13.15    5.25
   0  23 -13    5.61    4.16
   0  23  13   10.45    4.79
   0 -23 -13    1.83    3.86
   0 -23  13   10.35    4.17
   0 -23  13   12.23    4.61
   0 -23 -13    9.73    3.64
   0 -23  13    8.95    7.07
   0 -23 -13   16.06    5.58
   0 -23  13   11.27    2.64
   0 -23 -13    9.55    3.71
   0 -23  13    5.41    2.49
   0  23 -14    6.75    4.26
   0  23  14    9.78    4.97
   0  23 -14    7.81    4.40
   0  23 -14    6.90    4.60
   0  23  14   15.51    5.03
   0  23  14   10.99    5.30
   0  23 -14    6.27    4.43
   0 -23  14   11.40    3.11
   0 -23 -14    8.89    4.65
   0 -23 -14   14.86    4.11
   0 -23  14   11.16    7.41
   0 -23  14   19.21    5.30
   0 -23 -14   15.47    4.41
   0 -23  14   11.16    3.03
   0  23 -15   21.30    5.45
   0  23 -15   18.93    5.03
   0  23  15   32.76    6.06
   0  23  15   23.15    6.22
   0  23  15   15.62    6.72
   0  23 -15   22.69    5.86
   0 -23  15   24.23    6.18
   0 -23  15   10.57    3.31
   0 -23  15   15.41    3.37
   0 -23  15   22.37    8.54
   0 -23 -15   23.58    4.73
   0 -23 -15   22.34    5.28
   0  23  16   50.50    8.00
   0  23  16   63.18    7.99
   0  23 -16   62.15    7.64
   0  23 -16   62.77    7.51
   0  23 -16   56.61    7.40
   0  23  16   56.78    8.25
   0 -23  16  109.35   14.02
   0 -23 -16   53.67    6.78
   0 -23 -16   65.17    7.85
   0 -23  16   75.40    8.60
   0 -23  16   55.22    5.73
   0 -23 -16   56.24    6.68
   0  24   0    2.91    1.61
   0  24   0    4.62    1.71
   0  24   0    7.54    2.53
   0  24   0    3.40    1.71
   0 -24   0    5.52    4.29
   0  24   1  107.56    5.46
   0  24  -1  103.72    6.10
   0  24  -1   97.58    5.14
   0  24  -1   96.95    5.09
   0  24   1  103.93    5.64
   0  24  -1  111.80    9.77
   0  24   1  103.43    5.38
   0  24  -1  103.47    5.11
   0  24   1  106.62    5.39
   0 -24  -1   97.77    5.18
   0 -24   1   90.18    9.09
   0 -24  -1  105.63    9.33
   0 -24  -1  107.48    5.18
   0  24  -2    3.20    3.76
   0  24  -2    0.14    2.15
   0  24   2    0.85    2.13
   0  24  -2    1.49    1.67
   0  24   2    0.96    1.95
   0  24   2    5.75    2.15
   0  24   2   -1.32    1.92
   0  24  -2    0.43    1.60
   0  24  -2    3.67    1.61
   0 -24  -2    1.67    1.90
   0 -24  -2    6.29    4.51
   0 -24  -2    3.86    1.79
   0 -24   2    0.45    4.24
   0  24   3  136.42    7.44
   0  24  -3  147.88    6.95
   0  24  -3  160.93   10.84
   0  24  -3  141.70    6.81
   0  24   3  152.04    7.70
   0  24  -3  137.58    6.98
   0  24  -3  145.87    6.86
   0  24   3  132.95    7.46
   0  24   3  156.59    7.65
   0 -24   3  126.04   10.48
   0 -24  -3  145.83    7.43
   0 -24  -3  136.72   11.12
   0  24   4    5.31    2.56
   0  24   4    2.53    2.67
   0  24  -4    3.20    2.06
   0  24  -4    6.79    2.27
   0  24  -4    3.30    2.06
   0  24   4    5.66    2.57
   0  24  -4    5.93    2.14
   0  24   4    6.00    2.94
   0  24  -4   13.49    4.44
   0 -24   4    5.61    1.83
   0 -24   4    4.71    1.86
   0 -24  -4    0.95    2.40
   0 -24   4    1.37    4.54
   0 -24  -4   -0.09    2.21
   0  24   5   44.98    4.81
   0  24   5   33.92    4.12
   0  24   5   42.63    4.30
   0  24   5   43.23    4.51
   0  24  -5   45.95    4.16
   0  24  -5   43.65    3.92
   0  24  -5   38.80    4.04
   0  24  -5   45.31    4.14
   0 -24   5   58.77    7.19
   0 -24  -5   43.01    6.62
   0 -24   5   40.49    3.85
   0 -24  -5   45.32    4.63
   0 -24   5   45.94    3.83
   0  24   6   18.59    3.61
   0  24  -6   13.88    3.04
   0  24   6   19.81    3.60
   0  24  -6   17.05    3.16
   0  24   6   22.58    3.83
   0  24   6   17.04    3.57
   0  24  -6   15.80    2.98
   0  24  -6   16.49    3.28
   0 -24  -6   15.44    1.95
   0 -24  -6   18.54    2.08
   0 -24   6   15.41    5.74
   0 -24  -6   16.53    3.62
   0 -24  -6   19.43    3.88
   0 -24   6   18.48    2.84
   0  24  -7   47.67    4.83
   0  24  -7   51.91    5.31
   0  24  -7   50.23    4.61
   0  24   7   36.95    6.99
   0  24  -7   48.26    4.99
   0  24   7   57.24    5.89
   0  24   7   43.55    4.95
   0  24   7   40.98    5.07
   0 -24   7   50.28    4.86
   0 -24  -7   43.71    3.87
   0 -24  -7   46.91    3.97
   0 -24  -7   46.82    5.07
   0 -24   7   49.19    4.62
   0 -24   7   50.42    7.58
   0 -24  -7   54.02    5.17
   0  24   8   -0.55    3.29
   0  24  -8    6.93    3.03
   0  24  -8    3.77    3.11
   0  24   8    9.92    3.91
   0  24   8    1.26    3.22
   0  24  -8    1.13    2.76
   0  24   8    1.61    3.69
   0  24  -8    7.53    3.23
   0 -24  -8    6.05    2.46
   0 -24   8    4.93    5.73
   0 -24  -8    9.52    3.76
   0 -24   8    6.81    2.85
   0 -24  -8    6.97    3.34
   0 -24  -8    2.52    2.46
   0  24   9   35.87    5.06
   0  24   9   37.83    5.14
   0  24   9   38.10    5.31
   0  24   9   43.83    6.07
   0  24  -9   42.43    5.89
   0  24  -9   30.71    4.41
   0  24  -9   44.22    4.83
   0  24  -9   41.84    4.93
   0 -24   9   49.97    4.88
   0 -24   9   49.74    5.04
   0 -24   9   50.76    7.82
   0 -24  -9   32.70    4.79
   0 -24  -9   39.75    4.10
   0 -24  -9   35.32    4.77
   0 -24  -9   45.13    4.69
   0  24  10    6.63    3.99
   0  24  10   -0.84    3.42
   0  24 -10    6.53    3.39
   0  24 -10    2.65    3.37
   0  24 -10    4.08    3.53
   0  24  10    1.67    3.66
   0  24 -10    1.11    3.06
   0  24  10    1.93    4.17
   0 -24 -10    4.51    3.07
   0 -24  10    3.83    3.37
   0 -24  10   -0.40    5.92
   0 -24 -10    0.26    3.37
   0 -24 -10    3.02    3.55
   0 -24  10    2.73    2.99
   0 -24 -10    1.57    2.87
   0  24 -11    3.44    3.94
   0  24 -11    7.91    3.59
   0  24  11    4.86    4.41
   0  24  11    8.81    4.19
   0  24  11    3.78    3.86
   0  24 -11    4.23    3.70
   0  24  11    5.61    4.45
   0  24 -11    5.48    3.81
   0 -24  11    8.69    6.34
   0 -24  11   10.75    3.62
   0 -24 -11    1.88    3.15
   0 -24 -11    4.40    4.18
   0 -24  11    4.75    3.67
   0 -24 -11    7.21    3.19
   0  24 -12   -0.86    3.24
   0  24 -12   -0.50    3.49
   0  24  12   -3.27    4.57
   0  24 -12    8.14    3.87
   0  24 -12    0.31    3.88
   0  24  12   10.98    4.83
   0  24  12   -3.64    3.96
   0 -24  12    1.21    6.50
   0 -24  12   -0.09    3.60
   0 -24 -12   -0.10    3.03
   0 -24 -12    2.67    3.15
   0 -24 -12    0.99    3.20
   0 -24 -12   -0.84    3.69
   0  24  13   37.23    6.11
   0  24 -13   39.00    5.51
   0  24  13   28.62    6.29
   0  24 -13   18.48    6.93
   0  24  13   29.57    5.61
   0  24  13   41.01    6.61
   0  24 -13   28.02    5.48
   0  24 -13   28.77    4.91
   0 -24  13   30.48    7.65
   0 -24 -13   27.47    4.73
   0 -24 -13   32.65    4.73
   0 -24  13   29.10    2.83
   0 -24  13   28.64    2.95
   0 -24 -13   32.84    5.36
   0 -24  13   34.24    8.22
   0 -24  13   27.99    5.25
   0  24  14    4.60    5.18
   0  24 -14   13.33    4.21
   0  24 -14    4.70    4.50
   0  24  14    8.72    5.04
   0  24 -14    4.35    3.83
   0  24 -14    3.54    3.96
   0  24  14    6.24    4.47
   0 -24 -14    0.33    3.55
   0 -24  14   10.69    9.69
   0 -24 -14   -2.74    3.64
   0 -24  14   -1.97    2.23
   0 -24 -14   -1.01    3.06
   0 -24  14    3.86    4.31
   0 -24  14    1.27    2.49
   0  24 -15   40.15    6.06
   0  24  15   28.72    6.51
   0  24  15   34.71    6.13
   0  24  15   36.11    7.47
   0  24 -15   43.19    6.16
   0  24 -15   24.62    5.89
   0 -24  15   31.92    3.84
   0 -24  15   49.89   10.17
   0 -24 -15   32.81    5.36
   0 -24  15   27.59    6.24
   0 -24 -15   26.45    5.90
   0  25   0   -0.72    1.65
   0  25   0   -1.05    1.76
   0  25   0    0.45    1.70
   0  25   0   -0.69    1.58
   0 -25   0   -4.08    3.96
   0  25  -1   14.20    1.95
   0  25  -1   11.74    1.99
   0  25   1   11.39    2.14
   0  25   1   10.15    2.07
   0  25   1   14.39    2.39
   0  25  -1   13.70    2.23
   0  25   1   12.85    2.18
   0  25  -1   15.41    1.92
   0 -25  -1   12.44    1.93
   0 -25  -1   18.98    5.21
   0 -25   1    9.72    4.83
   0 -25  -1   14.91    2.10
   0  25   2   13.28    2.63
   0  25   2   10.28    2.41
   0  25  -2   17.02    2.18
   0  25  -2   15.01    2.08
   0  25  -2   11.37    2.10
   0  25   2   12.43    2.35
   0  25  -2   17.08    2.14
   0  25   2   13.67    2.53
   0 -25  -2    9.76    2.24
   0 -25  -2   11.99    2.22
   0 -25  -2   13.95    4.90
   0 -25   2   13.19    5.11
   0  25  -3   81.03    4.58
   0  25   3   77.25    5.42
   0  25  -3   82.55    4.59
   0  25   3   72.93    5.17
   0  25   3   77.10    5.17
   0  25   3   71.62    5.20
   0  25  -3   73.38    4.65
   0  25  -3   72.32    4.43
   0 -25  -3   70.33    8.99
   0 -25   3   69.95    8.81
   0 -25  -3   76.93    5.07
   0  25  -4   69.37    4.51
   0  25   4   60.65    5.09
   0  25  -4   67.88    4.43
   0  25   4   62.05    5.19
   0  25   4   55.59    5.33
   0  25  -4   59.80    4.51
   0  25  -4   67.50    4.47
   0 -25   4   73.09    8.07
   0 -25  -4   60.05    4.96
   0 -25   4   58.76    3.95
   0 -25  -4   55.34    4.72
   0 -25   4   60.84    3.94
   0  25  -5  270.19   12.47
   0  25   5  274.20   13.30
   0  25   5  298.37   13.20
   0  25  -5  273.75   12.43
   0  25   5  268.93   13.08
   0  25  -5  282.42   12.48
   0  25  -5  283.06   12.46
   0 -25   5  271.81   12.10
   0 -25  -5  274.24   12.86
   0 -25   5  259.72   15.75
   0 -25   5  281.53   12.10
   0 -25  -5  280.30   12.99
   0  25   6   26.96    4.01
   0  25  -6   35.87    5.26
   0  25  -6   31.77    3.67
   0  25  -6   29.03    3.43
   0  25   6   35.53    4.39
   0  25  -6   29.49    3.61
   0  25   6   28.15    3.99
   0  25   6   24.58    4.17
   0 -25  -6   27.51    3.92
   0 -25   6   25.59    6.27
   0 -25   6   36.42    3.53
   0 -25  -6   27.21    3.90
   0  25  -7    1.99    2.60
   0  25   7    2.78    3.17
   0  25   7   -3.77    2.86
   0  25  -7    5.08    2.97
   0  25  -7    2.42    2.66
   0  25  -7    2.20    2.65
   0  25   7    3.11    3.37
   0  25   7   -2.82    3.71
   0 -25  -7   -0.15    3.05
   0 -25   7    0.70    1.83
   0 -25   7    0.52    2.35
   0 -25  -7    0.21    1.84
   0 -25  -7    3.52    3.27
   0 -25   7   -5.36    5.07
   0 -25  -7    3.69    1.99
   0  25   8    3.21    3.38
   0  25  -8    0.25    3.13
   0  25  -8    2.09    2.85
   0  25  -8    0.46    2.77
   0  25   8   -1.67    3.13
   0  25   8   -1.34    3.02
   0  25  -8    1.25    3.04
   0  25   8   -2.14    3.33
   0 -25   8    3.97    2.61
   0 -25  -8   -3.26    3.13
   0 -25  -8   -2.17    2.72
   0 -25  -8    0.56    2.18
   0 -25  -8   -1.31    1.95
   0 -25   8    1.79    5.51
   0 -25   8    0.22    2.61
   0  25   9   35.68    5.17
   0  25  -9   48.18    4.96
   0  25   9   39.14    5.31
   0  25  -9   46.16    4.87
   0  25  -9   46.09    5.14
   0  25   9   44.66    5.57
   0  25   9   39.37    5.30
   0  25  -9   42.02    5.14
   0 -25  -9   41.51    5.26
   0 -25  -9   44.37    4.29
   0 -25  -9   46.95    5.22
   0 -25   9   56.41    8.38
   0 -25  -9   39.92    4.04
   0 -25   9   40.40    4.42
   0  25  10   15.85    4.43
   0  25 -10   30.58    4.65
   0  25 -10   23.73    4.39
   0  25 -10   32.95    4.67
   0  25  10   18.45    4.69
   0  25 -10   26.54    4.55
   0  25  10   33.02    5.31
   0 -25  10   32.42    7.48
   0 -25 -10   27.29    3.87
   0 -25 -10   33.37    4.12
   0 -25  10   28.21    4.25
   0 -25  10   24.80    4.48
   0 -25 -10   28.77    4.76
   0 -25 -10   13.30    3.54
   0  25  11    5.24    4.32
   0  25 -11    4.97    3.51
   0  25 -11   -0.44    3.12
   0  25  11    0.84    4.07
   0  25  11    9.51    4.17
   0  25  11   -4.68    3.66
   0  25 -11    3.87    3.69
   0 -25  11    3.50    2.99
   0 -25 -11    4.06    4.11
   0 -25  11    2.60    3.53
   0 -25 -11    1.84    3.14
   0 -25  11    4.73    6.53
   0  25 -12   15.52    4.55
   0  25 -12   22.44    4.88
   0  25 -12   27.91    4.59
   0  25  12   22.63    5.03
   0  25  12   12.65    4.95
   0  25  12   21.70    5.22
   0  25  12   15.32    5.29
   0  25 -12   16.35    4.48
   0 -25  12   19.89    7.31
   0 -25 -12   15.05    3.73
   0 -25 -12   17.54    5.30
   0 -25 -12   20.73    4.49
   0 -25 -12   13.24    3.75
   0 -25  12   21.97    4.54
   0  25 -13   12.93    4.52
   0  25  13    5.77    4.82
   0  25  13    4.12    5.04
   0  25  13    8.26    4.40
   0  25 -13    7.05    3.98
   0  25  13   -4.29    4.04
   0  25 -13    7.91    4.36
   0  25 -13    3.77    4.40
   0 -25 -13    7.06    4.27
   0 -25  13    1.79    6.48
   0 -25  13    5.49    4.09
   0 -25 -13    9.59    3.63
   0 -25 -13    3.79    3.33
   0 -25  13    0.26    3.41
   0  25  14   35.86    6.78
   0  25  14   37.45    6.74
   0  25 -14   31.75    5.47
   0  25 -14   40.92    6.10
   0  25 -14   39.22    6.00
   0  25  14   23.15    5.62
   0  25 -14   37.50    5.96
   0 -25 -14   35.08    4.98
   0 -25 -14   29.73    5.46
   0 -25  14   37.41   12.18
   0 -25 -14   34.23    5.16
   0 -25  14   39.34    6.69
   0  25 -15    8.91    4.96
   0  25  15    5.90    4.58
   0  25  15    1.12    4.81
   0  25 -15    3.68    4.85
   0  25  15   -2.34    4.62
   0  25 -15    8.52    7.30
   0 -25  15    9.64    8.32
   0 -25  15   -3.98    4.15
   0 -25  15   -1.11    1.87
   0 -25 -15    3.07    3.69
   0 -25 -15    5.07    4.64
   0  26   0   -2.72    1.71
   0  26   0    1.15    1.83
   0  26   0   -2.48    1.60
   0  26   0    1.56    1.75
   0 -26   0   -4.88    4.55
   0  26  -1   90.82    4.97
   0  26   1   89.61    5.21
   0  26   1   89.59    5.46
   0  26  -1   96.63    4.96
   0  26  -1  100.67    4.96
   0  26   1   91.36    5.25
   0  26   1   89.97    5.29
   0 -26  -1  107.62    9.78
   0 -26   1   90.96    9.51
   0  26  -2    6.91    1.91
   0  26  -2    8.14    1.93
   0  26  -2    9.69    2.14
   0  26  -2    8.20    1.98
   0  26   2   11.29    2.39
   0  26   2    7.58    2.39
   0  26   2   12.75    2.44
   0  26   2    9.68    2.56
   0 -26  -2    7.82    1.99
   0 -26  -2   10.15    5.15
   0 -26   2   11.28    5.10
   0 -26  -2    8.02    2.15
   0  26   3   40.51    4.14
   0  26   3   43.42    4.40
   0  26  -3   36.18    3.40
   0  26   3   34.54    3.59
   0  26  -3   38.82    3.68
   0  26  -3   33.18    3.08
   0  26  -3   36.69    3.40
   0  26   3   38.28    3.72
   0 -26   3   47.49    6.86
   0 -26  -3   41.20    6.98
   0 -26  -3   38.85    3.96
   0  26  -4   22.41    2.93
   0  26   4   24.53    3.44
   0  26  -4   21.04    2.79
   0  26   4   27.45    3.70
   0  26   4   23.49    3.52
   0  26   4   20.84    3.34
   0  26  -4   25.51    2.82
   0  26  -4   22.97    2.80
   0 -26   4   19.01    5.85
   0 -26  -4   18.92    3.21
   0 -26  -4   24.13    3.14
   0  26   5    3.49    2.65
   0  26  -5    0.58    2.40
   0  26   5    0.08    2.59
   0  26   5    6.80    3.10
   0  26  -5    2.50    2.23
   0  26  -5   -1.34    2.19
   0  26  -5    2.89    2.17
   0 -26  -5    2.63    2.51
   0 -26   5    1.43    1.89
   0 -26   5   -1.13    4.80
   0 -26   5    6.05    1.96
   0 -26  -5    5.59    2.82
   0  26   6  216.96   11.57
   0  26   6  224.79   11.30
   0  26   6  213.50   11.29
   0  26  -6  220.84   10.54
   0  26   6  230.96   11.26
   0  26  -6  216.49   10.62
   0  26  -6  224.70   10.66
   0 -26   6  211.78   14.33
   0 -26   6  227.52   10.27
   0 -26   6  215.71   10.18
   0 -26  -6  206.14   11.12
   0 -26  -6  214.39   11.03
   0  26   7   18.33    4.10
   0  26   7   18.55    4.20
   0  26  -7   12.24    3.22
   0  26   7   16.60    3.64
   0  26   7   11.13    3.63
   0  26  -7   17.93    3.33
   0  26  -7   12.79    3.28
   0  26  -7   14.89    3.21
   0 -26   7   24.20    6.56
   0 -26  -7   10.85    1.95
   0 -26   7   13.71    2.91
   0 -26  -7   14.12    3.67
   0 -26  -7   16.98    2.19
   0 -26  -7   16.51    3.66
   0  26   8   39.06    5.10
   0  26   8   33.64    4.78
   0  26  -8   34.74    4.29
   0  26  -8   33.49    4.18
   0  26   8   39.57    5.48
   0  26  -8   25.59    4.17
   0  26  -8   29.25    4.89
   0  26   8   33.48    4.63
   0 -26  -8   37.69    4.99
   0 -26  -8   31.87    4.49
   0 -26   8   32.19    3.86
   0 -26  -8   29.74    3.10
   0 -26  -8   34.59    3.31
   0 -26   8   38.62    7.43
   0 -26   8   47.71    4.60
   0  26  -9   -2.16    2.82
   0  26   9   -5.17    3.31
   0  26   9    4.49    4.15
   0  26  -9    1.02    3.06
   0  26  -9    1.31    3.12
   0  26   9    3.71    3.38
   0  26  -9    1.44    2.94
   0  26   9   -4.09    3.31
   0 -26  -9    2.88    3.36
   0 -26  -9    3.46    3.09
   0 -26  -9   -1.12    2.20
   0 -26   9    3.03    2.75
   0 -26  -9   -3.08    2.78
   0 -26   9    2.99    5.73
   0  26  10    7.12    4.47
   0  26  10    9.33    4.49
   0  26 -10    7.39    3.78
   0  26 -10    9.45    3.59
   0  26 -10   14.32    3.83
   0  26  10   -0.32    3.56
   0  26  10   10.53    4.46
   0  26 -10   16.67    3.90
   0 -26 -10    6.02    2.99
   0 -26  10    7.55    3.05
   0 -26 -10   12.73    2.98
   0 -26  10    8.84    6.28
   0 -26 -10    5.85    3.63
   0  26 -11    1.25    3.27
   0  26  11   -1.82    3.97
   0  26  11   -6.22    4.34
   0  26 -11    0.42    3.69
   0  26  11   10.96    4.08
   0  26 -11    5.20    3.70
   0  26 -11    0.38    3.16
   0 -26 -11   -1.11    3.44
   0 -26  11    3.59    3.11
   0 -26 -11    3.37    3.77
   0 -26 -11    6.52    4.24
   0 -26  11    4.87    3.88
   0 -26  11   -2.63    5.92
   0 -26 -11   -0.16    2.77
   0  26 -12    5.91    3.61
   0  26  12    2.45    4.14
   0  26 -12    7.30    3.76
   0  26 -12   -5.36    3.63
   0  26 -12    4.83    4.39
   0  26  12   -4.70    4.20
   0  26  12   -0.02    4.62
   0  26  12    6.09    4.82
   0 -26 -12    0.18    3.65
   0 -26  12    0.90    3.83
   0 -26 -12   -1.44    3.17
   0 -26 -12   -2.86    2.73
   0 -26  12    9.11    7.01
   0 -26 -12   -5.41    3.54
   0 -26  12    0.55    3.80
   0  26 -13   -0.96    4.02
   0  26 -13    0.03    3.67
   0  26  13    6.87    4.28
   0  26  13    3.04    4.52
   0  26 -13    0.00    3.84
   0  26 -13    5.03    4.50
   0  26  13   -0.44    4.32
   0  26  13    2.15    4.53
   0 -26  13   -1.88    3.91
   0 -26 -13    0.95    3.19
   0 -26 -13   -2.90    3.16
   0 -26  13   -5.50    2.77
   0 -26  13    1.54    6.67
   0 -26 -13    0.61    4.31
   0  26 -14   24.15    5.46
   0  26 -14   28.55    5.64
   0  26  14   32.66    6.22
   0  26 -14   28.28    5.19
   0  26 -14   20.97    5.14
   0  26  14   25.45    6.34
   0  26  14   34.61    6.96
   0 -26 -14   26.05    4.49
   0 -26  14   31.95    8.99
   0 -26  14   20.64    5.15
   0 -26 -14   20.65    4.61
   0 -26 -14   22.96    5.53
   0  26 -15   14.58    5.11
   0  26  15   11.45    6.11
   0  26  15   16.70    5.94
   0  26 -15   24.31    5.67
   0  26 -15   19.03    5.47
   0  26  15   20.25    6.25
   0 -26  15   12.56    5.19
   0 -26 -15   17.39    5.09
   0 -26 -15   20.61    5.63
   0 -26  15   30.04    9.47
   0  27   0    1.07    1.84
   0  27   0    2.09    1.95
   0  27   0   -0.42    1.60
   0  27   0    1.04    1.76
   0 -27   0    2.04    4.77
   0  27   1   24.37    2.90
   0  27   1   26.10    2.80
   0  27  -1   23.42    2.52
   0  27  -1   29.00    2.62
   0  27   1   25.60    2.86
   0  27   1   29.22    2.75
   0 -27  -1   25.40    6.37
   0 -27   1   26.90    6.09
   0  27   2   41.79    3.62
   0  27   2   37.62    3.63
   0  27   2   37.58    3.39
   0  27  -2   32.74    3.23
   0  27  -2   34.73    3.27
   0  27   2   38.35    3.51
   0 -27  -2   36.11    3.08
   0 -27  -2   36.24    6.83
   0 -27  -2   32.90    3.49
   0 -27   2   31.96    6.39
   0  27  -3   84.53    4.89
   0  27   3  103.73    5.85
   0  27  -3   78.88    5.00
   0  27   3   78.15    5.52
   0  27  -3   83.05    5.04
   0  27   3   87.80    5.71
   0  27   3   92.35    5.99
   0  27  -3   94.21    5.11
   0 -27  -3   87.95    5.46
   0 -27  -3   84.59    9.92
   0 -27   3   73.42    9.60
   0  27   4    9.66    2.88
   0  27  -4    4.50    2.20
   0  27   4    4.55    2.56
   0  27   4    2.64    2.67
   0  27  -4    4.72    2.31
   0  27  -4    1.19    2.22
   0  27   4    8.08    2.77
   0  27  -4    2.78    2.16
   0 -27  -4    2.35    2.08
   0 -27  -4    2.59    2.54
   0 -27   4    7.49    5.23
   0  27  -5    5.44    2.57
   0  27  -5    4.39    2.31
   0  27  -5    8.25    2.68
   0  27   5    5.58    3.02
   0  27   5    6.46    3.25
   0  27   5   11.38    3.22
   0  27  -5    5.08    2.58
   0 -27   5    4.98    5.49
   0 -27   5    5.77    2.05
   0 -27   5    5.41    2.29
   0 -27  -5    9.02    2.83
   0 -27  -5    6.60    2.75
   0  27   6   29.54    4.42
   0  27   6   29.33    4.31
   0  27  -6   29.73    3.51
   0  27  -6   23.93    3.46
   0  27   6   28.92    4.10
   0  27  -6   31.96    3.67
   0  27   6   33.53    4.22
   0  27  -6   28.84    4.00
   0 -27  -6   25.82    3.94
   0 -27   6   31.06    3.27
   0 -27   6   27.35    3.25
   0 -27   6   32.66    6.85
   0 -27  -6   29.73    4.07
   0  27  -7   -1.51    2.62
   0  27  -7    2.38    2.89
   0  27   7   -3.30    2.81
   0  27  -7    0.63    2.52
   0  27  -7   -0.80    2.57
   0  27   7    7.26    3.47
   0  27   7    2.69    3.55
   0  27   7   -1.49    2.92
   0 -27   7    2.39    2.32
   0 -27  -7   -2.27    2.79
   0 -27   7    5.15    5.42
   0 -27  -7   -1.85    2.87
   0  27   8   32.07    4.66
   0  27   8   19.75    4.45
   0  27   8   31.99    4.78
   0  27  -8   32.97    4.23
   0  27  -8   29.00    3.85
   0  27   8   27.86    4.56
   0  27  -8   26.04    3.90
   0  27  -8   32.82    4.10
   0 -27   8   27.35    3.60
   0 -27   8   32.71    7.22
   0 -27  -8   27.26    4.32
   0 -27  -8   24.02    4.07
   0 -27   8   19.81    3.15
   0 -27  -8   32.34    2.98
   0 -27  -8   21.88    2.73
   0  27  -9   -3.34    2.85
   0  27  -9   -3.87    3.06
   0  27   9    0.88    3.16
   0  27   9    1.96    3.45
   0  27   9    0.27    3.47
   0  27  -9   -0.42    3.15
   0  27  -9    0.13    3.00
   0  27   9   -3.71    3.80
   0 -27   9   -0.97    2.75
   0 -27  -9   -1.29    2.57
   0 -27  -9   -0.46    2.01
   0 -27   9   -3.53    2.39
   0 -27   9    0.51    5.65
   0 -27  -9   -1.98    3.04
   0 -27  -9    3.07    3.37
   0  27  10   -0.38    3.90
   0  27 -10    2.13    3.25
   0  27 -10    1.87    3.22
   0  27  10    7.02    4.05
   0  27  10   -1.78    4.20
   0  27 -10    5.44    3.33
   0  27 -10   -2.30    3.24
   0  27  10   -5.69    3.60
   0 -27 -10    1.05    3.51
   0 -27 -10   -3.20    2.35
   0 -27  10    0.40    2.60
   0 -27 -10   -2.64    2.41
   0 -27  10   -1.11    5.81
   0  27 -11    4.69    3.22
   0  27 -11   10.40    3.76
   0  27 -11   12.99    4.12
   0  27  11   10.64    4.28
   0  27  11    4.79    4.09
   0  27 -11    3.88    3.40
   0  27  11   12.30    4.44
   0  27  11    3.26    5.40
   0 -27 -11    8.81    4.25
   0 -27 -11    6.24    3.74
   0 -27 -11    6.34    2.78
   0 -27  11   -1.32    2.44
   0 -27  11    6.52    6.49
   0 -27 -11    5.32    3.07
   0  27  12    1.52    4.28
   0  27 -12    3.09    3.73
   0  27  12   12.25    5.00
   0  27 -12    8.13    4.21
   0  27 -12    2.17    3.37
   0  27  12    8.30    4.92
   0  27  12    4.84    4.26
   0  27 -12    0.65    4.03
   0 -27 -12    6.63    4.12
   0 -27 -12   -1.56    3.02
   0 -27  12    9.90    4.30
   0 -27  12   16.40    7.02
   0 -27 -12    4.42    3.15
   0 -27  12    3.74    3.84
   0 -27 -12   -1.22    3.75
   0  27  13    0.59    5.13
   0  27 -13    5.39    4.27
   0  27 -13   -0.77    4.40
   0  27 -13    4.02    3.95
   0  27  13    0.23    4.67
   0  27  13   -0.04    4.61
   0 -27 -13   -1.83    3.15
   0 -27 -13   -0.20    3.09
   0 -27  13    0.61    3.28
   0 -27  13    7.10    7.29
   0 -27  13   -0.88    4.09
   0 -27 -13    8.84    4.49
   0  27 -14   39.54    5.78
   0  27  14   37.94    7.17
   0  27  14   27.78    6.37
   0  27 -14   40.93    6.56
   0  27 -14   39.16    6.05
   0  27  14   37.25    6.84
   0  27 -14   33.85    5.73
   0 -27 -14   39.20    5.26
   0 -27  14   39.69    9.27
   0 -27 -14   26.41    4.69
   0 -27 -14   33.66    6.49
   0  27 -15    9.44    4.56
   0  27 -15    9.56    5.07
   0  27  15    6.81    5.75
   0  27  15    1.89    4.89
   0  27 -15    8.36    4.79
   0  27  15   19.74    6.03
   0 -27 -15   15.05    5.96
   0 -27  15   13.19    8.15
   0 -27 -15   -4.25    3.83
   0 -27  15    7.90    4.45
   0  28   0   52.04    3.95
   0  28   0   53.00    3.90
   0  28   0   62.01    4.14
   0  28   0   51.98    3.80
   0 -28   0   66.41    8.47
   0  28  -1    9.64    2.02
   0  28   1    5.25    2.05
   0  28  -1    7.91    2.04
   0  28   1    7.74    2.43
   0  28   1    6.21    2.17
   0  28   1    3.04    2.11
   0 -28  -1    4.83    4.84
   0 -28   1    1.69    5.31
   0  28   2    2.04    2.24
   0  28  -2    1.81    1.80
   0  28   2    6.12    2.34
   0  28  -2    5.23    2.03
   0  28   2    5.47    2.23
   0  28   2    6.37    2.43
   0 -28  -2    2.07    1.96
   0 -28   2    5.00    5.28
   0 -28  -2    1.65    4.86
   0 -28  -2    6.45    1.97
   0  28  -3   89.56    5.36
   0  28   3   99.91    6.23
   0  28   3   91.97    6.01
   0  28   3   93.91    5.93
   0  28  -3   93.63    5.19
   0  28   3   96.86    6.18
   0  28  -3   90.77    5.37
   0 -28  -3   90.12    5.45
   0 -28  -3  101.99   10.55
   0 -28  -3   97.97    5.69
   0 -28   3   92.86   10.00
   0  28   4  155.50    8.31
   0  28   4  146.78    8.36
   0  28   4  161.35    8.41
   0  28   4  154.17    8.44
   0  28  -4  134.81    7.54
   0  28  -4  149.86    7.54
   0  28  -4  149.00    7.63
   0  28  -4  155.62    7.41
   0 -28  -4  145.55    9.70
   0 -28   4  149.70   12.11
   0  28  -5   29.07    3.37
   0  28  -5   24.30    3.23
   0  28   5   35.61    5.62
   0  28   5   26.23    3.81
   0  28  -5   29.00    3.42
   0  28   5   25.71    4.12
   0  28  -5   27.74    3.43
   0 -28   5   27.07    6.78
   0 -28  -5   27.80    3.66
   0 -28  -5   22.10    3.67
   0  28  -6   50.72    4.73
   0  28  -6   55.95    4.95
   0  28  -6   48.39    4.79
   0  28   6   48.08    5.02
   0  28   6   45.27    5.13
   0  28  -6   51.80    4.89
   0  28   6   54.85    5.38
   0  28   6   56.33    5.51
   0 -28  -6   53.91    5.35
   0 -28   6   54.95    4.18
   0 -28   6   68.90    8.68
   0 -28   6   49.42    4.16
   0 -28  -6   51.62    5.28
   0  28  -7    6.83    3.09
   0  28  -7    6.68    2.87
   0  28   7    6.29    3.35
   0  28  -7   10.40    2.83
   0  28   7   11.03    3.74
   0  28   7    9.22    3.84
   0  28  -7    7.84    3.11
   0  28   7    7.50    3.49
   0 -28   7    6.93    2.54
   0 -28   7    9.15    5.97
   0 -28  -7    7.33    3.24
   0 -28  -7    6.08    3.34
   0 -28   7    6.61    2.48
   0  28   8    9.58    3.87
   0  28  -8    7.34    3.20
   0  28  -8    8.12    3.02
   0  28  -8    9.76    3.20
   0  28   8    3.19    3.48
   0  28   8   11.62    3.88
   0  28   8    8.20    3.65
   0  28  -8    4.91    3.08
   0 -28  -8   10.40    3.70
   0 -28   8   11.50    6.29
   0 -28  -8    5.84    1.82
   0 -28   8    4.85    2.75
   0 -28  -8    5.10    1.67
   0 -28  -8    7.68    3.38
   0  28   9    7.50    3.99
   0  28   9    0.86    3.19
   0  28  -9    4.26    3.43
   0  28   9   -0.72    6.43
   0  28  -9    8.28    3.35
   0  28  -9    3.23    3.05
   0  28   9    2.36    3.49
   0  28  -9    0.34    3.25
   0 -28  -9    4.54    2.32
   0 -28  -9    2.18    2.90
   0 -28  -9    5.21    3.83
   0 -28   9    2.98    2.75
   0 -28  -9    2.58    2.16
   0 -28   9    3.48    2.78
   0 -28   9   14.91    6.58
   0  28  10   -1.40    3.68
   0  28 -10    2.50    3.26
   0  28  10    1.52    3.57
   0  28 -10    4.41    3.34
   0  28 -10    2.83    3.59
   0  28 -10    6.31    3.52
   0  28  10    4.56    4.20
   0  28  10   -0.65    3.95
   0 -28 -10    5.47    4.17
   0 -28  10   -3.19    2.70
   0 -28 -10   -4.50    2.08
   0 -28  10    0.30    2.71
   0 -28  10   -1.64    6.23
   0 -28 -10    2.61    2.56
   0  28  11    0.72    4.27
   0  28  11   -6.77    3.42
   0  28  11   -4.10    3.69
   0  28 -11    0.64    3.07
   0  28 -11   -1.54    3.73
   0  28 -11    5.39    3.57
   0  28 -11    0.73    3.52
   0  28  11    2.56    4.42
   0 -28  11    4.98    6.66
   0 -28 -11    7.34    3.42
   0 -28 -11   -3.39    2.32
   0 -28 -11   -0.57    2.53
   0 -28 -11    2.22    3.84
   0  28 -12   12.48    4.36
   0  28  12    8.04    4.78
   0  28 -12   18.63    4.59
   0  28  12   18.09    4.96
   0  28 -12   17.64    4.27
   0  28  12   18.76    5.59
   0  28  12   27.38    6.31
   0  28 -12   16.47    4.57
   0 -28  12   21.27    4.20
   0 -28 -12   13.87    4.75
   0 -28 -12   24.53    4.09
   0 -28  12   19.02    7.58
   0 -28 -12   21.79    3.73
   0  28  13   -2.25    4.62
   0  28 -13    6.28    6.01
   0  28 -13    0.20    3.46
   0  28  13    1.94    4.17
   0  28  13    1.59    4.76
   0  28 -13    5.14    4.13
   0  28 -13   -1.36    3.70
   0 -28 -13    4.06    3.24
   0 -28 -13   -3.63    3.96
   0 -28  13    4.57    3.81
   0 -28  13    4.04    4.05
   0 -28 -13    1.44    3.13
   0  28  14    0.43    4.89
   0  28 -14   10.37    4.52
   0  28  14   11.02    5.25
   0  28  14   -2.63    4.67
   0  28 -14    5.58    4.04
   0  28 -14    2.67    4.27
   0  28 -14   11.94    4.29
   0 -28 -14    3.45    4.25
   0 -28  14   10.61    7.33
   0 -28  14    2.70    3.97
   0 -28 -14    0.64    3.66
   0 -28 -14    2.38    3.57
   0  29   0   -0.90    1.91
   0  29   0    0.10    1.98
   0 -29   0    4.32    5.20
   0  29   1    3.45    2.23
   0  29   1    3.16    2.03
   0  29   1    7.72    2.34
   0  29   1    8.83    2.40
   0  29  -1    3.11    1.97
   0  29  -1    5.74    2.07
   0 -29   1    4.36    5.48
   0 -29  -1    5.12    5.21
   0  29   2    3.32    2.42
   0  29   2    1.58    2.15
   0  29   2    3.99    2.38
   0  29  -2    2.12    1.98
   0  29   2    4.34    2.48
   0  29  -2    0.89    1.94
   0 -29  -2    0.56    1.90
   0 -29  -2   -1.43    4.93
   0 -29   2   10.05    5.64
   0 -29  -2    1.29    2.29
   0  29  -3  226.84    9.87
   0  29  -3  215.44   10.05
   0  29   3  210.28   10.66
   0  29  -3  225.52   10.09
   0  29   3  204.48   12.77
   0  29   3  249.89   10.67
   0  29   3  209.77   10.40
   0 -29  -3  205.24   10.04
   0 -29  -3  221.30   10.19
   0 -29  -3  218.85   15.24
   0 -29   3  221.43   14.78
   0  29  -4  175.82    8.40
   0  29   4  172.02    9.24
   0  29  -4  171.87    8.25
   0  29  -4  170.59    8.13
   0  29   4  160.87    8.98
   0  29   4  163.40    9.00
   0  29   4  165.15    8.89
   0  29  -4  157.64    8.28
   0 -29  -4  167.95    8.72
   0 -29   4  187.54   13.50
   0  29  -5   -0.57    2.29
   0  29  -5    3.05    2.21
   0  29   5    0.37    3.40
   0  29   5    0.77    3.00
   0  29  -5    7.56    2.57
   0  29  -5    0.70    2.42
   0  29   5    2.67    3.00
   0 -29  -5    4.69    2.46
   0 -29   5   -6.02    4.74
   0 -29  -5   -1.33    2.45
   0  29   6   26.43    4.08
   0  29   6   26.86    4.11
   0  29  -6   20.87    3.36
   0  29  -6   25.95    3.53
   0  29  -6   23.04    3.39
   0  29  -6   26.66    3.35
   0  29   6   37.38    5.34
   0  29   6   35.00    4.64
   0 -29   6   24.21    4.13
   0 -29   6   30.22    3.16
   0 -29   6   38.16    7.49
   0 -29  -6   24.90    3.95
   0 -29  -6   23.44    3.87
   0  29  -7    3.51    2.90
   0  29   7    7.38    3.37
   0  29   7    6.06    3.30
   0  29  -7    5.50    2.61
   0  29   7    2.37    3.64
   0  29  -7    3.48    2.83
   0  29   7    1.37    3.13
   0  29  -7    6.67    2.77
   0 -29  -7    6.30    2.93
   0 -29   7   -0.47    5.36
   0 -29  -7    1.62    2.79
   0 -29   7    1.09    2.02
   0 -29   7    6.30    2.34
   0  29   8   -1.72    3.05
   0  29   8    1.45    3.33
   0  29  -8   -3.47    2.84
   0  29   8    1.04    3.64
   0  29  -8    3.34    2.81
   0  29   8    3.07    3.38
   0  29  -8    1.18    2.72
   0  29  -8   -2.79    2.96
   0 -29   8    4.30    2.55
   0 -29  -8    2.11    3.11
   0 -29   8    2.87    5.66
   0 -29  -8    3.50    3.02
   0  29  -9   -3.87    3.06
   0  29   9    3.77    3.74
   0  29   9    4.64    3.35
   0  29  -9    0.98    3.25
   0  29  -9   -0.18    3.07
   0  29   9    2.57    3.62
   0  29   9    5.41    3.58
   0 -29  -9   -0.85    1.76
   0 -29   9   -0.20    5.69
   0 -29  -9   -3.49    1.85
   0 -29  -9    2.63    2.24
   0 -29  -9   -3.28    2.99
   0 -29   9   -0.73    2.60
   0 -29   9   -0.86    2.04
   0  29  10    2.04    3.87
   0  29 -10    6.24    3.57
   0  29 -10    3.70    3.38
   0  29 -10   -3.78    3.36
   0  29 -10    0.70    2.90
   0  29  10   -6.28    3.60
   0  29  10   -0.33    3.72
   0  29  10    4.29    3.93
   0 -29 -10    1.62    6.15
   0 -29 -10   -3.70    3.72
   0 -29  10    2.00    2.67
   0 -29  10   -0.15    6.13
   0 -29 -10   -1.86    1.84
   0 -29  10    2.19    2.78
   0  29 -11    5.99    3.42
   0  29  11    7.95    4.62
   0  29 -11    8.89    4.10
   0  29  11    0.95    4.60
   0  29 -11    9.21    3.79
   0  29 -11    7.47    3.59
   0  29  11    5.34    4.43
   0 -29 -11    0.55    3.76
   0 -29  11   13.23    6.99
   0 -29  11    3.13    3.39
   0 -29 -11    6.94    3.90
   0 -29 -11    8.31    2.92
   0 -29 -11    8.58    2.63
   0  29 -12   33.75    5.09
   0  29 -12   20.08    4.69
   0  29  12   25.86    5.29
   0  29  12   29.90    5.47
   0  29 -12   23.04    4.83
   0  29  12   29.38    6.00
   0  29  12   34.06    6.41
   0  29 -12   43.25    5.72
   0 -29  12   26.56    8.45
   0 -29 -12   33.32    5.86
   0 -29  12   29.02    4.53
   0 -29 -12   27.53    4.25
   0  29  13   -1.35    4.57
   0  29  13    0.99    4.92
   0  29  13   11.47    5.05
   0  29 -13    0.58    4.18
   0  29 -13   -1.64    3.71
   0  29 -13    1.70    4.10
   0  29 -13    7.02    4.20
   0 -29 -13   -3.09    2.97
   0 -29 -13    0.05    3.30
   0 -29 -13    2.32    4.11
   0 -29  13    8.00    7.66
   0  29 -14   16.51    4.60
   0  29  14   11.07    5.09
   0  29 -14    1.78    4.24
   0  29  14   -2.60    4.85
   0  29 -14    2.25    4.59
   0  29  14    1.42    5.12
   0  29 -14    4.54    4.39
   0 -29 -14    3.43    3.75
   0 -29 -14   -0.23    3.29
   0 -29  14   20.31    8.02
   0 -29 -14    8.09    4.51
   0  30   0    6.86    2.24
   0  30   0    2.39    2.21
   0 -30   0    8.09    5.71
   0  30   1  118.88    6.17
   0  30   1  115.36    6.32
   0  30   1  118.54    6.50
   0  30   1  115.62    6.44
   0  30  -1  111.15    6.09
   0  30  -1  117.68    6.20
   0 -30   1  112.30   11.12
   0 -30  -1  121.76   11.32
   0  30   2  132.51    7.33
   0  30  -2  127.60    6.83
   0  30   2  135.87    7.03
   0  30   2  142.86    7.28
   0  30  -2  133.06    6.81
   0  30   2  124.53    7.18
   0 -30   2  144.35   11.86
   0 -30  -2  133.61    6.89
   0 -30  -2  122.48   12.02
   0  30   3    0.23    3.04
   0  30  -3    3.17    2.18
   0  30  -3    4.01    2.21
   0  30   3    7.06    2.61
   0  30   3    9.23    2.79
   0  30   3    8.03    2.81
   0 -30  -3    4.52    2.12
   0 -30  -3   12.38    5.95
   0 -30   3   10.44    5.74
   0 -30  -3    5.91    2.13
   0  30   4   34.85    3.85
   0  30  -4   32.47    3.39
   0  30  -4   29.57    3.40
   0  30   4   24.19    3.75
   0  30   4   36.19    3.84
   0  30   4   34.64    4.14
   0 -30   4   31.82    6.91
   0 -30  -4   36.95    3.71
   0  30  -5   42.55    4.02
   0  30   5   44.08    4.67
   0  30   5   47.52    4.71
   0  30  -5   38.74    4.05
   0  30   5   44.90    4.82
   0  30  -5   41.80    4.26
   0  30  -5   43.91    3.88
   0 -30   5   56.05    8.09
   0 -30  -5   46.39    4.42
   0 -30  -5   44.02    4.42
   0  30   6    1.16    2.82
   0  30  -6    0.24    2.24
   0  30  -6   -1.14    2.43
   0  30  -6    1.79    2.64
   0  30   6    2.93    4.80
   0  30   6    1.33    2.90
   0  30   6    3.66    3.49
   0  30  -6    1.20    2.65
   0 -30  -6    0.80    2.54
   0 -30  -6    1.24    2.71
   0 -30   6   -1.31    5.29
   0 -30   6    1.82    1.90
   0  30   7   95.39    7.75
   0  30  -7  103.23    6.58
   0  30   7  104.33    7.78
   0  30  -7   99.30    6.80
   0  30   7   89.78    7.87
   0  30  -7  108.82    7.04
   0  30   7   98.94    7.57
   0  30  -7  107.44    6.81
   0 -30   7  105.94    6.00
   0 -30  -7  107.13    7.24
   0 -30   7   97.82    5.97
   0 -30   7  112.56   11.29
   0 -30  -7  108.29    7.31
   0  30  -8   27.27    4.12
   0  30   8   27.50    4.77
   0  30  -8   21.47    3.71
   0  30   8   30.72    4.84
   0  30  -8   22.72    3.76
   0  30   8   14.70    4.24
   0  30   8   22.88    4.46
   0  30  -8   24.67    4.11
   0 -30   8   22.73    3.29
   0 -30   8   31.02    3.55
   0 -30   8   43.91    8.09
   0 -30  -8   33.33    4.58
   0 -30  -8   18.93    3.91
   0  30  -9   -1.51    2.84
   0  30  -9    3.57    3.22
   0  30   9   -3.49    3.36
   0  30   9    1.61    3.52
   0  30  -9    7.42    3.49
   0  30  -9   -3.34    2.81
   0  30   9   -1.61    3.41
   0  30   9    1.13    3.73
   0 -30   9    6.47    6.25
   0 -30  -9   -2.27    2.95
   0 -30   9   -4.52    2.32
   0  30 -10   45.79    5.00
   0  30 -10   41.27    5.14
   0  30  10   39.23    6.06
   0  30  10   45.47    6.37
   0  30  10   35.73    5.92
   0  30 -10   40.35    5.20
   0  30  10   39.01    5.88
   0 -30 -10   39.33    4.00
   0 -30 -10   36.19    6.16
   0 -30  10   39.06    4.60
   0 -30  10   40.26    4.63
   0 -30  10   54.73    8.99
   0 -30 -10   36.37    3.88
   0 -30 -10   49.80    6.25
   0  30 -11   -4.05    3.61
   0  30 -11    1.20    3.71
   0  30 -11    0.35    3.40
   0  30  11    4.04    3.98
   0  30 -11    2.44    3.63
   0  30  11    6.47    5.00
   0  30  11    3.29    4.59
   0  30  11    2.54    4.69
   0 -30 -11    8.74    4.08
   0 -30  11    7.41    6.78
   0 -30 -11    2.71    3.66
   0 -30 -11    3.86    2.52
   0 -30  11    7.22    3.18
   0 -30 -11   -0.47    2.45
   0  30  12   -3.18    4.19
   0  30  12    7.20    4.53
   0  30  12    2.35    4.34
   0  30 -12    5.29    3.67
   0  30 -12    6.18    3.84
   0  30  12   10.67    4.82
   0  30 -12    1.35    3.24
   0  30 -12    1.46    4.94
   0 -30 -12   -0.53    2.82
   0 -30  12    4.77    3.61
   0 -30  12   10.77    3.92
   0 -30 -12   -0.24    2.93
   0 -30 -12    6.02    4.63
   0 -30  12    8.12    7.84
   0  30 -13   13.82    5.26
   0  30 -13    7.57    4.14
   0  30  13   18.65    5.26
   0  30 -13    3.71    4.53
   0  30  13    9.13    5.56
   0  30 -13   13.39    4.33
   0  30  13    4.84    5.11
   0 -30 -13    8.82    3.48
   0 -30  13   13.28    7.88
   0 -30 -13    5.62    3.37
   0 -30 -13    6.42    4.46
   0  30  14    4.34    4.78
   0  30  14    7.08    5.35
   0  30  14   13.89    6.12
   0  30 -14   11.83    4.92
   0  30 -14    7.07    4.39
   0  30 -14   14.78    4.69
   0 -30  14   22.53    8.93
   0 -30 -14    4.41    3.43
   0 -30 -14    6.12    3.80
   0 -30 -14   10.19    4.88
   0  31   0    0.44    2.15
   0  31   0   -1.12    2.04
   0 -31   0    6.11    5.66
   0  31  -1   36.80    3.64
   0  31   1   36.57    3.66
   0  31   1   41.52    3.71
   0  31   1   38.70    3.79
   0  31  -1   37.69    3.67
   0  31   1   40.00    4.09
   0 -31  -1   39.09    7.41
   0 -31   1   40.31    7.85
   0  31  -2   31.00    3.18
   0  31   2   26.01    3.41
   0  31  -2   32.37    3.17
   0  31   2   37.99    3.65
   0  31   2   30.37    3.24
   0  31   2   39.35    3.81
   0 -31  -2   44.32    7.92
   0 -31   2   36.08    6.96
   0  31  -3    6.44    2.30
   0  31   3    7.92    2.91
   0  31   3    5.81    2.81
   0  31   3   13.54    2.89
   0  31  -3    9.28    2.44
   0  31   3    9.04    2.99
   0 -31   3    6.42    5.83
   0 -31  -3    8.54    2.21
   0 -31  -3   10.15    2.42
   0 -31  -3   10.97    6.36
   0  31  -4   23.29    3.10
   0  31   4   23.88    3.75
   0  31   4   16.92    3.46
   0  31   4   28.78    3.83
   0  31  -4   25.65    3.15
   0  31   4   21.36    3.42
   0 -31  -4   27.57    3.57
   0 -31   4   28.80    6.86
   0 -31  -4   22.09    3.24
   0  31  -5   85.97    6.14
   0  31   5   95.51    7.05
   0  31  -5   97.94    5.86
   0  31  -5   95.02    7.34
   0  31  -5   94.14    5.68
   0  31   5  100.19    6.90
   0  31   5  102.69    6.81
   0 -31  -5  101.06    6.42
   0 -31   5  103.30   11.29
   0  31   6    6.49    3.21
   0  31   6    9.62    3.42
   0  31  -6    5.39    2.76
   0  31   6    4.39    3.52
   0  31   6   11.47    3.59
   0  31  -6    3.55    2.73
   0  31  -6   10.28    2.65
   0  31  -6    7.18    2.73
   0 -31   6   10.92    5.93
   0 -31  -6    8.99    3.00
   0 -31  -6    9.54    2.99
   0  31  -7   21.18    3.55
   0  31   7   19.40    4.25
   0  31  -7   17.99    3.30
   0  31   7   16.61    4.02
   0  31   7   23.12    4.29
   0  31  -7   23.67    3.72
   0  31  -7   23.91    3.35
   0  31   7   21.68    4.15
   0 -31  -7   25.73    4.18
   0 -31   7   21.94    6.97
   0 -31  -7   21.57    3.75
   0 -31   7   20.38    2.85
   0  31   8   72.12    7.07
   0  31  -8   67.28    5.80
   0  31  -8   75.26    6.29
   0  31   8   77.12    7.08
   0  31   8   76.15    7.03
   0  31   8   71.26    9.83
   0  31  -8   62.13    5.89
   0 -31  -8   62.50    6.37
   0 -31   8   62.10    5.14
   0 -31   8   88.82   11.00
   0 -31  -8   80.24    6.69
   0 -31   8   69.48    5.09
   0  31  -9   -3.56    3.07
   0  31   9    0.45    3.72
   0  31  -9    0.66    3.11
   0  31   9    5.90    4.15
   0  31   9   -0.03    3.81
   0  31   9   -1.01    3.66
   0  31  -9    5.50    3.46
   0  31  -9   -2.43    2.56
   0 -31   9    0.83    6.18
   0 -31  -9   -3.52    3.12
   0 -31   9    3.93    2.85
   0  31 -10    3.49    2.80
   0  31 -10    6.86    3.28
   0  31  10    2.16    4.26
   0  31 -10    3.72    3.75
   0  31  10    8.16    4.26
   0  31  10    1.32    4.05
   0  31 -10    9.12    3.96
   0 -31 -10    7.74    3.54
   0 -31  10    1.04    1.61
   0 -31 -10    3.20    3.50
   0 -31  10    7.29    7.08
   0 -31  10    5.51    3.04
   0  31  11    4.26    4.49
   0  31 -11    2.42    3.85
   0  31  11   -1.21    4.24
   0  31  11    4.02    3.99
   0  31  11   12.25    4.53
   0  31 -11    3.32    3.30
   0  31 -11    0.78    3.67
   0  31 -11    7.67    3.52
   0 -31  11   12.63    7.24
   0 -31 -11    1.41    3.45
   0 -31  11    4.31    3.30
   0 -31 -11    3.96    2.29
   0 -31 -11    8.90    5.37
   0  31 -12   -0.23    3.30
   0  31 -12    2.07    3.94
   0  31  12    3.58    4.47
   0  31 -12    2.62    3.78
   0  31  12    4.22    4.60
   0  31  12    6.05    5.35
   0  31  12   -2.67    4.78
   0 -31 -12   -4.44    2.24
   0 -31 -12   -2.42    3.69
   0 -31  12    4.26   11.46
   0 -31  12    5.96    3.08
   0 -31 -12   -2.66    2.63
   0 -31  12    3.02    2.93
   0  31 -13    5.92    4.13
   0  31 -13    1.47    3.45
   0  31 -13    1.59    4.17
   0  31  13    0.69    4.95
   0  31  13    9.19    4.92
   0  31  13    6.26    5.29
   0  31 -13    3.30    4.45
   0 -31  13   -1.03    3.43
   0 -31  13    5.62    7.28
   0 -31 -13    1.35    3.28
   0 -31 -13    7.93    4.96
   0  32   0   20.23    2.78
   0  32   0   15.39    2.62
   0 -32   0   12.20    6.23
   0  32  -1   19.44    2.69
   0  32   1   17.70    2.62
   0  32  -1   16.03    2.56
   0  32   1   18.90    2.93
   0  32   1   19.06    2.89
   0 -32  -1   24.12    6.86
   0 -32   1   22.34    6.46
   0  32   2  258.03   12.20
   0  32   2  277.91   12.66
   0  32  -2  280.61   12.24
   0  32   2  283.58   12.47
   0  32   2  278.46   13.05
   0  32  -2  250.60   12.15
   0 -32   2  295.01   17.51
   0 -32  -2  286.29   17.75
   0  32   3    3.63    2.48
   0  32  -3    6.21    2.42
   0  32   3    4.90    2.75
   0  32   3    5.04    2.63
   0  32   3    4.50    2.71
   0  32  -3    2.88    2.33
   0 -32   3    3.61    5.82
   0 -32  -3    3.37    5.98
   0 -32  -3    1.30    3.53
   0 -32  -3    7.38    2.63
   0  32   4  218.21   10.78
   0  32   4  201.14   10.48
   0  32  -4  199.65   10.08
   0  32  -4  207.95   10.13
   0  32   4  231.80   11.05
   0  32   4  211.02   10.99
   0 -32  -4  213.21   10.09
   0 -32  -4  216.57   10.21
   0 -32   4  226.35   15.15
   0  32  -5   39.66    3.64
   0  32  -5   35.14    3.42
   0  32  -5   34.69    3.82
   0  32   5   32.14    4.43
   0  32   5   35.28    4.32
   0  32   5   43.17    4.62
   0 -32   5   44.10    7.65
   0 -32  -5   39.78    4.17
   0  32   6    4.26    3.58
   0  32   6    5.57    3.33
   0  32  -6    4.73    2.80
   0  32  -6    8.52    2.96
   0  32  -6    4.90    2.52
   0  32   6    5.49    3.50
   0  32  -6    8.14    2.49
   0  32   6    4.91    3.17
   0 -32  -6    5.57    2.86
   0 -32  -6    8.68    2.83
   0 -32   6    2.75    5.66
   0  32   7   40.79    5.05
   0  32  -7   34.27    4.02
   0  32   7   34.56    4.93
   0  32  -7   38.30    4.18
   0  32   7   30.11    4.92
   0  32  -7   35.65    4.24
   0  32   7   40.24    5.35
   0  32  -7   41.43    4.58
   0 -32   7   43.08    8.57
   0 -32  -7   32.35    4.44
   0 -32   7   34.46    3.68
   0 -32  -7   35.23    4.51
   0  32  -8   63.61    7.56
   0  32   8   56.34    6.35
   0  32   8   54.21    6.19
   0  32   8   59.56    6.70
   0  32  -8   62.08    5.70
   0  32  -8   54.96    5.39
   0  32  -8   55.32    5.46
   0  32   8   62.17    6.33
   0 -32  -8   59.84    5.96
   0 -32   8   59.00    4.77
   0 -32  -8   60.96    6.10
   0 -32   8   51.73    4.91
   0 -32   8   63.05    9.04
   0  32   9   -0.73    3.70
   0  32   9    4.46    3.39
   0  32  -9    3.20    3.08
   0  32  -9    5.09    3.72
   0  32  -9    9.69    3.26
   0  32   9    1.68    3.86
   0  32  -9    4.58    3.36
   0  32   9   11.98    4.46
   0 -32   9   -0.06    2.51
   0 -32   9    1.43    2.45
   0 -32  -9    7.35    3.76
   0 -32   9    5.59    6.45
   0  32 -10    5.10    3.61
   0  32 -10    8.60    3.93
   0  32  10    3.10    4.34
   0  32 -10    7.72    3.46
   0  32  10    7.29    4.66
   0  32 -10    8.19    3.50
   0  32  10   14.36    4.51
   0  32  10    7.06    4.50
   0 -32  10   18.38    7.43
   0 -32  10    5.46    3.09
   0 -32 -10    6.34    3.70
   0 -32 -10   14.42    4.44
   0  32 -11   12.46    4.20
   0  32 -11    9.64    3.80
   0  32  11   14.08    4.95
   0  32  11   11.63    4.96
   0  32  11   13.32    4.86
   0  32 -11   13.93    4.09
   0  32 -11   18.03    4.24
   0  32  11   20.38    4.69
   0 -32 -11   18.25    4.83
   0 -32  11   27.07    8.56
   0 -32 -11   13.21    2.33
   0 -32  11   17.38    3.51
   0 -32 -11   13.72    2.55
   0  32 -12   15.37    3.88
   0  32  12   13.13    5.40
   0  32 -12   15.65    4.32
   0  32 -12    8.79    3.78
   0  32  12    7.62    5.58
   0  32  12    9.35    4.92
   0  32 -12   21.15    5.79
   0 -32  12   35.24    8.93
   0 -32 -12    7.37    2.62
   0 -32  12   20.45    3.83
   0 -32 -12   13.20    4.32
   0 -32  12   11.87    3.35
   0  32 -13    3.41    4.15
   0  32  13    3.51    4.59
   0  32 -13    2.34    3.99
   0  32  13   -4.63    4.08
   0  32 -13    7.91    4.07
   0  32  13   10.34    5.10
   0  32 -13    0.09    3.88
   0 -32 -13   12.30    4.69
   0 -32  13   12.20    8.01
   0 -32 -13    3.17    2.80
   0 -32 -13    6.95    3.02
   0 -32  13   18.85    3.57
   0  33   0   -1.35    2.18
   0  33   0    1.19    2.24
   0 -33   0    2.14    5.61
   0  33  -1    3.45    2.26
   0  33   1    2.77    2.13
   0  33   1    2.32    2.48
   0  33   1    2.04    2.26
   0  33   1    4.92    2.24
   0  33  -1    5.67    2.14
   0 -33  -1    3.71    5.56
   0 -33   1    5.03    5.93
   0  33   2   15.16    3.08
   0  33   2   19.62    2.96
   0  33  -2   19.29    2.78
   0  33  -2   25.72    2.84
   0  33   2   16.39    2.73
   0 -33  -2   20.79    6.84
   0 -33   2   19.14    6.89
   0  33   3  105.23    6.53
   0  33  -3  100.51    5.96
   0  33  -3   97.62    6.07
   0  33   3  105.56    6.30
   0  33   3   98.70    6.78
   0  33   3  103.38    6.76
   0 -33  -3  103.09    5.70
   0 -33   3  110.22   12.01
   0 -33  -3   99.27   11.71
   0  33   4   76.89    5.63
   0  33  -4   68.65    5.14
   0  33   4   74.81    5.98
   0  33   4   71.93    6.14
   0  33  -4   68.10    5.18
   0  33   4   69.76    6.13
   0 -33  -4   67.57    4.90
   0 -33   4   84.61   10.36
   0 -33  -4   71.32    5.17
   0  33   5   18.72    3.79
   0  33  -5   20.98    3.45
   0  33  -5   24.41    3.39
   0  33   5   22.87    3.84
   0  33   5   27.31    4.74
   0 -33   5   30.37    7.33
   0 -33  -5   18.27    3.33
   0  33   6   59.78    6.33
   0  33  -6   67.18    4.96
   0  33  -6   58.71    4.72
   0  33   6   65.15    5.83
   0  33  -6   52.01    5.10
   0  33   6   57.94    6.15
   0  33   6   63.62    6.32
   0  33  -6   61.84    5.52
   0 -33  -6   62.42    5.28
   0 -33   6   92.06   10.73
   0 -33  -6   67.63    5.63
   0  33  -7    3.74    2.53
   0  33   7    4.15    3.56
   0  33  -7    3.13    2.98
   0  33  -7   -1.13    2.65
   0  33   7   -2.10    3.48
   0  33  -7    6.30    2.94
   0  33   7    9.65    3.76
   0  33   7    5.87    3.64
   0 -33  -7    5.18    3.01
   0 -33  -7    4.57    2.83
   0 -33   7    1.97    6.34
   0  33  -8    2.57    2.96
   0  33   8    2.34    3.10
   0  33   8    0.22    3.56
   0  33  -8    5.49    2.80
   0  33  -8   -0.05    3.10
   0  33  -8   -0.53    2.50
   0  33   8    2.06    3.78
   0  33   8    1.37    3.85
   0 -33   8   11.56    6.81
   0 -33   8    1.00    2.01
   0 -33   8    0.49    2.11
   0 -33  -8   -0.56    3.00
   0  33   9    7.19    4.16
   0  33  -9    5.96    3.32
   0  33   9    0.39    4.04
   0  33  -9    5.33    3.32
   0  33   9    0.59    3.67
   0  33   9    8.63    4.40
   0  33  -9    5.10    2.98
   0  33  -9    6.96    3.48
   0 -33  -9   -0.53    3.29
   0 -33   9    7.77    2.48
   0 -33  -9    2.18    3.14
   0 -33   9   15.34    7.24
   0 -33   9    5.12    2.40
   0  33  10   -0.96    3.86
   0  33 -10    0.27    3.00
   0  33 -10    0.11    3.27
   0  33 -10   -1.04    3.50
   0  33  10    4.04    4.08
   0  33 -10   -0.09    3.29
   0  33  10    0.88    3.97
   0  33  10    0.23    4.91
   0 -33  10   12.00    7.43
   0 -33  10    2.43    2.97
   0 -33 -10   -1.73    2.94
   0 -33  10    4.55    2.46
   0 -33 -10    5.23    3.66
   0  33  11   -2.19    4.56
   0  33  11   -0.70    3.67
   0  33 -11    6.32    3.90
   0  33 -11    6.03    3.36
   0  33  11    5.42    4.29
   0  33 -11    9.00    3.59
   0  33  11   -1.78    4.16
   0  33 -11   11.45    4.10
   0 -33  11    5.80   10.99
   0 -33 -11    7.72    3.82
   0  33 -12    6.92    4.38
   0  33  12    5.54    5.08
   0  33 -12    8.30    3.68
   0  33  12   13.03    6.73
   0  33  12    4.69    5.08
   0  33 -12    4.57    4.09
   0 -33  12    1.76    2.72
   0 -33 -12    5.21    2.30
   0 -33  12   13.92    7.65
   0 -33  12    2.66    3.10
   0 -33 -12    1.08    1.81
   0 -33 -12    9.27    4.80
   0  34   0   23.07    3.04
   0  34   0   19.82    3.04
   0 -34   0   22.46    7.16
   0  34   1   39.91    4.23
   0  34   1   48.29    4.14
   0  34  -1   42.21    4.12
   0  34  -1   38.14    4.01
   0  34   1   36.42    3.85
   0 -34  -1   44.12    8.58
   0 -34   1   54.60    8.98
   0  34  -2   86.78    5.50
   0  34   2   73.52    5.90
   0  34   2   94.07    6.08
   0  34  -2   90.30    5.65
   0  34   2   85.69    5.37
   0  34   2   81.07    5.69
   0 -34   2  100.57   11.84
   0 -34  -2   99.33   11.93
   0  34   3    7.63    2.63
   0  34   3    2.33    2.92
   0  34  -3    2.60    2.48
   0  34   3    7.85    2.97
   0  34   3   11.60    2.89
   0  34  -3    4.42    2.48
   0 -34   3   15.53    6.59
   0 -34  -3    9.70    6.47
   0  34   4   49.67    4.83
   0  34   4   51.85    5.24
   0  34   4   49.60    4.93
   0  34  -4   42.98    4.32
   0  34   4   49.55    5.00
   0  34  -4   43.62    4.49
   0 -34   4   48.26    8.53
   0 -34  -4   44.56    4.08
   0 -34  -4   45.83    4.43
   0  34  -5   16.69    3.21
   0  34   5   22.67    3.69
   0  34   5   23.64    4.08
   0  34  -5   19.91    3.15
   0 -34  -5   19.91    3.27
   0 -34   5   27.83    7.77
   0  34  -6    0.54    2.20
   0  34  -6    5.93    2.52
   0  34   6    6.56    3.52
   0  34  -6    3.30    2.87
   0  34   6    7.64    5.07
   0  34   6    1.10    3.28
   0  34  -6   -0.29    2.67
   0 -34  -6    2.35    2.28
   0 -34  -6    9.67    3.15
   0 -34   6   11.12    6.69
   0  34  -7   14.40    3.39
   0  34   7    4.39    3.78
   0  34   7    4.90    3.59
   0  34  -7   12.53    2.72
   0  34  -7   10.45    3.48
   0  34  -7    9.12    2.94
   0  34   7   16.01    3.65
   0  34   7    7.93    6.36
   0 -34   7   24.01    7.61
   0 -34  -7   11.47    3.44
   0 -34  -7   10.96    3.42
   0  34   8   16.20    4.24
   0  34   8    8.19    4.16
   0  34  -8   16.64    3.64
   0  34  -8   12.52    2.94
   0  34  -8   17.23    3.54
   0  34   8   12.15    4.38
   0  34  -8   15.56    3.83
   0  34   8   15.94    3.98
   0 -34  -8   14.24    3.64
   0 -34   8   11.22    7.08
   0  34  -9   56.43    5.63
   0  34   9   72.72    7.25
   0  34   9   65.83    6.95
   0  34  -9   67.35    6.93
   0  34  -9   61.69    5.75
   0  34  -9   65.15    6.09
   0  34   9   60.08    6.86
   0  34   9   62.86    6.87
   0 -34  -9   68.70    6.51
   0 -34  -9   58.66    6.38
   0 -34   9   72.01    5.16
   0 -34   9   69.35    6.46
   0 -34   9  107.65   12.19
   0  34 -10    9.91    3.94
   0  34  10   12.55    4.36
   0  34 -10   15.56    4.09
   0  34  10    9.03    4.66
   0  34  10   10.71    6.00
   0  34  10   11.69    4.87
   0  34 -10   10.55    3.55
   0  34 -10    8.53    3.25
   0 -34  10   12.55    3.01
   0 -34  10   25.71    9.62
   0 -34 -10   13.25    4.17
   0 -34  10   10.98    2.98
   0 -34 -10   16.51    3.62
   0  34 -11    2.23    3.23
   0  34  11   -5.82    3.40
   0  34  11   -6.63    4.01
   0  34  11   -7.42    4.00
   0  34 -11   -2.19    3.50
   0  34  11   -6.10    4.47
   0  34 -11    2.86    3.72
   0 -34 -11    3.01    3.69
   0 -34  11   10.91    7.77
   0  34 -12   10.34    4.66
   0  34 -12    1.85    3.47
   0  34  12    4.66    7.02
   0  34  12    7.30    5.05
   0  34 -12    7.22    3.92
   0  34  12   12.82    5.41
   0 -34  12    6.62    3.44
   0 -34 -12    4.85    3.77
   0 -34  12   17.08    8.29
   0  35   0   -1.77    2.15
   0  35   0   -1.71    2.17
   0 -35   0   -1.30    5.44
   0  35   1    2.73    2.50
   0  35  -1    1.52    2.32
   0  35  -1    2.51    2.22
   0 -35  -1   -1.85    5.59
   0 -35   1    2.39    5.90
   0  35  -2  147.59    7.86
   0  35  -2  150.25    7.90
   0  35   2  150.23    8.35
   0  35   2  139.56    8.29
   0  35   2  156.36    7.89
   0  35   2  155.72    7.71
   0 -35   2  171.34   14.49
   0 -35  -2  152.51   13.91
   0  35   3   38.20    4.26
   0  35   3   34.77    3.66
   0  35   3   37.95    3.87
   0  35  -3   31.71    3.60
   0  35  -3   35.95    3.66
   0  35   3   34.46    4.12
   0 -35   3   31.62    7.69
   0  35  -4    1.31    2.51
   0  35   4    7.31    3.25
   0  35   4    8.85    3.16
   0  35   4    4.27    2.96
   0  35   4    2.59    2.53
   0 -35  -4    8.68    2.51
   0 -35   4   12.60    6.89
   0  35   5   53.33    5.42
   0  35   5   54.26    5.75
   0  35   5   52.65    5.27
   0  35  -5   56.38    4.98
   0  35  -5   53.55    4.75
   0  35   5   49.12    5.31
   0 -35  -5   46.43    4.43
   0 -35   5   66.82    9.36
   0 -35  -5   49.49    4.83
   0  35   6    3.19    3.42
   0  35  -6   -3.21    2.21
   0  35  -6   -2.19    2.11
   0  35  -6   -0.25    2.62
   0  35   6   -3.28    3.72
   0  35  -6   -0.92    2.82
   0  35   6    0.15    3.05
   0  35   6   -1.15    3.24
   0 -35   6   -1.15    6.12
   0 -35  -6   -1.88    2.58
   0  35   7    1.59    3.18
   0  35   7    2.83    3.72
   0  35   7    1.70    3.78
   0  35  -7    5.43    3.41
   0  35  -7    6.71    2.93
   0  35  -7    8.00    2.57
   0  35  -7    8.38    3.11
   0  35   7   -0.29    3.43
   0 -35  -7    8.84    3.23
   0 -35  -7    1.40    2.61
   0 -35   7    1.18    6.42
   0  35  -8   27.22    3.76
   0  35  -8   25.84    3.84
   0  35  -8   34.77    4.49
   0  35   8   22.29    4.85
   0  35   8   27.70    4.75
   0  35  -8   26.46    3.90
   0  35   8   34.18    5.33
   0  35   8   34.08    5.27
   0 -35  -8   25.77    4.42
   0 -35   8   30.99    8.38
   0  35  -9    9.82    4.80
   0  35  -9    6.89    3.08
   0  35   9   11.12    4.31
   0  35   9   11.49    4.44
   0  35  -9    5.94    3.09
   0  35   9    1.61    3.87
   0  35  -9    3.36    3.43
   0 -35   9   11.90    7.74
   0 -35   9    6.49    2.38
   0 -35   9    9.42    2.27
   0 -35  -9    8.72    3.67
   0 -35  -9    8.20    3.45
   0  35  10    7.89    4.73
   0  35 -10   -0.74    3.16
   0  35 -10    1.86    3.07
   0  35  10   -0.80    3.85
   0  35 -10   -1.31    3.73
   0  35  10   -0.37    4.02
   0  35  10    6.10    5.00
   0  35 -10    5.54    3.01
   0 -35  10    8.45    7.14
   0 -35  10    0.35    2.40
   0 -35 -10    1.84    3.39
   0  35  11   -3.09    4.31
   0  35 -11    5.42    4.28
   0  35  11   10.30    4.72
   0  35 -11    3.23    3.30
   0  35  11   -0.15    4.57
   0  35  11   -0.98    4.81
   0  35 -11    5.84    3.57
   0  35 -11    6.97    3.30
   0 -35  11   -0.45    1.74
   0 -35  11   14.92    7.50
   0 -35  11    3.93    3.22
   0  35 -12   11.84    4.46
   0  35  12    0.51    4.88
   0  35 -12    1.44    3.81
   0  35  12    7.33    4.79
   0  35 -12    8.92    3.60
   0  35  12    1.47    5.53
   0  35 -12    4.83    4.27
   0 -35  12    0.96    3.03
   0 -35  12   13.26    8.21
   0 -35 -12    5.98    4.21
   0  36   0   -0.48    2.34
   0  36   0   -3.40    2.15
   0 -36   0   -2.33    5.55
   0  36  -1   -0.86    2.17
   0  36   1    3.47    2.53
   0  36   1    2.21    2.66
   0  36  -1    1.04    2.36
   0 -36   1    1.74    5.96
   0 -36  -1   -3.62    5.90
   0  36   2   89.68    5.73
   0  36  -2   82.48    5.85
   0  36   2  104.57    6.51
   0  36  -2   92.31    5.81
   0  36   2   99.42    6.54
   0  36   2   92.94    5.63
   0 -36   2  102.64   12.34
   0 -36  -2  100.38   13.59
   0  36   3   -1.05    2.35
   0  36  -3    4.47    2.41
   0  36   3    7.21    2.63
   0  36   3    9.16    3.17
   0  36  -3    9.09    2.62
   0  36   3    9.77    3.07
   0 -36   3   -1.90    5.71
   0  36  -4   -2.59    2.34
   0  36   4   -0.68    2.39
   0  36   4    0.30    2.97
   0  36  -4    0.44    2.66
   0  36   4   -0.62    2.89
   0  36   4   -3.98    2.70
   0 -36  -4   -2.05    1.93
   0 -36   4    3.79    6.25
   0  36   5    5.51    3.42
   0  36  -5   11.08    2.75
   0  36   5   11.59    2.94
   0  36   5    2.26    3.35
   0  36  -5   12.35    2.98
   0  36   5   11.41    3.49
   0 -36   5   12.02    6.94
   0 -36  -5   10.18    2.64
   0 -36  -5    5.08    2.55
   0  36   6    0.39    3.28
   0  36   6    1.76    3.04
   0  36  -6    1.27    2.51
   0  36   6    1.71    3.06
   0  36  -6    4.50    3.08
   0  36   6    6.49    3.51
   0 -36   6   -2.41    6.20
   0 -36  -6   -0.45    2.57
   0  36  -7   46.32    4.71
   0  36  -7   45.39    5.44
   0  36   7   43.85    5.65
   0  36   7   35.98    5.56
   0  36  -7   48.80    4.99
   0  36   7   51.50    5.53
   0  36   7   54.92    5.95
   0  36  -7   55.40    4.58
   0 -36  -7   44.29    4.81
   0 -36   7   51.35    9.59
   0 -36  -7   49.34    5.13
   0  36  -8   31.56    4.00
   0  36   8   42.66    5.61
   0  36  -8   38.55    4.14
   0  36  -8   34.99    4.51
   0  36   8   24.83    4.95
   0  36  -8   34.13    4.66
   0  36   8   34.13    5.10
   0  36   8   41.95    5.58
   0 -36  -8   31.94    4.66
   0 -36   8   46.21    9.41
   0  36   9   10.54    4.39
   0  36  -9    2.33    3.62
   0  36  -9    4.49    4.90
   0  36   9   -0.13    5.32
   0  36  -9    1.74    2.83
   0  36   9    6.80    3.90
   0  36   9   -0.44    3.95
   0  36  -9    2.54    3.04
   0 -36  -9    1.70    3.22
   0 -36   9    6.23    8.74
   0 -36  -9    7.32    3.56
   0  36  10   -2.69    4.36
   0  36 -10   10.90    3.47
   0  36 -10    0.93    3.31
   0  36  10   20.54    4.95
   0  36 -10   12.82    3.37
   0  36  10   14.86    4.86
   0  36  10   13.43    4.79
   0  36 -10    9.04    4.08
   0 -36  10    2.76    7.31
   0 -36  10   10.62    2.88
   0 -36 -10    8.25    3.58
   0 -36  10    3.95    2.09
   0  36 -11   -1.30    3.58
   0  36 -11    0.57    4.35
   0  36 -11   -3.80    2.96
   0  36  11    5.13    4.56
   0  36  11   -2.35    3.97
   0  36  11   -1.18    4.10
   0 -36  11    4.26    7.23
   0 -36  11   -3.04    2.75
   0 -36 -11    0.79    3.69
   0  37   0    1.06    2.46
   0 -37   0   -4.13    5.45
   0  37  -1    2.46    2.13
   0  37  -1    3.08    2.41
   0  37   1   -2.13    2.55
   0 -37   1    0.18    6.16
   0  37  -2   65.24    5.01
   0  37  -2   54.57    4.87
   0  37   2   62.38    5.58
   0  37   2   68.59    5.62
   0 -37  -2   80.90   11.07
   0 -37   2   74.04   10.43
   0  37  -3   23.82    3.22
   0  37   3   23.06    3.33
   0  37   3   19.88    3.78
   0  37   3   17.32    3.66
   0  37   3   22.43    3.15
   0 -37   3   26.65    7.51
   0  37  -4   23.50    3.24
   0  37  -4   18.37    3.13
   0  37   4   20.18    3.54
   0  37   4   16.80    3.74
   0  37   4   19.64    3.33
   0 -37   4   34.67    8.53
   0  37   5    0.99    3.31
   0  37   5    2.83    2.68
   0  37  -5    1.95    2.57
   0  37   5    0.29    3.11
   0  37  -5    0.54    2.50
   0  37   5   -4.50    2.99
   0 -37  -5    3.47    2.40
   0 -37   5   -7.28    5.71
   0 -37  -5    3.90    2.41
   0  37   6   52.23    5.66
   0  37   6   51.36    8.30
   0  37   6   55.03    6.01
   0  37  -6   48.88    4.66
   0  37  -6   54.96    5.43
   0  37   6   48.73    5.23
   0 -37   6   62.53    9.98
   0 -37  -6   49.07    5.02
   0 -37  -6   50.57    4.83
   0  37  -7    3.19    2.95
   0  37   7    3.63    3.57
   0  37   7    5.09    3.83
   0  37   7    4.02    3.69
   0  37   7    6.41    3.43
   0 -37   7   10.49    7.89
   0 -37  -7    1.41    2.06
   0  37  -8   16.24    3.09
   0  37  -8   17.18    4.12
   0  37   8   16.44    4.48
   0  37  -8   16.44    3.45
   0  37  -8   22.14    3.55
   0  37   8   18.65    4.81
   0  37   8   16.77    4.23
   0  37   8   13.03    4.45
   0 -37  -8   16.11    3.65
   0 -37  -8   13.06    3.65
   0 -37   8   29.63    8.97
   0  37  -9    8.74    3.01
   0  37  -9    9.87    3.35
   0  37   9    1.47    3.75
   0  37   9    5.79    4.00
   0  37  -9    1.92    3.77
   0  37   9   -3.43    3.99
   0  37  -9    3.48    3.11
   0 -37   9    6.46    7.38
   0 -37  -9    4.63    3.47
   0 -37  -9    4.24    3.07
   0  37 -10    7.01    4.11
   0  37 -10    3.15    3.00
   0  37 -10    9.22    3.57
   0  37  10    2.17    4.44
   0  37  10    1.70    4.52
   0  37  10    7.23    4.86
   0  37 -10   18.16    3.81
   0  37  10    0.55    3.72
   0 -37 -10   10.37    3.60
   0 -37  10    7.87    7.89
   0  37  11    9.61    5.09
   0  37  11   10.63    4.92
   0  37 -11    0.03    2.95
   0 -37  11    1.14    7.52
   0 -37  11   -2.84    2.78
   0 -37 -11   -2.47    3.32
   0  38   0   58.74    5.20
   0  38   0   71.66    5.31
   0 -38   0   78.29   11.60
   0  38  -1    7.80    2.48
   0  38   1    5.91    2.58
   0  38   1    2.91    2.53
   0 -38  -1    0.46    6.31
   0  38   2   32.98    4.10
   0  38  -2   26.27    3.53
   0  38   2   25.59    3.81
   0 -38   2   55.76   10.89
   0 -38  -2   38.73    8.84
   0  38   3   11.66    3.51
   0  38   3   15.52    3.63
   0  38  -3   15.42    2.98
   0  38   3   18.46    3.13
   0  38  -3   14.67    2.87
   0  38   3   15.12    2.77
   0 -38   3   14.76    7.66
   0  38   4    5.47    2.44
   0  38  -4    4.13    2.49
   0  38  -4    6.44    2.87
   0  38   4    5.65    3.41
   0  38   4    7.74    3.01
   0  38   4    2.92    3.30
   0 -38   4    4.69    6.94
   0  38   5    4.99    3.39
   0  38   5   -2.26    2.96
   0  38   5    3.63    3.44
   0  38  -5   -0.94    2.45
   0  38   5    2.15    2.54
   0  38  -5    3.52    2.94
   0 -38  -5    2.70    2.43
   0 -38  -5    2.37    2.28
   0 -38   5   -1.43    8.66
   0  38   6   24.21    4.27
   0  38   6   22.34    4.04
   0  38  -6   21.94    3.72
   0  38   6   22.25    4.84
   0  38   6   23.03    4.30
   0  38  -6   20.41    3.51
   0 -38  -6   24.37    3.53
   0 -38  -6   24.67    3.63
   0  38   7    6.02    3.68
   0  38  -7    2.17    3.09
   0  38   7    6.41    3.71
   0  38   7    1.50    3.56
   0  38   7    1.65    3.67
   0  38  -7    7.57    2.84
   0 -38   7    6.59    6.94
   0  38   8   19.94    4.37
   0  38   8   20.57    4.86
   0  38  -8   13.31    3.75
   0  38  -8   17.24    3.19
   0  38  -8   14.35    3.80
   0  38   8   18.37    4.36
   0  38  -8   20.52    3.43
   0  38   8   21.44    5.02
   0 -38  -8   13.59    3.47
   0 -38   8   26.22    8.18
   0 -38  -8   14.74    3.53
   0  38   9   43.77    7.47
   0  38   9   41.16    5.98
   0  38   9   44.72    5.98
   0  38  -9   50.68    5.87
   0  38  -9   49.14    5.55
   0  38   9   44.06    5.72
   0  38  -9   44.67    4.77
   0  38  -9   47.55    4.87
   0 -38  -9   33.09    5.78
   0 -38   9   70.97   11.16
   0 -38  -9   45.60    5.42
   0  38 -10    4.72    2.89
   0  38  10   -4.30    4.56
   0  38  10    7.21    4.59
   0  38  10    6.38    4.60
   0  38 -10   -0.25    3.04
   0  38  10    0.29    4.24
   0  38 -10    0.24    3.46
   0  38 -10    1.13    3.05
   0 -38 -10    3.02    3.14
   0 -38  10   -2.18    7.35
   0  39   0   -0.21    2.55
   0  39   0    1.78    2.53
   0 -39   0    6.06    6.61
   0  39  -1    2.17    2.40
   0  39   1    1.05    2.59
   0  39   1    6.66    2.78
   0  39  -1    2.84    2.55
   0 -39  -1    8.93    6.82
   0 -39   1    1.10    6.17
   0  39  -2    7.89    2.67
   0  39   2    6.40    2.97
   0  39  -2    5.60    2.66
   0  39   2    4.66    2.88
   0 -39   2   12.89    6.78
   0 -39  -2    8.67    6.71
   0  39   3   -0.13    3.10
   0  39  -3   -0.54    2.41
   0  39   3    4.09    2.46
   0  39   3   -1.27    2.49
   0  39  -3    2.83    2.54
   0  39   3    4.16    3.14
   0 -39   3    5.46    7.06
   0  39  -4   52.88    5.29
   0  39   4   55.65    5.63
   0  39  -4   58.95    5.11
   0  39   4   55.58    5.32
   0  39   4   59.57    5.12
   0  39   4   56.72    5.81
   0 -39   4   80.73   10.98
   0  39   5   44.48    4.90
   0  39   5   32.44    4.85
   0  39   5   34.91    4.99
   0  39   5   39.58    4.26
   0  39  -5   41.22    4.22
   0  39  -5   35.49    4.23
   0 -39   5   51.66    9.65
   0 -39  -5   49.06    4.29
   0 -39  -5   38.08    4.03
   0  39   6    8.29    3.18
   0  39   6   -4.24    3.21
   0  39  -6    4.51    2.78
   0  39   6    6.09    3.48
   0  39  -6    0.63    2.71
   0  39   6    7.87    3.69
   0 -39   6    9.95    6.58
   0 -39  -6    3.31    2.67
   0 -39  -6    5.31    2.34
   0  39   7   16.59    4.39
   0  39  -7    5.32    3.39
   0  39  -7   12.44    3.28
   0  39   7    8.08    3.87
   0  39   7   13.34    4.31
   0 -39   7   20.55    8.36
   0  39   8    1.56    3.38
   0  39   8   -3.21    3.46
   0  39  -8    4.60    3.28
   0  39  -8    1.19    3.25
   0  39   8   -1.30    3.80
   0 -39   8    2.34    7.23
   0 -39  -8    6.83    3.03
   0  39   9   -0.35    4.29
   0  39   9    3.19    3.90
   0  39   9   -2.56    3.61
   0  39   9    0.76    3.85
   0  39  -9    6.12    3.50
   0  39  -9    6.08    3.69
   0  39  -9    7.34    2.56
   0  39  -9   -2.23    2.78
   0 -39   9    2.08    6.94
   0 -39  -9    3.86    2.53
   0  40   0   48.52    4.57
   0  40   0   44.61    4.46
   0 -40   0   47.81    9.38
   0  40   1    0.75    2.66
   0  40  -1    1.07    2.49
   0  40   1   -4.62    2.47
   0  40  -1    6.12    2.60
   0 -40   1    3.15    6.60
   0 -40  -1    1.43    6.98
   0  40  -2   27.37    3.30
   0  40   2   26.78    4.06
   0  40   2   23.31    3.99
   0  40  -2   29.13    3.49
   0 -40  -2   19.77    8.25
   0 -40   2   34.77    8.39
   0  40   3   31.56    4.18
   0  40  -3   22.39    3.31
   0  40   3   17.13    2.89
   0  40  -3   23.63    3.42
   0 -40   3   30.24    8.72
   0  40  -4    1.94    2.56
   0  40   4    3.54    2.45
   0  40   4    3.24    3.28
   0  40  -4    5.02    2.65
   0  40   4    3.98    2.77
   0 -40   4    7.03    7.46
   0  40  -5   11.41    3.36
   0  40   5   10.35    4.16
   0  40   5    7.22    3.04
   0  40   5   11.91    3.84
   0  40  -5    5.64    2.75
   0  40   5    7.02    3.58
   0 -40   5    3.61    7.12
   0  40   6    1.22    2.71
   0  40  -6    2.07    2.96
   0  40   6   -0.76    3.01
   0  40  -6   -1.44    3.25
   0  40   6    4.44    3.24
   0  40   6   -0.23    3.83
   0 -40  -6    1.87    2.57
   0 -40   6   13.25    7.36
   0 -40  -6    5.68    2.51
   0  40   7  -10.22    3.14
   0  40  -7    2.97    2.87
   0  40   7    2.35    3.29
   0  40   7    5.68    3.74
   0  40   7    5.02    3.91
   0  40  -7    1.19    3.00
   0 -40   7    6.29    7.12
   0 -40  -7   -3.44    1.96
   0  40   8    5.25    4.15
   0  40   8    2.93    3.87
   0  40   8   -2.88    2.99
   0  40   8   -8.79    3.64
   0  40  -8    2.35    3.02
   0  40  -8    5.74    3.65
   0 -40   8    0.78    7.15
   0 -40  -8   10.44    3.35
   0 -40  -8   -0.43    1.56
   0  40  -9   12.10    3.59
   0  40   9    5.45    4.02
   0  40   9    6.11    4.45
   0  40  -9    4.73    2.85
   0  40  -9    7.55    2.89
   0  40  -9    8.52    4.19
   0  40   9    2.60    4.28
   0  40   9   11.20    4.60
   0 -40   9   14.78    8.11
   0 -40  -9    0.86    1.45
   0  41   0    3.19    2.75
   0  41   0    5.54    2.56
   0 -41   0   -1.98    6.38
   0  41   1   -0.50    2.79
   0  41  -1    1.34    2.51
   0  41   1    0.25    2.63
   0  41  -1    0.31    2.58
   0 -41   1   -1.72    6.14
   0 -41  -1    1.68    7.17
   0  41   2   18.75    3.59
   0  41  -2   12.95    3.04
   0  41   2    9.64    3.31
   0  41  -2   14.47    3.09
   0 -41   2   19.79    8.04
   0 -41  -2   13.86    7.78
   0  41  -3    1.01    2.59
   0  41   3    2.19    3.22
   0  41  -3    3.94    2.60
   0  41   3    2.92    3.05
   0 -41   3    7.12    6.79
   0  41  -4   47.47    4.77
   0  41   4   48.05    4.90
   0  41  -4   45.35    4.55
   0  41   4   45.71    5.27
   0  41   4   50.50    4.87
   0 -41   4   53.36    9.95
   0  41  -5   17.14    3.72
   0  41   5   36.88    5.05
   0  41   5   25.20    3.84
   0  41  -5   24.85    3.69
   0  41   5   21.33    4.48
   0 -41   5   36.70    8.68
   0  41   6    1.52    2.87
   0  41   6   -1.18    3.30
   0  41   6    7.19    3.87
   0  41  -6    6.91    2.86
   0  41   6    6.90    3.59
   0 -41  -6    3.21    1.94
   0 -41   6   10.49    7.75
   0  41  -7    6.04    3.16
   0  41   7    4.81    3.39
   0  41   7   12.11    4.14
   0  41  -7   -0.71    3.00
   0  41   7    5.40    3.29
   0  41   7   -2.98    3.67
   0 -41   7    7.39    7.46
   0 -41  -7    0.34    1.47
   0  41   8    5.84    4.33
   0  41   8    2.96    3.42
   0  41   8    4.76    3.81
   0  41  -8   12.13    3.68
   0  41  -8    5.65    3.54
   0 -41   8    2.88    7.53
   0 -41  -8    2.82    3.08
   0  42   0   36.63    4.19
   0  42   0   23.58    3.80
   0 -42   0   28.06    8.86
   0  42  -1   10.93    2.88
   0  42   1    7.75    3.13
   0  42  -1   11.29    3.27
   0  42   1   14.17    3.50
   0 -42  -1   16.17    8.37
   0 -42   1   16.41    7.66
   0  42  -2    6.60    2.72
   0  42   2    1.63    2.80
   0  42  -2   -0.27    2.63
   0 -42   2    8.68    7.04
   0  42  -3    2.70    2.47
   0  42  -3   -0.02    2.70
   0  42   3    7.21    3.63
   0  42   3    4.71    3.14
   0 -42   3    3.72    7.43
   0  42  -4   15.37    3.26
   0  42  -4   10.56    3.09
   0  42   4   10.58    3.06
   0  42   4   16.98    4.31
   0 -42   4   11.77    7.93
   0  42  -5    4.43    2.99
   0  42  -5    3.49    3.07
   0  42   5   -1.37    3.08
   0  42   5    1.12    3.75
   0  42   5   -4.07    2.64
   0  42   5    3.70    2.63
   0 -42   5    5.97    7.86
   0  42   6    2.00    3.24
   0  42   6    2.38    3.13
   0  42  -6    7.49    3.03
   0  42   6    4.36    3.66
   0  42  -6   -0.71    3.17
   0  42   6    4.41    3.85
   0 -42   6    3.82    7.23
   0  42  -7    0.08    2.60
   0  42   7   -9.59    3.81
   0  42   7   -0.60    3.01
   0  42  -7    0.77    3.47
   0  42   7    3.82    3.66
   0 -42  -7    0.11    3.12
   0 -42   7   -2.89    7.08
   0 -42  -7   -0.01    1.21
   0  43   0    6.32    3.15
   0  43   0    1.96    2.70
   0 -43   0    2.37    6.88
   0  43   1   -2.47    2.88
   0  43   1    2.63    2.81
   0  43  -1    3.32    2.66
   0  43  -1    7.76    2.81
   0 -43  -1    0.52    7.07
   0 -43   1    0.36    6.86
   0  43   2   12.41    3.66
   0  43  -2    3.13    2.86
   0  43   2   -1.95    3.64
   0  43  -2    4.51    2.77
   0 -43   2    2.75    7.37
   0  43   3   28.40    4.76
   0  43   3   28.95    4.58
   0  43  -3   29.93    4.28
   0  43  -3   30.48    3.99
   0 -43   3   40.11    9.68
   0  43  -4   -0.77    2.68
   0  43  -4   -0.40    2.76
   0  43   4    0.75    3.54
   0 -43   4   -2.84    6.82
   0  43  -5    2.88    3.88
   0  43   5   11.10    3.36
   0  43   5   13.58    2.83
   0  43   5    6.96    3.27
   0  43   5    2.24    4.01
   0  43  -5    9.00    3.39
   0 -43   5   14.30    8.03
   0  43  -6    8.46    3.03
   0  43  -6    3.01    3.39
   0  43   6    1.39    2.88
   0  43   6    2.76    4.17
   0  43   6   17.52    4.18
   0  43   6    7.70    3.47
   0 -43   6   14.77    8.31
   0  44   0   14.16    3.36
   0  44   0    7.20    3.18
   0 -44   0   13.43    7.99
   0  44   1   -0.52    3.07
   0  44  -1    4.52    3.11
   0  44  -1    1.72    2.97
   0 -44   1   -2.41    6.60
   0 -44  -1   -3.37    6.99
   0  44  -2    1.22    2.92
   0  44   2    1.75    3.23
   0  44  -2   -1.94    2.72
   0  44   2    4.09    3.31
   0 -44   2   -1.31    7.07
   0  44   3    7.35    3.26
   0  44  -3   15.33    3.60
   0  44   3   13.43    4.04
   0  44  -3    9.46    3.00
   0 -44   3   19.31    8.55
   0  44  -4    0.22    2.90
   0  44   4    2.57    3.53
   0  44  -4   -1.31    2.67
   0 -44   4   10.45    7.95
   0  44   5   15.20    3.33
   0  44  -5    6.06    3.39
   0  44   5   10.03    3.02
   0  44  -5    7.85    3.58
   0  44   5   13.30    4.63
   0  44   5   10.53    3.83
   0 -44   5   12.58    8.52
   0  45   0   -5.94    2.81
   0  45   0    0.53    2.82
   0 -45   0    6.13    7.73
   0  45   1    0.26    3.30
   0  45  -1    0.81    2.79
   0  45  -1    2.10    2.96
   0  45   1    2.36    3.05
   0 -45   1   12.32    8.13
   0 -45  -1    1.83    7.67
   0  45   2   -1.07    3.48
   0  45  -2    0.80    2.67
   0  45  -2    2.16    2.90
   0  45   2    3.92    3.17
   0 -45   2    5.26    7.14
   0  45  -3   10.04    3.24
   0  45  -3   22.45    3.75
   0  45   3    5.63    3.64
   0  45   3   15.43    4.07
   0 -45   3   19.43    8.61
   1   0 -18   23.20    5.56
  -1   0  18   21.05    6.74
   1   0 -18   13.27    5.65
  -1   0  18   12.49    5.85
   1   0 -17    0.36    8.72
   1   0 -17    0.19    4.35
  -1   0  17    1.64    4.62
  -1   0  17   -0.45    5.13
   1   0 -17    2.91    5.25
  -1   0  16   89.80    9.03
  -1   0  16   64.22    8.92
   1   0 -16   59.25    7.55
  -1   0  16   82.83    8.28
  -1   0  16   84.61    8.26
   1   0 -16   63.42    8.39
   1   0 -16   63.62    7.48
   1   0 -16   52.85    7.59
  -1   0  15   -0.34    3.91
   1   0 -15    4.64    4.24
  -1   0  15    1.01    5.08
   1   0 -15   -4.37    3.43
   1   0 -15    4.85    4.55
  -1   0  15    0.61    4.79
  -1   0  14   -2.05    4.45
   1   0 -14   -0.40    4.06
   1   0 -14    0.75    4.02
  -1   0  14    4.45    3.74
  -1   0  14    2.63    4.16
  -1   0  14   -0.09    3.81
   1   0 -14    8.80    4.37
   1   0 -13    4.03    4.09
   1   0 -13    4.26    4.23
  -1   0  13   -0.33    3.67
  -1   0  13    3.11    3.85
  -1   0  13    8.84    4.17
   1   0 -13    1.54    3.55
   1   0 -13    6.68    3.74
  -1   0  13    2.77    3.70
   1   0 -12  386.35   18.61
  -1   0  12  386.69   17.99
  -1   0  12  366.53   18.39
   1   0 -12  370.08   18.53
   1   0 -12  366.35   17.83
  -1   0  12  375.25   18.12
   1   0 -12  401.37   18.13
   1   0 -11    4.41    3.23
  -1   0  11  -10.20    7.25
  -1   0  11    0.66    3.14
   1   0 -11   -4.69    2.96
   1   0 -11   -3.79    3.39
  -1   0  11   -2.49    3.39
  -1   0  11    1.50    3.63
   1   0 -11    6.61    7.35
  -1   0  10   38.82    5.44
  -1   0  10   32.75    4.47
   1   0 -10   32.78    4.67
   1   0 -10   41.24    4.78
   1   0 -10   37.71    4.59
   1   0 -10   29.10    4.18
  -1   0  10   35.87    6.25
  -1   0  10   40.22    5.46
   1   0  -9   -2.68    2.54
  -1   0   9    0.25    3.09
   1   0  -9   -2.95    2.62
  -1   0   9    3.81    2.80
   1   0  -9    1.65    2.65
  -1   0   9   -2.04    2.47
   1   0  -9    2.00    5.46
  -1   0   9   -1.00    2.49
   1   0  -8   -2.98    2.31
  -1   0   8   -2.80    2.30
   1   0  -8   -1.98    2.36
   1   0  -8    0.07    2.49
  -1   0   8   -2.24    2.54
   1   0  -8   -0.94    2.48
  -1   0   8   -2.67    2.19
  -1   0   7    2.63    2.58
  -1   0   7    4.64    2.29
   1   0  -7    5.87    5.52
   1   0  -7    1.63    2.21
  -1   0   7    4.08    2.25
   1   0  -7    1.84    2.24
   1   0  -7    1.65    2.49
  -1   0   6 1007.23   39.17
   1   0  -6  980.73   39.13
   1   0  -6  946.15   39.28
  -1   0   6  949.85   39.26
  -1   0   6  979.75   39.12
   1   0  -6  938.77   39.23
   1   0  -5    1.27    2.11
   1   0  -5   -0.66    2.01
  -1   0   5    3.30    2.47
  -1   0   5   -0.69    2.11
  -1   0   5    0.81    2.10
   1   0  -5    2.47    1.96
  -1   0   5   -1.31    2.30
   1   0  -5   -1.01    2.84
  -1   0   4  667.36   27.98
   1   0  -4  683.43   27.91
   1   0  -4  708.94   27.95
   1   0  -4  699.42   28.07
  -1   0   4  682.95   27.89
  -1   0   4  706.86   27.94
  -1   0   4  681.24   28.07
   1   0  -3    1.33    1.54
   1   0  -3   -1.61    1.59
  -1   0   3   -0.95    3.00
  -1   0   3   -0.16    1.66
   1   0  -3   -0.67    1.46
  -1   0   3   -0.60    1.46
   1   0  -3   -0.60    1.41
  -1   0   3   -1.63    1.37
  -1   0   2  510.84   20.83
   1   0  -2  533.22   20.78
   1   0  -2  527.50   20.78
  -1   0   2  467.20   21.02
  -1   0   2  550.97   20.80
  -1   0  -2 3016.73  118.37
   1   0   2 3003.57  118.75
   1   0   2 2819.07  118.55
  -1   0  -2 2801.37  118.51
   1   0   2 3520.47  118.73
  -1   0  -2 2957.56  118.70
   1   0   3    2.28    1.73
   1   0   3    1.46    2.02
  -1   0  -3    0.55    1.79
  -1   0  -3    0.77    1.80
  -1   0  -3    1.47    1.79
  -1   0  -3    2.69    2.53
   1   0   3    2.36    1.77
   1   0   3    0.36    1.83
  -1   0  -4 2426.72   92.19
   1   0   4 2217.97   92.29
  -1   0  -4 2339.47   92.28
   1   0   4 2342.11   92.16
  -1   0  -4 2298.79   92.14
   1   0   4 2390.52   92.17
  -1   0  -5   -0.06    1.89
   1   0   5    1.01    4.33
  -1   0  -5    1.04    2.01
   1   0   5    1.12    2.02
   1   0   5    0.41    2.05
  -1   0  -5    6.04    4.47
   1   0   5    1.87    2.15
  -1   0  -5    4.15    2.16
   1   0   6  711.48   31.61
   1   0   6  757.19   31.50
  -1   0  -6  784.94   31.51
  -1   0  -6  781.49   31.79
   1   0   6  805.69   31.63
  -1   0  -6  783.14   31.57
   1   0   6  761.58   31.77
  -1   0  -7   -3.88    2.27
   1   0   7   -3.13    2.11
  -1   0  -7    5.29    5.47
  -1   0  -7    0.08    2.26
  -1   0  -7   -4.47    2.16
   1   0   7   -5.96    5.00
   1   0   7   -0.96    2.35
   1   0   7   -3.36    2.27
   1   0   8  446.61   19.50
   1   0   8  418.70   19.65
   1   0   8  483.63   20.05
  -1   0  -8  426.02   19.32
   1   0   8  437.61   19.48
  -1   0  -8  430.94   19.69
  -1   0  -8  445.55   19.43
  -1   0  -8  475.10   19.95
   1   0   9    3.46    2.73
   1   0   9    2.23    2.81
  -1   0  -9    2.34    2.89
   1   0   9   -3.30    2.98
  -1   0  -9    8.09    3.00
  -1   0  -9    3.45    3.22
  -1   0  -9    0.46    2.32
   1   0   9   -1.48    3.24
  -1   0 -10    2.71    2.97
  -1   0 -10    3.28    3.41
  -1   0 -10    8.49    3.47
   1   0  10   11.31    4.14
   1   0  10    4.59    3.48
  -1   0 -10    1.07    3.33
   1   0  10    4.40    3.39
   1   0  10    3.42    3.14
   1   0  11   -3.22    3.55
   1   0  11    0.69    4.88
   1   0  11   -2.96    3.21
   1   0  11    3.95    4.31
  -1   0 -11    4.17    3.51
  -1   0 -11   -2.37    4.58
  -1   0 -11   -0.40    3.39
  -1   0 -11   -2.91    3.15
   1   0  12   82.78    8.01
  -1   0 -12   94.11    7.53
   1   0  12   86.19    8.49
  -1   0 -12   82.33    7.86
   1   0  12   73.42    7.01
  -1   0 -12   96.29    7.78
  -1   0 -12   76.51    8.02
   1   0  12  134.83   12.64
   1   0  13    1.92    3.78
   1   0  13    0.49    3.55
  -1   0 -13   -0.33    3.86
  -1   0 -13   -2.01    3.58
   1   0  13   -7.56    4.05
  -1   0 -13    2.49    3.68
   1   0  13   -4.63    3.78
  -1   0 -14    4.73    4.67
   1   0  14    2.24    4.86
  -1   0 -14    0.56    4.15
  -1   0 -14   -4.40    5.41
   1   0  14    2.07    3.36
   1   0  14    0.79    4.22
   1   0  15    6.20    6.44
   1   0  15   -0.15    4.27
  -1   0 -15   -0.01    4.41
   1   0  15    5.03    4.14
  -1   0 -15   11.12    4.62
  -1   0 -15   -6.14    4.02
   1   0  15    2.35    4.84
  -1   0 -16    3.03    4.46
   1   0  16    2.13    6.50
   1   0  16    5.01    4.99
  -1   0 -16    2.78    4.40
   1   0  16    5.34    4.51
  -1   0 -16   10.14    5.40
   1   0  16    3.41    4.72
  -1   0 -17    2.10    4.62
   1   0  17   -6.94    4.86
  -1   0 -17    3.46    6.91
   1   0  17    1.26    5.17
  -1   0 -17    4.44    5.34
  -1   0 -18   17.06    6.16
   1   0  18    0.69    5.37
   1   0  18    2.28    5.45
  -1   0 -18    4.49    4.62
   1   1 -18    6.67    5.18
   1   1 -18   -2.74    5.20
  -1   1  18    3.40    5.25
  -1   1  18    3.16    5.19
   1  -1 -18    1.47    4.62
  -1  -1  18    6.86    5.35
  -1  -1  18    6.02    5.38
   1  -1 -18   -0.39    5.20
   1   1 -17   12.77    5.06
  -1   1  17    8.27    5.33
   1   1 -17    5.58    5.08
  -1   1  17   -0.61    4.46
   1   1 -17   -0.72    4.73
  -1  -1  17    8.96    5.69
   1  -1 -17    7.27    4.82
  -1  -1  17    4.20    4.76
   1  -1 -17    0.65    4.33
   1  -1 -17   13.78    4.80
  -1   1  16    1.80    4.33
   1   1 -16   -1.92    4.36
  -1   1  16    6.76    4.94
   1   1 -16    0.49    4.60
  -1   1  16   14.93    5.35
  -1   1  16   10.85    5.02
   1   1 -16    3.34    5.24
   1   1 -16    6.18    4.33
  -1  -1  16   13.31    5.18
   1  -1 -16    0.96    6.27
   1  -1 -16    7.16    4.16
  -1  -1  16    0.52    4.04
   1  -1 -16    8.07    3.90
  -1  -1  16    8.05    4.52
  -1  -1  16    9.10    6.33
   1  -1 -16    4.56    5.32
  -1   1  15   -0.11    4.09
  -1   1  15    8.24    4.71
   1   1 -15   -0.57    3.97
   1   1 -15    2.75    4.02
   1   1 -15    8.80    4.56
  -1   1  15    5.08    4.84
   1  -1 -15    1.12    3.91
   1  -1 -15   -1.21    4.17
  -1  -1  15   -3.57    4.24
  -1  -1  15    2.97    4.37
   1  -1 -15    3.64    4.24
   1   1 -14   -4.28    3.70
   1   1 -14   -3.81    3.48
  -1   1  14   -1.16    4.12
  -1   1  14   -6.47    3.85
   1   1 -14    2.00    3.98
  -1   1  14   -2.79    3.42
  -1   1  14  -18.67    8.29
  -1  -1  14   -1.14    3.43
  -1  -1  14    3.93    4.33
   1  -1 -14   -3.72    3.74
  -1  -1  14   -2.07    3.97
   1  -1 -14    3.00    4.20
  -1  -1  14    2.03    3.61
   1  -1 -14    1.12    3.74
   1   1 -13   54.60    5.88
  -1   1  13   74.56    9.41
  -1   1  13   57.38    6.32
  -1   1  13   49.91    6.15
   1   1 -13   56.10    5.93
   1   1 -13   84.38    9.41
  -1   1  13   47.10    5.62
  -1  -1  13   62.56    8.39
   1  -1 -13   49.58    5.69
   1  -1 -13   41.95    5.82
  -1  -1  13   63.71    8.94
  -1  -1  13   53.88    5.94
  -1  -1  13   53.26    5.98
   1  -1 -13   49.07    6.37
   1  -1 -13   51.45    6.06
  -1   1  12   13.39    4.27
   1   1 -12   14.70    4.25
   1   1 -12   10.92    3.69
   1   1 -12   23.86    8.35
  -1   1  12   16.01    4.32
  -1   1  12   12.31    3.67
   1   1 -12   13.29    4.09
  -1   1  12    9.76    3.96
  -1  -1  12    7.97    3.77
  -1  -1  12    6.83    3.90
  -1  -1  12   11.61    3.71
   1  -1 -12   15.75    4.05
   1  -1 -12   12.20    3.84
   1  -1 -12    7.00    4.23
   1  -1 -12   10.53    4.32
  -1  -1  12   16.04    4.41
  -1   1  11    2.47    3.99
   1   1 -11    3.32    3.31
  -1   1  11    0.88    3.23
  -1   1  11    5.72    3.73
   1   1 -11    2.52    3.48
   1   1 -11    2.14    3.54
  -1   1  11   -0.14    3.55
   1   1 -11    1.39    3.68
   1  -1 -11    2.28    3.19
  -1  -1  11    3.54    3.43
   1  -1 -11    0.23    3.05
   1  -1 -11   -2.17    3.46
  -1  -1  11   -1.20    3.54
  -1  -1  11    2.95    3.25
  -1  -1  11    0.53    3.72
   1   1 -10    6.09    3.21
  -1   1  10    3.80    3.35
   1   1 -10    7.27    3.44
  -1   1  10    3.86    3.13
  -1   1  10    6.96    5.03
   1   1 -10    0.73    3.18
   1   1 -10    4.19    3.01
  -1  -1  10   10.27    3.98
   1  -1 -10    3.71    2.96
   1  -1 -10    5.21    3.23
  -1  -1  10    2.55    3.06
   1  -1 -10    4.40    4.37
   1  -1 -10    3.71    3.49
  -1  -1  10    6.75    3.25
   1   1  -9    3.62    2.91
  -1   1   9    4.26    3.33
  -1   1   9    5.23    2.88
   1   1  -9    6.68    2.83
   1   1  -9   -1.41    3.79
  -1   1   9    2.67    2.77
  -1   1   9    2.35    2.38
   1   1  -9    4.38    2.84
  -1  -1   9   -6.91    2.56
   1  -1  -9    0.70    2.64
  -1  -1   9    6.44    3.97
   1  -1  -9    5.01    2.82
   1  -1  -9    0.51    3.06
   1  -1  -9    0.74    2.63
  -1  -1   9   -1.83    2.96
  -1  -1   9    3.37    2.62
  -1   1   8    4.59    2.69
   1   1  -8    8.69    2.97
   1   1  -8    4.46    2.81
   1   1  -8    7.29    2.62
  -1   1   8    5.36    3.19
   1   1  -8    4.20    2.67
  -1   1   8    6.72    3.15
  -1   1   8    0.59    2.65
   1  -1  -8    1.37    2.49
   1  -1  -8    0.37    2.73
  -1  -1   8    5.63    5.90
  -1  -1   8    1.12    2.49
   1  -1  -8    0.51    2.53
  -1  -1   8    3.47    2.59
   1  -1  -8    2.45    2.66
  -1  -1   8   -1.70    2.32
   1   1  -7  695.45   28.05
  -1   1   7  671.77   27.97
  -1   1   7  621.99   27.32
  -1   1   7  667.24   27.29
   1   1  -7  683.73   27.40
   1   1  -7  666.05   27.15
  -1   1   7  631.15   27.43
   1  -1  -7  650.99   27.66
  -1  -1   7  642.05   27.07
   1  -1  -7  647.83   27.35
  -1  -1   7  631.13   27.31
  -1  -1   7  629.22   27.82
   1  -1  -7  664.86   27.21
   1   1  -6    2.40    2.08
   1   1  -6    6.56    4.62
  -1   1   6    4.29    2.17
  -1   1   6    2.59    3.07
  -1   1   6    1.94    2.25
  -1   1   6    3.10    2.10
   1   1  -6    5.44    2.28
   1   1  -6    5.17    2.18
  -1  -1   6    0.20    2.08
   1  -1  -6    6.24    3.28
  -1  -1   6    3.51    2.35
  -1  -1   6    1.49    2.06
   1  -1  -6   -1.29    2.01
   1  -1  -6    1.52    2.02
  -1  -1   6    2.03    2.35
   1  -1  -6    2.30    2.20
   1   1  -5  419.61   17.02
   1   1  -5  396.89   16.92
  -1   1   5  389.59   17.11
  -1   1   5  424.65   17.34
   1   1  -5  403.46   17.14
  -1   1   5  373.29   16.93
  -1   1   5  410.58   17.02
   1   1  -5  425.33   17.18
   1  -1  -5  393.91   17.11
   1  -1  -5  381.26   17.14
  -1  -1   5  430.36   17.00
   1  -1  -5  392.53   16.95
  -1  -1   5  404.42   16.99
   1  -1  -5  413.44   16.99
  -1  -1   5  381.39   17.06
   1   1  -4  249.64   11.26
   1   1  -4  262.07   11.43
   1   1  -4  294.99   11.57
  -1   1   4  260.79   11.41
   1   1  -4  265.75   11.30
  -1  -1   4  241.31   11.48
  -1  -1   4  253.58   11.43
  -1  -1   4  261.63   11.30
  -1  -1   4  263.34   11.36
   1  -1  -4  267.13   11.41
   1  -1  -4  244.40   11.53
  -1   1   3    8.00    1.78
   1   1  -3    4.46    1.57
   1   1  -3    4.73    1.64
  -1   1   3   10.26    1.90
   1   1  -3    7.55    1.69
  -1   1   3    7.10    1.72
  -1   1   3    8.48    2.02
   1  -1  -3   15.37    2.71
  -1  -1   3    9.79    1.65
  -1  -1   3   11.17    1.95
   1  -1  -3    7.29    1.76
   1  -1  -3   10.85    1.79
  -1  -1   3   12.02    1.95
   1  -1  -3   10.20    1.76
  -1  -1   3    7.76    1.66
  -1   1   2  473.46   18.38
   1   1  -2  453.26   18.19
   1   1  -2  378.01   18.17
  -1  -1   2  474.21   18.19
   1  -1  -2  463.32   18.34
  -1  -1   2  484.16   18.32
   1  -1  -2  449.20   18.25
  -1   1  -2 1511.24   62.47
  -1   1  -2 1590.51   62.42
   1   1   2 1641.55   62.50
   1   1   2 1519.15   62.47
   1   1   2 1612.15   62.43
  -1   1  -2 1611.01   62.48
   1  -1   2 1534.94   62.61
   1  -1   2 1730.83   62.83
  -1  -1  -2 1537.45   62.48
   1  -1   2 1611.03   62.43
  -1  -1  -2 1526.21   62.40
  -1  -1  -2 1559.31   62.66
  -1  -1  -2 1630.59   62.83
  -1   1  -3    5.51    1.77
  -1   1  -3    3.60    1.85
  -1   1  -3    7.20    2.75
  -1   1  -3    4.25    1.83
   1   1   3    3.82    1.97
   1   1   3    5.13    1.90
   1   1   3    3.16    1.90
   1   1   3    5.34    1.76
   1  -1   3    7.41    1.85
  -1  -1  -3    2.78    1.79
  -1  -1  -3   10.63    3.84
   1  -1   3    5.78    2.08
   1  -1   3    3.42    1.91
  -1  -1  -3    5.41    1.85
  -1  -1  -3    7.88    1.92
   1  -1   3    2.48    1.76
   1   1   4 1971.24   72.81
  -1   1  -4 1880.34   72.62
   1   1   4 1827.72   72.62
   1   1   4 1836.77   72.63
  -1   1  -4 1743.33   72.68
  -1   1  -4 1838.45   72.59
  -1   1  -4 1843.81   72.76
  -1  -1  -4 1806.56   72.61
  -1  -1  -4 1841.40   72.75
   1  -1   4 1837.87   72.61
   1  -1   4 1821.53   72.61
  -1  -1  -4 1841.31   72.61
  -1  -1  -4 1761.59   72.74
  -1   1  -5  162.47    8.16
   1   1   5  149.70    7.90
   1   1   5  153.16    8.07
  -1   1  -5  156.11    7.84
  -1  -1  -5  161.48    7.89
  -1  -1  -5  192.69    9.12
   1  -1   5  175.75    8.01
   1  -1   5  179.76    9.16
   1  -1   5  149.43    8.07
  -1  -1  -5  151.47    7.86
  -1  -1  -5  167.24    8.17
   1   1   6  208.35    9.81
   1   1   6  206.34   10.16
   1   1   6  212.74    9.74
  -1   1  -6  211.70    9.77
  -1   1  -6  194.04    9.92
  -1   1  -6  204.14    9.68
  -1  -1  -6  198.64   10.00
   1  -1   6  200.61   10.05
  -1  -1  -6  201.45    9.69
  -1  -1  -6  200.67    9.71
   1  -1   6  196.52    9.69
  -1  -1  -6  194.60    9.92
   1  -1   6  203.00    9.93
   1  -1   6  224.46    9.97
   1   1   7   60.29    4.74
  -1   1  -7   56.81    4.80
   1   1   7   51.92    5.04
  -1   1  -7   58.99    5.18
  -1   1  -7   59.87    4.80
   1   1   7   53.77    4.87
  -1   1  -7   62.90    5.17
   1   1   7   48.88    5.77
   1  -1   7   52.73    5.04
  -1  -1  -7   60.81    6.48
   1  -1   7   55.18    5.17
   1  -1   7   55.15    5.35
  -1  -1  -7   57.33    4.67
  -1  -1  -7   69.92    6.43
   1  -1   7   45.71    4.77
  -1  -1  -7   50.03    4.67
   1   1   8   69.88    5.73
  -1   1  -8   64.45    5.37
  -1   1  -8   69.15    5.80
  -1   1  -8   65.99    5.89
   1   1   8   81.22    7.73
  -1   1  -8   76.23    5.79
   1   1   8   70.56    5.88
   1   1   8   67.58    5.59
   1  -1   8   63.07    5.24
  -1  -1  -8   62.42    5.74
   1  -1   8   63.00    5.54
   1  -1   8   69.26    5.84
  -1  -1  -8   67.95    5.72
  -1  -1  -8  105.87    9.06
  -1  -1  -8   68.67    5.67
  -1   1  -9  150.76    9.17
   1   1   9  157.07    8.80
  -1   1  -9  155.58    8.87
  -1   1  -9  151.16    8.97
  -1   1  -9  152.78    9.15
   1   1   9  158.05    9.22
   1   1   9  198.05   11.42
   1   1   9  184.52   10.85
   1  -1   9  143.66    9.08
   1  -1   9  186.75   11.28
  -1  -1  -9  152.47    8.76
  -1  -1  -9  150.64    9.29
  -1  -1  -9  155.59    9.26
   1  -1   9  153.31    8.90
   1  -1   9  143.97    9.00
  -1  -1  -9  152.95    8.99
  -1   1 -10   55.55    5.29
  -1   1 -10   51.31    5.19
   1   1  10   37.91    5.60
  -1   1 -10   49.93    5.48
   1   1  10   52.62    5.32
   1   1  10   47.06    5.09
   1   1  10   54.70    6.06
  -1   1 -10   38.93    4.82
  -1  -1 -10   59.41    6.36
   1  -1  10   45.87    5.11
  -1  -1 -10   49.42    5.10
  -1  -1 -10   49.72    4.96
   1  -1  10   60.09    6.32
   1  -1  10   56.53    5.81
   1  -1  10   49.37    5.92
  -1  -1 -10   49.08    5.07
   1   1  11   21.01    4.40
   1   1  11   22.28    4.31
  -1   1 -11   13.58    3.93
  -1   1 -11   17.13    4.10
   1   1  11   21.55    4.96
  -1   1 -11   16.19    3.86
  -1   1 -11   16.35    4.28
   1   1  11   21.36    4.55
   1  -1  11   32.54    6.39
  -1  -1 -11   15.50    4.09
   1  -1  11   22.30    5.13
  -1  -1 -11   19.66    4.30
  -1  -1 -11   18.78    4.40
   1  -1  11   22.97    4.32
   1  -1  11   20.62    4.48
  -1  -1 -11   24.50    4.10
  -1   1 -12    6.81    5.46
   1   1  12    8.16    4.13
  -1   1 -12   -1.19    3.22
   1   1  12    4.49    4.46
  -1   1 -12    7.53    3.82
   1   1  12   23.08    8.68
   1   1  12    3.40    3.73
  -1   1 -12    9.55    3.67
   1  -1  12   10.62    4.07
  -1  -1 -12    9.84    4.48
   1  -1  12    9.45    3.56
  -1  -1 -12    5.77    3.28
   1  -1  12    6.31    6.08
  -1  -1 -12   -0.53    3.53
  -1  -1 -12    6.51    3.82
   1  -1  12   -0.32    3.30
  -1   1 -13    4.55    4.25
  -1   1 -13    2.96    4.02
  -1   1 -13    9.15    4.19
   1   1  13    6.09    4.37
   1   1  13    6.31    4.25
   1   1  13    8.92    3.74
   1   1  13    1.69    4.16
  -1  -1 -13   -0.65    3.82
  -1  -1 -13    2.28    3.46
   1  -1  13    2.59    4.42
   1  -1  13   11.81    4.42
  -1  -1 -13    8.18    4.28
   1  -1  13    5.21    4.55
   1  -1  13    9.12    3.88
  -1  -1 -13    5.07    3.86
   1   1  14   -1.89    6.39
   1   1  14   -2.22    4.21
   1   1  14    3.67    5.18
  -1   1 -14    7.02    4.20
  -1   1 -14   -4.00    3.91
  -1   1 -14    2.14    4.28
  -1  -1 -14    1.12    4.34
   1  -1  14    6.38    3.82
  -1  -1 -14    2.77    4.30
   1  -1  14    4.87    8.13
   1  -1  14    3.04    4.16
  -1  -1 -14   -3.67    4.17
   1  -1  14   -3.59    4.42
   1   1  15   18.41    5.92
  -1   1 -15   12.50    4.74
  -1   1 -15    0.74    4.60
  -1   1 -15   17.83    5.38
   1   1  15    5.33    4.85
   1   1  15   15.41    6.07
   1   1  15   24.11    5.99
   1  -1  15   13.29    5.88
   1  -1  15   22.42    5.73
   1  -1  15   17.94    5.07
  -1  -1 -15   10.26    4.66
  -1  -1 -15   15.85    5.45
  -1  -1 -15   13.91    4.82
   1   1  16    4.94    5.09
   1   1  16    8.77    4.65
   1   1  16    8.10    5.03
  -1   1 -16    4.99    5.08
  -1   1 -16   16.92    5.23
  -1   1 -16    0.44    4.37
  -1  -1 -16    4.82    4.52
   1  -1  16    3.41    4.33
   1  -1  16   10.06    5.10
  -1  -1 -16    6.74    4.66
   1  -1  16   11.45    4.39
   1  -1  16   12.21    5.82
  -1  -1 -16    7.28    5.17
   1   1  17    2.69    5.43
  -1   1 -17   -1.41    4.20
  -1   1 -17   -2.53    5.07
  -1   1 -17   -1.31    4.34
   1   1  17    7.87    5.33
   1  -1  17    3.23    5.13
  -1  -1 -17   14.77    5.93
  -1  -1 -17    5.87    5.39
   1  -1  17    2.07    4.68
  -1  -1 -17    8.89    4.78
  -1   1 -18    3.58    5.23
  -1   1 -18    6.79    4.88
   1   1  18   -1.46    5.55
   1   1  18   -0.21    5.22
  -1  -1 -18   10.16    6.33
   1  -1  18   -1.60    5.20
   1  -1  18    6.66    5.90
  -1  -1 -18    3.13    4.87
   1   2 -18    5.53    8.04
   1   2 -18   -3.47    4.98
   1   2 -18    4.05    5.21
  -1   2  18  -10.29    4.61
  -1   2  18    4.19    5.32
   1  -2 -18    3.63    5.01
  -1  -2  18   14.26    6.68
  -1  -2  18   -6.37    4.65
   1  -2 -18   -6.29    4.79
   1   2 -17   66.45    8.25
   1   2 -17   81.81    9.11
   1   2 -17   70.64    8.13
  -1   2  17   46.79    7.74
  -1  -2  17   59.64    7.58
  -1  -2  17   63.39    7.76
   1  -2 -17   69.36    7.97
   1  -2 -17   54.49    7.20
   1  -2 -17   59.47    7.45
  -1  -2  17   71.18    8.48
  -1   2  16   20.68    5.84
  -1   2  16   13.25    5.45
   1   2 -16   16.94    6.06
   1   2 -16   17.48    5.54
   1   2 -16   16.84    5.24
  -1   2  16   20.62    5.04
   1   2 -16   23.63    4.80
  -1   2  16   17.85    5.95
  -1  -2  16   24.73    5.19
  -1  -2  16   14.18    5.25
   1  -2 -16   20.34    6.75
  -1  -2  16   16.61    4.92
   1  -2 -16   14.17    4.60
   1  -2 -16    2.70    4.96
   1  -2 -16   12.43    4.91
  -1  -2  16   16.51    5.79
  -1   2  15   54.52    6.66
   1   2 -15   52.24    6.65
  -1   2  15   38.44    6.04
   1   2 -15   41.91    6.33
  -1   2  15   34.97    6.68
   1   2 -15   40.05    6.01
   1  -2 -15   42.34    6.01
   1  -2 -15   32.22    6.02
  -1  -2  15   53.39    9.55
  -1  -2  15   35.28    9.84
   1  -2 -15   41.84    6.52
  -1  -2  15   29.04    6.30
  -1   2  14    7.37    4.98
   1   2 -14   10.78    4.57
   1   2 -14    2.38    8.79
   1   2 -14   14.44    4.34
  -1   2  14   12.93    4.73
  -1   2  14    8.78    4.06
  -1   2  14   13.89    4.91
  -1  -2  14    6.61    4.45
  -1  -2  14   10.89    5.09
  -1  -2  14   14.40    4.83
   1  -2 -14    9.61    4.82
   1  -2 -14   17.55    4.65
   1  -2 -14   20.80    5.42
  -1  -2  14    4.30    3.73
  -1   2  13   18.96    4.19
  -1   2  13    9.18    3.93
   1   2 -13   14.65    4.92
   1   2 -13    9.79    4.44
   1   2 -13   17.49    4.43
  -1   2  13   18.12    4.88
   1   2 -13   20.51    4.31
  -1   2  13   19.86    4.93
   1  -2 -13   15.80    4.29
   1  -2 -13   22.83    4.25
  -1  -2  13   10.50    4.00
  -1  -2  13   22.22    4.65
  -1  -2  13   11.22    4.45
   1  -2 -13   23.85    4.91
  -1  -2  13   15.21    4.40
   1  -2 -13   16.34    4.35
   1   2 -12   89.33    7.51
   1   2 -12   99.59    8.28
  -1   2  12   99.13    8.23
  -1   2  12  123.20   11.03
  -1   2  12   94.34    8.39
   1   2 -12   99.29   10.05
  -1   2  12   83.52    7.63
   1   2 -12   87.45    7.29
   1  -2 -12   98.72    7.68
  -1  -2  12   92.51    8.64
  -1  -2  12   89.32    7.93
  -1  -2  12  100.87    8.30
   1  -2 -12   99.70    7.95
  -1  -2  12   90.66    7.60
   1  -2 -12  149.61   12.48
   1  -2 -12   90.04    8.44
  -1   2  11  106.09    7.89
  -1   2  11  119.36    9.04
   1   2 -11  111.73    8.02
   1   2 -11  121.17    8.47
  -1   2  11  108.28    8.37
  -1   2  11  100.38    7.70
   1   2 -11  112.08    7.69
   1   2 -11  120.47    8.69
   1  -2 -11   97.91    7.71
  -1  -2  11  107.66    8.07
   1  -2 -11  123.69    8.65
  -1  -2  11  106.28    8.18
  -1  -2  11  114.09    7.82
   1  -2 -11  112.02    7.77
  -1  -2  11  104.71    8.73
   1   2 -10   13.05    3.50
   1   2 -10   12.66    3.69
   1   2 -10   10.69    3.25
  -1   2  10   12.18    3.74
  -1   2  10   12.43    3.54
  -1   2  10    8.72    4.10
  -1   2  10   29.57    7.53
   1   2 -10   14.31    3.89
  -1  -2  10   15.37    3.56
   1  -2 -10   17.05    3.78
  -1  -2  10   15.30    4.27
   1  -2 -10   10.66    3.28
  -1  -2  10   13.96    3.49
  -1  -2  10   10.53    4.35
   1  -2 -10   13.30    3.63
   1  -2 -10    7.69    3.29
  -1   2   9   65.49    6.17
  -1   2   9   53.78    5.47
   1   2  -9   52.49    5.57
   1   2  -9   57.07    5.79
  -1   2   9   50.74    4.90
   1   2  -9   52.01    5.24
   1   2  -9   56.40    5.18
  -1   2   9   79.41    7.52
  -1  -2   9   55.27    5.70
  -1  -2   9   57.43    5.39
   1  -2  -9   58.17    5.23
   1  -2  -9   58.38    5.32
   1  -2  -9   55.11    5.39
  -1  -2   9   51.96    4.88
  -1  -2   9   61.87    5.19
   1  -2  -9   97.04    9.14
  -1   2   8   64.27    5.90
   1   2  -8   63.43    5.48
   1   2  -8   63.09    5.65
  -1   2   8   54.54    5.36
  -1   2   8   61.64    5.33
   1   2  -8   69.17    5.42
  -1   2   8   59.75    5.34
   1   2  -8   61.01    5.04
  -1  -2   8   53.90    5.72
   1  -2  -8   86.05    7.11
   1  -2  -8   62.99    5.13
  -1  -2   8   65.66    5.22
  -1  -2   8   79.14    6.82
  -1  -2   8   57.27    5.08
   1  -2  -8   59.65    5.10
   1  -2  -8   60.71    5.67
   1   2  -7  166.33    8.86
   1   2  -7  142.09    8.29
  -1   2   7  151.81    8.14
  -1   2   7  170.50    8.59
  -1   2   7  156.00    8.70
  -1   2   7  153.45    8.37
   1   2  -7  166.89   10.82
   1   2  -7  166.39    8.16
   1  -2  -7  165.55    8.26
   1  -2  -7  148.93    8.51
  -1  -2   7  149.23    8.33
   1  -2  -7  155.05    8.15
   1  -2  -7  150.13    8.39
  -1  -2   7  175.43    8.25
  -1  -2   7  163.20    8.60
  -1  -2   7  164.75    8.26
   1   2  -6    4.88    2.20
   1   2  -6    7.05    3.16
  -1   2   6    2.11    2.09
  -1   2   6    4.85    2.26
  -1   2   6    4.27    2.27
   1   2  -6    2.93    2.15
  -1   2   6    4.25    2.22
   1   2  -6    3.74    2.05
  -1  -2   6    0.40    2.01
   1  -2  -6    5.45    2.33
  -1  -2   6    6.56    4.48
   1  -2  -6   12.05    3.37
   1  -2  -6    3.77    2.16
   1  -2  -6    0.83    2.06
  -1  -2   6    2.22    2.30
  -1  -2   6    3.24    2.07
  -1   2   5   19.56    2.68
  -1   2   5   23.60    2.90
   1   2  -5   28.16    2.78
   1   2  -5   20.65    2.64
  -1   2   5   17.93    2.81
   1   2  -5   18.80    2.63
   1   2  -5   21.27    2.81
  -1   2   5   22.31    2.66
   1  -2  -5   16.35    2.50
   1  -2  -5   20.23    2.67
  -1  -2   5   26.35    3.40
  -1  -2   5   18.74    2.34
   1  -2  -5   30.31    5.62
   1  -2  -5   19.27    2.68
  -1  -2   5   24.24    2.72
  -1  -2   5   22.38    2.84
  -1   2   4   24.83    3.01
  -1   2   4   22.56    2.73
   1   2  -4   31.39    2.79
   1   2  -4   29.25    2.71
   1   2  -4   25.82    2.78
   1   2  -4   23.87    2.63
  -1   2   4   27.92    3.29
  -1   2   4   25.12    3.04
   1  -2  -4   24.58    2.82
  -1  -2   4   29.18    3.04
   1  -2  -4   19.61    2.73
   1  -2  -4   23.76    2.90
   1  -2  -4   31.38    3.05
  -1  -2   4   25.01    2.65
  -1  -2   4   26.28    2.73
  -1  -2   4   23.72    2.59
   1   2  -3  269.49   11.50
   1   2  -3  277.19   11.41
  -1   2   3  272.55   11.57
  -1   2   3  268.67   11.48
   1   2  -3  250.20   11.45
   1   2  -3  281.78   11.38
  -1  -2   3  269.96   11.52
   1  -2  -3  268.48   11.59
   1  -2  -3  279.97   11.49
  -1  -2   3  279.11   11.49
   1  -2  -3  286.46   11.50
  -1  -2   3  273.04   11.36
  -1  -2   3  278.00   11.41
   1  -2  -3  259.15   11.57
   1   2  -2    2.68    1.08
   1   2  -2    3.04    1.18
   1   2  -2    2.89    1.14
   1   2  -2    3.62    1.41
  -1   2   2    5.08    1.52
  -1   2   2    3.13    1.30
  -1   2   2    3.98    1.29
  -1   2   2    3.53    1.33
  -1  -2   2    3.11    1.11
  -1  -2   2    5.08    1.41
   1  -2  -2    4.08    1.34
  -1  -2   2    3.62    1.17
   1  -2  -2    4.58    1.44
   1  -2  -2    1.99    1.20
  -1  -2   2    2.93    1.03
  -1   2  -2   94.78    4.70
   1   2   2   75.06    4.17
   1   2   2   77.14    4.11
  -1   2  -2   80.72    4.17
   1   2   2   69.39    3.98
  -1  -2  -2   78.79    3.91
   1  -2   2   81.07    4.32
   1  -2   2   76.00    4.17
   1  -2   2   78.01    4.05
  -1  -2  -2   73.85    4.08
   1  -2   2   81.10    4.11
  -1  -2  -2   74.08    4.23
   1   2   3  380.98   16.36
   1   2   3  359.02   16.29
   1   2   3  406.16   16.26
   1   2   3  400.24   16.30
  -1   2  -3  395.30   16.36
  -1   2  -3  400.17   16.23
  -1   2  -3  398.37   16.21
  -1  -2  -3  403.52   16.27
  -1  -2  -3  404.44   16.26
  -1  -2  -3  380.09   16.33
   1  -2   3  397.39   16.41
   1  -2   3  405.63   16.27
   1  -2   3  348.14   16.24
   1  -2   3  398.71   16.21
  -1  -2  -3  411.48   16.40
   1   2   4 1919.94   78.22
  -1   2  -4 1956.13   78.01
   1   2   4 1863.20   78.15
   1   2   4 1990.67   78.08
   1   2   4 1934.65   78.05
  -1   2  -4 2125.25   78.23
  -1   2  -4 2004.18   78.04
  -1  -2  -4 1926.21   78.02
   1  -2   4 1901.93   78.16
   1  -2   4 1967.39   78.21
   1  -2   4 2022.07   78.07
   1  -2   4 1988.13   78.01
  -1  -2  -4 2062.69   78.07
   1   2   5  543.50   22.36
   1   2   5  508.51   22.45
  -1   2  -5  546.86   22.51
   1   2   5  558.95   22.45
  -1   2  -5  533.58   22.34
  -1   2  -5  524.47   22.30
   1   2   5  535.15   22.57
  -1   2  -5  561.90   22.57
   1  -2   5  519.02   22.53
  -1  -2  -5  502.29   22.43
  -1  -2  -5  548.36   22.35
  -1  -2  -5  562.48   22.61
   1  -2   5  569.11   22.37
   1  -2   5  541.90   22.30
   1  -2   5  533.89   22.49
  -1  -2  -5  537.65   22.30
  -1   2  -6  141.60    7.52
   1   2   6  135.08    7.38
   1   2   6  150.36    7.94
   1   2   6  136.25    7.72
  -1   2  -6  141.25    7.71
  -1   2  -6  136.62    7.38
   1   2   6  147.99    7.69
  -1  -2  -6  160.53    7.88
  -1  -2  -6  139.39    7.70
   1  -2   6  147.55    7.51
   1  -2   6  147.39    7.47
   1  -2   6  131.32    7.83
  -1  -2  -6  150.21    7.48
  -1  -2  -6  135.71    7.36
  -1   2  -7    2.18    2.67
  -1   2  -7   -0.29    2.41
  -1   2  -7   -0.03    3.35
  -1   2  -7    2.63    2.43
   1   2   7    2.06    2.60
   1   2   7    0.26    2.59
   1   2   7    6.38    2.61
   1   2   7    2.28    3.31
   1  -2   7    1.97    2.47
  -1  -2  -7    3.87    2.51
  -1  -2  -7    2.61    2.31
   1  -2   7    2.73    2.93
  -1  -2  -7    0.32    1.90
   1  -2   7    3.66    2.53
  -1  -2  -7   -1.72    3.36
   1  -2   7    3.29    2.56
   1   2   8    6.49    3.06
  -1   2  -8    8.94    2.97
  -1   2  -8    3.82    2.73
   1   2   8   10.73    2.96
   1   2   8    7.51    3.46
  -1   2  -8    6.58    2.96
  -1   2  -8    5.20    2.74
   1   2   8   10.89    4.10
   1  -2   8    6.73    3.09
  -1  -2  -8   11.48    4.25
  -1  -2  -8    4.02    3.98
  -1  -2  -8    7.13    2.85
   1  -2   8   11.14    3.49
  -1  -2  -8    3.96    2.69
   1  -2   8    7.13    2.96
   1  -2   8    7.84    2.78
  -1   2  -9   73.14    5.85
  -1   2  -9   67.13    6.16
   1   2   9   62.37    6.76
   1   2   9  107.85    9.61
  -1   2  -9   66.94    6.26
  -1   2  -9   62.72    5.90
   1   2   9   67.60    6.34
   1   2   9   69.89    5.98
  -1  -2  -9   61.10    5.64
   1  -2   9   69.16    5.87
  -1  -2  -9   60.23    5.70
  -1  -2  -9   69.44    6.19
   1  -2   9   55.00    5.71
   1  -2   9   66.38    6.25
  -1  -2  -9   93.22    8.28
   1  -2   9   68.29    6.60
   1   2  10   72.93    6.19
  -1   2 -10   74.17    6.75
   1   2  10   68.26    9.02
  -1   2 -10   70.15    6.02
  -1   2 -10   61.78    6.39
   1   2  10   63.88    6.43
   1   2  10   84.47    7.48
  -1   2 -10   60.91    6.69
   1  -2  10   69.16    6.76
  -1  -2 -10   67.26    6.79
  -1  -2 -10   68.76    6.05
   1  -2  10   71.22    7.20
  -1  -2 -10   79.10    7.02
  -1  -2 -10   76.05    6.33
   1  -2  10   67.58    6.70
   1  -2  10   59.38    6.19
  -1   2 -11   12.17    4.01
   1   2  11   11.33    3.98
  -1   2 -11   13.13    3.84
   1   2  11    7.44    3.69
  -1   2 -11    7.80    6.26
  -1   2 -11   10.18    3.71
   1   2  11   11.29    4.72
   1   2  11    8.08    3.73
  -1  -2 -11    7.11    3.41
   1  -2  11   14.33    4.21
   1  -2  11   12.36    5.57
   1  -2  11   17.32    4.13
  -1  -2 -11   11.49    3.73
   1  -2  11   11.07    4.09
  -1  -2 -11   11.76    3.76
  -1  -2 -11    5.44    4.06
   1   2  12    8.12    3.68
  -1   2 -12    9.37    4.26
  -1   2 -12    8.06    3.86
  -1   2 -12    7.63    3.93
   1   2  12    9.54    4.02
   1   2  12   10.12    4.32
  -1   2 -12    7.60    3.73
   1   2  12   11.53    4.16
   1  -2  12    8.77    4.41
  -1  -2 -12   10.55    4.96
  -1  -2 -12    4.62    5.64
   1  -2  12   17.31    4.08
  -1  -2 -12    5.20    3.49
  -1  -2 -12   11.36    3.98
   1  -2  12   12.22    4.28
   1  -2  12   15.46    4.25
  -1   2 -13   12.59    4.27
   1   2  13    8.71    4.65
   1   2  13   14.23    5.25
   1   2  13   11.76    4.61
  -1   2 -13   16.81    4.54
   1   2  13   12.59    4.15
  -1   2 -13   20.11    6.28
   1  -2  13    9.20    4.55
  -1  -2 -13   12.47    4.03
  -1  -2 -13    9.40    4.15
  -1  -2 -13   13.83    4.20
   1  -2  13   17.08    4.69
   1  -2  13    8.95    4.76
  -1  -2 -13   11.26    4.61
   1  -2  13   21.05    4.30
   1   2  14   66.77    9.32
   1   2  14   49.10    7.06
  -1   2 -14   60.76    7.77
  -1   2 -14   70.21    7.79
  -1   2 -14   49.89    6.51
  -1  -2 -14   52.53    6.46
   1  -2  14   67.39    6.90
   1  -2  14   52.83    7.25
   1  -2  14   47.00    6.61
  -1  -2 -14   69.45    7.75
  -1  -2 -14   52.22    7.41
   1  -2  14   56.71    6.44
  -1   2 -15   14.95    4.86
   1   2  15   11.44    4.92
   1   2  15   16.40    5.00
  -1   2 -15    8.08    4.60
  -1   2 -15    8.67    4.80
   1   2  15    7.51    7.38
  -1  -2 -15    9.17    4.54
   1  -2  15    4.61    4.26
  -1  -2 -15    9.51    3.98
   1  -2  15   15.76    5.53
   1  -2  15   14.46    5.14
  -1  -2 -15   11.14    4.75
  -1  -2 -15    6.97    4.83
   1   2  16    4.85    4.49
  -1   2 -16    7.87    5.03
   1   2  16   14.48    5.41
  -1   2 -16   12.83    8.20
  -1   2 -16    3.34    4.71
   1   2  16    7.16    4.50
   1   2  16    7.56    5.58
   1  -2  16    2.24    4.73
  -1  -2 -16    5.78    5.02
   1  -2  16    7.59    4.64
   1  -2  16    7.38    4.67
  -1  -2 -16    1.03    4.47
  -1  -2 -16    9.16    4.93
   1  -2  16    1.94    5.03
   1   2  17   23.71    6.24
  -1   2 -17   18.36    6.48
  -1   2 -17   17.61    5.47
   1   2  17   24.74    6.43
  -1   2 -17   22.04    5.88
  -1  -2 -17   19.04    5.97
  -1  -2 -17   28.77    5.88
   1  -2  17   22.30    6.30
   1  -2  17   27.11    6.24
   1   2  18   10.91    6.24
  -1   2 -18    9.20    5.44
  -1   2 -18   -0.28    5.33
   1   2  18    3.73    5.25
   1  -2  18    0.03    5.40
  -1  -2 -18    6.70    4.73
   1  -2  18   13.88    6.56
  -1  -2 -18    2.61    5.39
   1   3 -18    5.73    5.26
   1   3 -18   16.39    5.77
  -1   3  18    6.65    5.07
   1   3 -18    6.95    5.39
  -1   3  18    5.03    5.85
   1  -3 -18    9.46    5.09
  -1  -3  18    3.78    5.99
  -1  -3  18    5.03    5.29
   1  -3 -18   -1.79    4.79
   1   3 -17   -3.82    4.63
  -1   3  17    2.78    5.38
  -1   3  17    7.22    5.20
   1   3 -17    1.27    4.88
   1   3 -17    2.57    4.54
   1  -3 -17    5.38    4.71
  -1  -3  17   -0.83    4.64
  -1  -3  17    1.02    5.09
   1  -3 -17   -2.68    4.62
   1  -3 -17   -2.15    4.30
  -1  -3  17   -1.95    4.02
  -1   3  16   55.24    7.78
   1   3 -16   56.23    7.17
  -1   3  16   57.14    6.87
   1   3 -16   65.73    6.95
   1   3 -16   47.99    7.39
  -1   3  16   59.37    7.24
  -1   3  16   49.61    6.83
   1   3 -16   64.43    8.23
  -1  -3  16   53.82    7.48
  -1  -3  16   50.54    6.97
   1  -3 -16   40.95    6.42
   1  -3 -16   59.40    7.96
   1  -3 -16   52.73    6.31
  -1  -3  16   49.61    6.67
   1  -3 -16   42.85    6.55
  -1  -3  16   55.12    7.21
   1   3 -15   25.27    5.29
  -1   3  15   16.35    4.96
  -1   3  15   25.89    5.80
  -1   3  15   17.82    5.21
   1   3 -15   25.07    5.43
   1   3 -15   13.67    5.46
   1  -3 -15   17.66    5.11
   1  -3 -15   23.17    5.90
  -1  -3  15   17.32    5.82
   1  -3 -15   19.34    4.89
  -1  -3  15   12.57    3.66
  -1  -3  15   16.70    5.56
  -1  -3  15   29.61    9.35
   1  -3 -15    7.70    5.29
  -1   3  14    2.53    3.80
  -1   3  14   -4.09    5.76
   1   3 -14   -3.25    3.73
   1   3 -14   -0.97    3.60
  -1   3  14    3.83    3.80
  -1   3  14    2.23    4.16
   1   3 -14    6.57    4.19
   1  -3 -14    5.59    4.20
  -1  -3  14    2.38    4.30
   1  -3 -14    1.49    4.00
  -1  -3  14    2.23    3.86
  -1  -3  14   -1.78    3.47
  -1  -3  14    1.79    4.27
   1  -3 -14    1.77    4.42
  -1   3  13    1.87    3.50
   1   3 -13    2.85    3.78
   1   3 -13    2.63    3.48
   1   3 -13    5.49    3.54
   1   3 -13   -2.60    3.73
  -1   3  13   -0.72    3.29
  -1   3  13   -0.97    3.64
  -1   3  13    2.07    4.29
  -1  -3  13   -3.88    3.41
   1  -3 -13   -1.99    5.10
   1  -3 -13    3.04    3.43
   1  -3 -13   -1.05    3.89
  -1  -3  13    2.34    3.63
   1  -3 -13   -4.85    3.37
  -1  -3  13    1.68    4.06
  -1  -3  13    0.09    3.87
   1   3 -12    5.58    4.11
   1   3 -12   14.28    3.78
  -1   3  12    6.84    4.27
  -1   3  12    4.39    3.65
  -1   3  12   -0.29    3.74
   1   3 -12    8.29    3.79
  -1   3  12    2.30    3.53
   1   3 -12   13.30    3.82
  -1  -3  12    9.61    4.46
   1  -3 -12   11.65    3.84
  -1  -3  12   11.65    4.56
   1  -3 -12   11.85    5.62
   1  -3 -12   10.86    4.24
   1  -3 -12    5.23    3.61
  -1  -3  12   12.62    4.06
  -1  -3  12    3.13    3.62
  -1   3  11   35.87    5.53
  -1   3  11   38.59    4.99
   1   3 -11   40.31    5.38
   1   3 -11   45.32    5.11
   1   3 -11   36.47    4.86
   1   3 -11   43.68    5.00
  -1   3  11   42.52    5.02
  -1   3  11   46.77    5.42
   1  -3 -11   41.91    5.04
  -1  -3  11   40.95    4.89
   1  -3 -11   41.61    5.23
   1  -3 -11   55.04    5.38
  -1  -3  11   42.77    5.15
  -1  -3  11   46.99    5.81
  -1  -3  11   30.00    4.26
   1  -3 -11   44.54    5.93
  -1   3  10    6.93    3.36
  -1   3  10   -0.14    3.23
  -1   3  10    6.28    3.25
   1   3 -10    3.07    4.48
   1   3 -10   13.94    4.67
   1   3 -10    6.05    3.46
  -1   3  10    2.72    3.37
   1   3 -10    5.14    3.21
   1  -3 -10    6.17    3.37
  -1  -3  10    3.49    3.34
  -1  -3  10    8.04    3.04
   1  -3 -10    4.43    2.96
  -1  -3  10   -4.76    3.24
  -1  -3  10    6.96    3.37
   1  -3 -10   -3.00    6.11
   1  -3 -10    5.61    3.17
   1   3  -9   -2.62    2.57
   1   3  -9    1.66    2.60
   1   3  -9   -0.22    2.66
  -1   3   9   -1.89    3.01
  -1   3   9   -8.47    2.46
  -1   3   9    0.36    2.65
   1   3  -9   -1.91    2.54
  -1   3   9   -4.64    2.55
   1  -3  -9    1.33    3.00
  -1  -3   9    1.87    3.11
   1  -3  -9   -0.85    2.86
  -1  -3   9   -2.37    3.10
  -1  -3   9   -0.91    2.49
  -1  -3   9    0.01    2.71
   1  -3  -9    0.13    2.45
   1  -3  -9   -0.77    2.63
  -1   3   8   26.16    3.93
  -1   3   8   32.30    3.72
   1   3  -8   32.75    3.62
   1   3  -8   33.38    3.98
  -1   3   8   29.07    3.75
  -1   3   8   26.22    3.71
   1   3  -8   26.15    3.57
   1   3  -8   25.88    3.52
   1  -3  -8   32.98    3.65
  -1  -3   8   26.29    3.83
   1  -3  -8   26.85    3.81
  -1  -3   8   30.21    3.73
   1  -3  -8   27.05    3.77
  -1  -3   8   31.42    4.12
  -1  -3   8   34.19    3.63
   1  -3  -8   26.00    3.59
  -1   3   7   52.06    4.50
   1   3  -7   49.13    4.78
   1   3  -7   48.90    4.33
  -1   3   7   39.15    4.13
  -1   3   7   45.89    4.80
   1   3  -7   51.55    4.63
  -1   3   7   51.59    4.80
  -1  -3   7   48.39    4.20
   1  -3  -7   44.16    4.32
  -1  -3   7   48.96    4.40
  -1  -3   7   73.24    7.29
  -1  -3   7   69.65    5.86
   1  -3  -7   48.96    4.91
   1  -3  -7   47.84    4.90
   1  -3  -7   54.19    4.42
   1   3  -6   35.35    3.37
   1   3  -6   32.65    3.43
   1   3  -6   34.75    3.33
  -1   3   6   51.62    5.35
   1   3  -6   40.13    3.71
  -1   3   6   37.87    3.53
  -1   3   6   32.34    3.81
  -1   3   6   37.28    3.86
   1  -3  -6   35.86    3.82
  -1  -3   6   32.64    3.64
  -1  -3   6   31.95    3.41
   1  -3  -6   35.30    3.68
  -1  -3   6   35.01    3.65
   1  -3  -6   30.76    3.24
   1  -3  -6   33.90    3.49
   1   3  -5  423.15   18.37
  -1   3   5  429.40   18.34
   1   3  -5  449.24   18.45
  -1   3   5  438.70   18.43
  -1   3   5  416.44   18.47
   1   3  -5  461.86   18.35
  -1   3   5  437.94   18.61
   1   3  -5  423.73   18.21
  -1  -3   5  440.78   18.29
  -1  -3   5  431.34   18.41
  -1  -3   5  436.43   18.26
   1  -3  -5  460.99   18.40
   1  -3  -5  447.28   18.38
  -1  -3   5  432.59   18.48
  -1   3   4   66.60    4.52
   1   3  -4   66.74    4.35
  -1   3   4   62.67    4.93
  -1   3   4   60.62    4.73
   1   3  -4   62.67    4.31
   1   3  -4   70.88    4.22
   1   3  -4   52.98    4.19
  -1   3   4   61.56    4.54
   1  -3  -4   57.47    4.42
   1  -3  -4   87.31    5.79
  -1  -3   4   59.21    4.34
  -1  -3   4   62.34    4.81
  -1  -3   4   59.84    4.43
  -1  -3   4   67.41    4.36
   1  -3  -4   59.01    4.64
   1  -3  -4   56.13    4.30
   1   3  -3   82.88    4.38
  -1   3   3   74.03    4.52
  -1   3   3   79.22    4.67
   1   3  -3   82.80    4.33
   1   3  -3   82.70    4.24
   1   3  -3   88.92    4.33
  -1   3   3   79.45    4.53
  -1  -3   3   78.43    4.47
   1  -3  -3   75.40    4.56
  -1  -3   3   83.50    4.30
   1  -3  -3   74.96    4.35
  -1  -3   3   84.90    4.34
  -1  -3   3   86.10    4.16
   1  -3  -3   76.80    4.36
   1  -3  -3   71.23    4.52
   1   3  -2 2847.64  110.98
  -1   3   2 2781.00  111.87
   1   3  -2 2669.80  111.04
   1   3  -2 2848.64  111.05
   1   3  -2 2884.65  110.98
  -1   3   2 2826.65  111.19
   1  -3  -2 2882.85  111.19
  -1  -3   2 2850.18  111.16
  -1  -3   2 2897.65  110.95
  -1  -3   2 2870.46  110.95
  -1  -3   2 2853.51  111.41
   1  -3  -2 2831.14  111.11
  -1  -3   2 2801.65  111.04
   1   3   1  155.22    6.84
   1   3   1  159.46    6.61
  -1   3  -1  168.35    7.29
  -1   3  -1  124.30    6.76
   1  -3   1  146.85    7.09
   1   3   2  400.05   16.29
   1   3   2  396.28   16.19
  -1   3  -2  390.98   16.26
  -1   3  -2  391.08   16.23
   1   3   2  389.73   16.27
   1   3   2  425.21   16.25
  -1   3  -2  369.52   16.23
  -1   3  -2  407.59   16.17
  -1  -3  -2  402.71   16.15
   1  -3   2  394.62   16.26
  -1  -3  -2  414.75   16.31
   1  -3   2  406.31   16.30
  -1  -3  -2  387.35   16.79
   1  -3   2  403.88   16.88
  -1  -3  -2  383.73   16.24
   1  -3   2  412.67   16.20
   1  -3   2  409.73   16.90
   1   3   3  582.06   23.31
  -1   3  -3  580.63   23.45
   1   3   3  520.23   23.38
  -1   3  -3  594.02   23.32
   1   3   3  590.68   23.38
  -1   3  -3  562.11   23.30
  -1   3  -3  552.98   23.40
   1  -3   3  582.19   23.27
   1  -3   3  598.62   23.34
  -1  -3  -3  596.11   23.34
   1  -3   3  566.97   23.41
  -1  -3  -3  566.04   23.32
  -1  -3  -3  548.44   23.42
   1  -3   3  579.57   23.47
  -1  -3  -3  617.48   23.51
   1   3   4  141.82    7.43
   1   3   4  140.98    7.20
  -1   3  -4  139.56    7.17
   1   3   4  150.00    7.32
  -1   3  -4  143.67    7.07
  -1   3  -4  142.72    7.41
  -1   3  -4  149.15    7.51
  -1  -3  -4  155.01    7.52
  -1  -3  -4  146.02    7.97
   1  -3   4  145.70    7.39
  -1  -3  -4  142.10    7.44
   1  -3   4  139.77    7.58
   1  -3   4  138.31    8.13
   1   3   5    1.94    2.27
  -1   3  -5    3.47    2.02
  -1   3  -5    3.86    2.15
   1   3   5    3.57    2.14
  -1   3  -5    6.44    2.19
  -1   3  -5    0.40    1.93
   1   3   5    3.99    2.12
   1   3   5    1.62    1.99
   1  -3   5    3.58    2.19
   1  -3   5    4.23    2.09
  -1  -3  -5    2.23    1.96
  -1  -3  -5    6.51    4.58
   1  -3   5    4.01    2.21
  -1  -3  -5    7.19    2.20
  -1  -3  -5    3.03    2.05
   1  -3   5   -0.12    1.93
  -1   3  -6   28.88    3.48
   1   3   6   21.90    2.92
   1   3   6   22.88    3.13
  -1   3  -6   24.34    2.99
  -1   3  -6   22.33    3.10
   1   3   6   17.24    2.60
   1   3   6   20.79    3.07
  -1   3  -6   20.68    2.97
  -1  -3  -6   25.59    3.01
   1  -3   6   23.38    3.04
   1  -3   6   22.56    3.22
   1  -3   6   19.69    3.01
  -1  -3  -6   20.60    3.00
   1  -3   6   20.97    2.83
  -1  -3  -6   22.46    2.94
   1   3   7  205.65   10.02
  -1   3  -7  200.56    9.99
   1   3   7  186.53   10.12
   1   3   7  189.46    9.85
   1   3   7  195.85   10.32
  -1   3  -7  207.36   10.19
  -1   3  -7  208.76   10.24
  -1   3  -7  201.34    9.85
  -1  -3  -7  196.19    9.83
   1  -3   7  196.21    9.82
  -1  -3  -7  196.97    9.83
   1  -3   7  167.44    9.90
   1  -3   7  250.22   11.57
   1  -3   7  202.00    9.99
  -1  -3  -7  244.15   11.32
   1   3   8    3.87    2.68
  -1   3  -8    1.28    2.47
  -1   3  -8    3.85    2.72
  -1   3  -8    3.12    2.92
   1   3   8    3.42    2.81
   1   3   8    1.09    2.52
   1   3   8    8.48    4.33
  -1   3  -8   -1.15    2.67
  -1  -3  -8    4.00    2.74
  -1  -3  -8    4.39    2.50
   1  -3   8    0.66    2.25
  -1  -3  -8    1.54    2.47
   1  -3   8    5.55    2.90
   1  -3   8    4.24    2.63
  -1  -3  -8    3.27    2.75
   1   3   9   32.55    4.23
  -1   3  -9   38.20    4.36
  -1   3  -9   62.13    8.89
   1   3   9   33.30    4.54
   1   3   9   26.68    4.32
   1   3   9   57.44    6.60
  -1   3  -9   36.83    4.26
  -1   3  -9   42.69    5.93
   1  -3   9   31.07    4.15
   1  -3   9   50.82    6.29
  -1  -3  -9   25.73    3.95
  -1  -3  -9   22.27    3.71
  -1  -3  -9   26.87    4.03
   1  -3   9   36.88    4.34
  -1  -3  -9   28.17    4.29
  -1   3 -10    2.95    3.12
   1   3  10    0.71    3.35
  -1   3 -10   -1.20    2.93
  -1   3 -10    5.26    3.35
   1   3  10   -0.77    3.38
  -1   3 -10    0.21    3.06
   1   3  10    2.79    3.28
   1   3  10    1.28    3.80
  -1  -3 -10   10.81    5.29
   1  -3  10    4.53    3.58
   1  -3  10   -4.41    3.58
   1  -3  10    3.38    3.67
  -1  -3 -10    3.43    3.11
   1  -3  10    4.16    3.44
  -1  -3 -10   -3.43    3.06
   1   3  11   11.53    4.11
  -1   3 -11    9.23    3.93
  -1   3 -11   17.49    3.97
  -1   3 -11   20.44    4.59
   1   3  11   20.02    4.16
  -1   3 -11    6.59    4.53
   1   3  11   17.28    4.08
   1   3  11   25.74    8.96
  -1  -3 -11   14.38    3.89
   1  -3  11   15.19    4.40
   1  -3  11   17.03    3.92
  -1  -3 -11   23.52    8.48
   1  -3  11   12.18    4.47
  -1  -3 -11   10.22    3.76
   1  -3  11   20.13    4.35
  -1  -3 -11   19.78    4.01
   1   3  12   -4.64    3.65
  -1   3 -12   -1.98    3.26
  -1   3 -12   -0.05    3.23
  -1   3 -12   -0.66    3.86
   1   3  12   -2.36    4.11
  -1   3 -12    3.76    3.65
   1   3  12    0.44    3.40
   1   3  12    0.06    3.43
   1  -3  12    8.82    4.26
   1  -3  12   -2.41    3.57
  -1  -3 -12    0.00    3.33
   1  -3  12    1.24    3.53
  -1  -3 -12    1.03    3.57
  -1  -3 -12   -4.49    5.06
  -1  -3 -12   -5.95    2.93
   1  -3  12    2.11    4.07
  -1   3 -13    7.33    4.26
   1   3  13   -3.73    4.19
   1   3  13    6.29    4.16
  -1   3 -13   -0.44    3.69
  -1   3 -13    3.04    4.89
  -1   3 -13   -1.59    3.85
   1   3  13    3.41    4.15
   1  -3  13    5.45    4.64
  -1  -3 -13   -0.79    3.41
   1  -3  13    1.13    3.38
   1  -3  13   -0.42    3.99
  -1  -3 -13    2.40    3.43
   1  -3  13    2.88    3.52
  -1  -3 -13    2.78    3.92
  -1  -3 -13   -0.35    3.88
  -1   3 -14   44.59    6.11
   1   3  14   69.94    8.97
  -1   3 -14   52.13    9.28
   1   3  14   39.77    6.36
  -1   3 -14   45.91    6.58
   1   3  14   39.87    7.76
  -1  -3 -14   41.96    6.10
  -1  -3 -14   43.42    6.39
   1  -3  14   44.01    6.58
   1  -3  14   36.27    5.48
   1  -3  14   41.30    5.95
   1  -3  14   43.23    6.68
  -1  -3 -14   36.60    6.19
   1   3  15   15.13    5.21
  -1   3 -15   10.47    5.24
  -1   3 -15   10.22    4.37
   1   3  15   16.85    4.70
   1   3  15   11.69    5.62
  -1   3 -15   14.01    4.90
  -1  -3 -15   12.30    4.73
  -1  -3 -15   23.44    4.86
   1  -3  15   15.46    5.05
   1  -3  15   17.90    6.28
  -1  -3 -15   14.29    5.38
  -1  -3 -15   12.47    5.31
   1  -3  15    6.95    4.56
  -1   3 -16    1.40    4.43
   1   3  16   16.61    5.74
   1   3  16    2.84    4.89
  -1   3 -16   16.37    9.52
   1   3  16   10.30    5.64
  -1   3 -16   12.58    4.74
   1   3  16    4.93    4.91
  -1  -3 -16    8.12    4.74
   1  -3  16   10.93    5.00
  -1  -3 -16   -2.31    4.57
   1  -3  16    5.71    4.66
   1  -3  16   17.44    5.68
  -1  -3 -16    2.76    4.47
   1  -3  16   14.74    5.55
  -1   3 -17   18.81    5.42
  -1   3 -17   12.38    9.12
   1   3  17   21.54    6.00
   1   3  17    6.98    5.48
  -1   3 -17    2.56    5.63
   1  -3  17   13.04    5.08
   1  -3  17   10.37    6.21
  -1  -3 -17   -0.62    4.17
  -1  -3 -17    8.33    5.38
   1   3  18   44.54    8.28
   1   3  18   45.25    7.47
  -1   3 -18   40.80    7.92
  -1   3 -18   29.01    6.23
  -1  -3 -18   19.45    6.12
   1  -3  18   38.58    7.68
   1  -3  18   41.64    7.14
   1  -3  18   30.76   10.51
  -1  -3 -18   46.67    7.62
   1   4 -18    0.96    5.09
  -1   4  18   -6.32    5.10
   1   4 -18    3.11    5.19
   1   4 -18   10.42    5.70
  -1   4  18    2.86    6.11
  -1  -4  18    0.67    4.93
  -1  -4  18    0.52    4.77
  -1  -4  18   -3.82    8.11
   1  -4 -18   -4.00    4.58
   1  -4 -18   -8.26    4.30
   1   4 -17    5.70    4.91
   1   4 -17    1.56    4.63
  -1   4  17    5.84    4.88
  -1   4  17   10.73    5.66
   1   4 -17   -1.96    4.47
  -1  -4  17   12.98    5.87
   1  -4 -17    9.04    5.16
  -1  -4  17   12.27    5.05
  -1  -4  17   13.85    4.66
   1  -4 -17   11.10    5.06
   1  -4 -17   15.86    5.87
   1   4 -16   14.20    4.84
   1   4 -16   11.04    4.68
  -1   4  16    5.85    5.61
   1   4 -16   10.47    4.54
  -1   4  16   13.48    5.10
  -1   4  16   13.14    4.79
  -1   4  16   16.30    4.98
   1   4 -16    7.06    4.93
  -1  -4  16   10.47    5.55
  -1  -4  16    6.66    4.48
   1  -4 -16   11.75    4.22
   1  -4 -16    5.59    4.67
   1  -4 -16   17.77    4.95
  -1  -4  16   21.29    5.07
   1  -4 -16   13.69    7.66
  -1   4  15   45.37    6.35
  -1   4  15  100.04   14.68
   1   4 -15   56.24    7.50
   1   4 -15   27.78    5.21
  -1   4  15   76.22    8.65
   1   4 -15   59.77    6.72
   1   4 -15   54.49    6.44
  -1  -4  15   55.12    6.85
   1  -4 -15   57.49    7.85
   1  -4 -15   58.54    6.60
  -1  -4  15   39.78    5.79
   1  -4 -15   59.35    9.10
  -1  -4  15   59.16    7.63
   1  -4 -15   49.11    6.73
  -1  -4  15   37.68    5.96
  -1   4  14    8.70    5.01
  -1   4  14   12.65    4.83
   1   4 -14    9.68    4.02
   1   4 -14    9.20    4.22
  -1   4  14   18.59    4.21
   1   4 -14   11.84    5.27
   1   4 -14    8.39    4.37
  -1   4  14   24.84    5.39
  -1  -4  14   16.73    4.43
   1  -4 -14   13.45    3.51
  -1  -4  14   12.22    4.43
   1  -4 -14    9.95    4.29
  -1  -4  14   21.38    5.58
   1  -4 -14   12.97    4.54
  -1  -4  14    8.83    4.09
   1  -4 -14    6.98    4.14
  -1   4  13    8.83    3.72
  -1   4  13    0.04    4.36
  -1   4  13    7.67    4.02
  -1   4  13    0.21    3.66
   1   4 -13    5.97    3.84
   1   4 -13    2.81    4.04
   1   4 -13    5.20    5.46
   1   4 -13    2.25    3.66
   1  -4 -13    2.39    3.78
  -1  -4  13    3.27    4.21
  -1  -4  13    1.89    4.44
  -1  -4  13    4.97    3.61
  -1  -4  13   -4.33    3.55
   1  -4 -13    3.53    4.11
   1  -4 -13    2.83    3.55
   1  -4 -13    1.81    3.64
  -1   4  12   41.92    5.23
   1   4 -12   48.73    5.45
  -1   4  12   42.47    5.46
   1   4 -12   46.47    6.29
   1   4 -12   48.97    5.63
  -1   4  12   47.84    5.95
   1   4 -12   47.95    7.38
  -1   4  12   36.15    5.26
  -1  -4  12   36.52    5.26
   1  -4 -12   45.65    5.97
   1  -4 -12   40.68    5.41
  -1  -4  12   36.12    5.02
   1  -4 -12   50.32    5.48
   1  -4 -12   47.32    5.46
  -1  -4  12   49.32    5.50
  -1  -4  12   41.88    6.00
   1   4 -11   23.68    4.87
  -1   4  11   27.87    4.33
   1   4 -11   23.60    4.19
  -1   4  11   24.23    4.52
   1   4 -11   33.63    4.63
  -1   4  11   17.78    4.39
   1   4 -11   20.42    4.22
  -1   4  11   26.62    4.74
  -1  -4  11   20.34    4.24
   1  -4 -11   23.17    4.56
  -1  -4  11   30.41    4.89
  -1  -4  11   19.66    4.48
   1  -4 -11   31.30    4.40
   1  -4 -11   21.67    4.42
  -1  -4  11   23.52    4.35
   1  -4 -11   27.44    4.34
  -1   4  10  115.38    8.19
   1   4 -10  108.40    7.93
   1   4 -10  103.48    7.72
  -1   4  10  106.54    7.72
  -1   4  10  111.05    8.39
   1   4 -10  114.62    7.49
   1   4 -10  109.86    8.63
  -1   4  10  115.55    7.73
  -1  -4  10  113.17    8.12
  -1  -4  10  105.89    7.74
   1  -4 -10  115.79    7.38
  -1  -4  10  117.91    7.45
   1  -4 -10  128.38    8.26
   1  -4 -10  118.34    8.09
   1  -4 -10  104.73    7.55
  -1  -4  10  105.38    7.33
  -1   4   9   -7.71    2.59
   1   4  -9   -3.83    2.52
   1   4  -9   -1.38    2.68
  -1   4   9   -0.95    2.95
  -1   4   9   -5.80    3.73
   1   4  -9   -3.39    2.38
[truncated: 8,287,986 more chars]
